# Supplementary material for: (Carbazol-9-ido-κN)di­chlorido­(η5:η1-2,3,4,5-tetra­methyl­penta­fulvene)tantalum(V)
Source: IUCrdata. 2022 Dec 23;7(Pt 12):x221201. doi: 10.1107/S2414314622012019 (PMC9815124; doi:10.1107/S2414314622012019)
Supplement: Supplementary file 1 [file x-07-x221201-sup1.cif]

##############################################################################
#                                                                            #
# This CIF contains the data for a data article accepted for                 #
# publication in IUCrData. It conforms to the requirements of                #
# Notes for Authors for IUCrData, and has been                               #
# peer reviewed under the auspices of IUCrData.                              #
#                                                                            #
# Full details of the Crystallographic Information File format               #
# are given in the paper "The Crystallographic Information File (CIF):       #
# a New Standard Archive File for Crystallography" by S. R. Hall, F. H.      #
# Allen and I. D. Brown [Acta Cryst. (1991), A47, 655-685].                  #
#                                                                            #
# The current version of the core CIF dictionary is obtainable from          #
# ftp://ftp.iucr.org/pub/cif_core.dic.                                       #
#                                                                            #
# Software is freely available for graphical display of the structure(s)     #
# in this CIF. For information consult the CIF software page                 #
# http://www.iucr.org/resources/cif/software.                                #
#                                                                            #
# This file may be used for bona fide research purposes within the           #
# scientific community so long as proper attribution is given to the data    # 
# article from which it was obtained.                                        #
#                                                                            #
##############################################################################
data_I
_audit_creation_method
;
Olex2 1.5
(compiled 2022.04.07 svn.rca3783a0 for OlexSys, GUI svn.r6498)
;
_journal_date_recd_electronic     2022-11-15
_journal_date_accepted     2022-12-20
_journal_name_full     'IUCrData'
_journal_year     2022
_journal_volume     7
_journal_issue     12
_journal_page_first     0
_journal_page_last     0
_journal_paper_category     HM
_journal_paper_doi     10.1107/S2414314622012019
_journal_coeditor_code     WM4176
_publ_contact_author_name     'R\"udiger Beckhaus'
_publ_contact_author_address
;
Carl von Ossietzky Universit\"at Oldenburg
Fakult\"at V -- Mathematik und Naturwissenschaften
Institut f\"ur Chemie
Carl-von-Ossietzky-Strasse 9-11
D-26111 Oldenburg, Germany
;
_publ_contact_author_email     ruediger.beckhaus@uni-oldenburg.de
_publ_contact_author_fax     ?
_publ_contact_author_phone     ?
_publ_section_title
;\
(Carbazol-9-ido-\k<i>N</i>)dichlorido(\h^5^:\h^1^-2,3,4,5-\
tetramethylpentafulvene)tantalum(V)
;
loop_
    _publ_author_name
    _publ_author_footnote
    _publ_author_address
    'de Graaff, Simon' .
;
Carl von Ossietzky Universit\"at Oldenburg
Fakult\"at V -- Mathematik und Naturwissenschaften
Institut f\"ur Chemie
Carl-von-Ossietzky-Strasse 9-11
D-26111 Oldenburg, Germany
;
    'Elma, Ayli\,sa' .
;
Carl von Ossietzky Universit\"at Oldenburg
Fakult\"at V -- Mathematik und Naturwissenschaften
Institut f\"ur Chemie
Carl-von-Ossietzky-Strasse 9-11
D-26111 Oldenburg, Germany
;
    'Schmidtmann, Marc' .
;
Carl von Ossietzky Universit\"at Oldenburg
Fakult\"at V -- Mathematik und Naturwissenschaften
Institut f\"ur Chemie
Carl-von-Ossietzky-Strasse 9-11
D-26111 Oldenburg, Germany
;
    'Beckhaus, R\"udiger' .
;
Carl von Ossietzky Universit\"at Oldenburg
Fakult\"at V -- Mathematik und Naturwissenschaften
Institut f\"ur Chemie
Carl-von-Ossietzky-Strasse 9-11
D-26111 Oldenburg, Germany
;
_publ_section_synopsis
;
In the title compound, the exocyclic pentafulvene carbon atom coordinates in a
staggered conformation relative to the \h^1^-ligands.
;
_chemical_name_systematic
;\
(Carbazol-9-ido-\k<i>N</i>)dichlorido(\h^5^:\h^1^-2,3,4,5-\
tetramethylpentafulvene)tantalum(V)
;
_chemical_formula_moiety     'C22 H22 Cl2 N Ta'
_chemical_formula_sum     'C22 H22 Cl2 N Ta'
_chemical_formula_iupac     '[Ta (C10 H14) (C12 H8 N) Cl2]'
_chemical_formula_weight     552.280
_space_group_crystal_system     monoclinic
_space_group_name_H-M_alt     'P 1 21/c 1'
_space_group_name_Hall     '-P 2ybc'
loop_
    _space_group_symop_id
    _space_group_symop_operation_xyz
    1 x,y,z
    2 -x,y+1/2,-z+1/2
    3 -x,-y,-z
    4 x,-y-1/2,z-1/2
_cell_length_a     17.8422(12)
_cell_length_b     7.3442(5)
_cell_length_c     16.7885(11)
_cell_angle_alpha     90
_cell_angle_beta     117.950(2)
_cell_angle_gamma     90
_cell_volume     1943.3(2)
_cell_formula_units_Z     4
_cell_measurement_reflns_used     9727
_cell_measurement_theta_min     2.584
_cell_measurement_theta_max     40.316
_cell_measurement_temperature     100(2)
_exptl_crystal_description     block
_exptl_crystal_colour     red
_exptl_crystal_size_max     0.12
_exptl_crystal_size_mid     0.11
_exptl_crystal_size_min     0.05
_exptl_crystal_density_diffrn     1.888
_exptl_crystal_F_000     1072.380
loop_
    _exptl_crystal_face_index_h
    _exptl_crystal_face_index_k
    _exptl_crystal_face_index_l
    _exptl_crystal_face_perp_dist
    -1.00 0.00 0.00 0.0290
    -1.00 0.00 2.00 0.0410
    0.00 -1.00 0.00 0.0390
    0.00 1.00 0.00 0.0140
    1.00 0.00 0.00 0.0790
    1.00 0.00 -2.00 0.0760
_exptl_absorpt_coefficient_mu     5.937
_exptl_absorpt_correction_type     multi-scan
_exptl_absorpt_process_details
;
(<i>SADABS</i>; Krause <i>et al.</i>, 2015)
;
_exptl_absorpt_correction_T_min     0.5108
_exptl_absorpt_correction_T_max     0.6514
_diffrn_ambient_temperature     100
_diffrn_source_power     0.07
_diffrn_source_voltage     50.0
_diffrn_source_current     1.4
_diffrn_radiation_type     'Mo K\a'
_diffrn_radiation_wavelength     0.71073
_diffrn_measurement_device_type     'Bruker Photon III CPAD'
_diffrn_measurement_method     '\f and \w scans'
loop_
    _diffrn_refln_index_h
    _diffrn_refln_index_k
    _diffrn_refln_index_l
    1 0 0
    2 0 0
    -2 0 0
    3 0 0
    -3 0 0
    -3 0 0
    3 0 0
    3 0 0
    3 0 0
    -3 0 0
    3 0 0
    -3 0 0
    -4 0 0
    4 0 0
    4 0 0
    -4 0 0
    4 0 0
    4 0 0
    4 0 0
    -4 0 0
    -4 0 0
    5 0 0
    5 0 0
    -5 0 0
    5 0 0
    5 0 0
    -5 0 0
    5 0 0
    -5 0 0
    5 0 0
    6 0 0
    -6 0 0
    6 0 0
    6 0 0
    7 0 0
    -7 0 0
    7 0 0
    -7 0 0
    7 0 0
    7 0 0
    -7 0 0
    7 0 0
    -7 0 0
    8 0 0
    8 0 0
    8 0 0
    8 0 0
    8 0 0
    8 0 0
    -8 0 0
    -8 0 0
    -9 0 0
    9 0 0
    -9 0 0
    -9 0 0
    -9 0 0
    9 0 0
    9 0 0
    9 0 0
    9 0 0
    10 0 0
    10 0 0
    -10 0 0
    10 0 0
    10 0 0
    10 0 0
    -10 0 0
    10 0 0
    11 0 0
    11 0 0
    -11 0 0
    12 0 0
    12 0 0
    12 0 0
    -12 0 0
    -12 0 0
    12 0 0
    12 0 0
    12 0 0
    13 0 0
    13 0 0
    -13 0 0
    13 0 0
    13 0 0
    13 0 0
    -13 0 0
    13 0 0
    14 0 0
    14 0 0
    14 0 0
    14 0 0
    14 0 0
    14 0 0
    -14 0 0
    -14 0 0
    -15 0 0
    15 0 0
    15 0 0
    15 0 0
    15 0 0
    -15 0 0
    15 0 0
    -15 0 0
    15 0 0
    -16 0 0
    16 0 0
    -16 0 0
    16 0 0
    16 0 0
    16 0 0
    -16 0 0
    16 0 0
    -17 0 0
    17 0 0
    17 0 0
    17 0 0
    -17 0 0
    17 0 0
    -17 0 0
    17 0 0
    17 0 0
    -18 0 0
    18 0 0
    -18 0 0
    18 0 0
    18 0 0
    18 0 0
    18 0 0
    -18 0 0
    18 0 0
    19 0 0
    -19 0 0
    -19 0 0
    19 0 0
    19 0 0
    19 0 0
    -19 0 0
    19 0 0
    20 0 0
    20 0 0
    20 0 0
    -20 0 0
    20 0 0
    -20 0 0
    20 0 0
    21 0 0
    -21 0 0
    21 0 0
    21 0 0
    -21 0 0
    21 0 0
    22 0 0
    22 0 0
    22 0 0
    -22 0 0
    22 0 0
    22 0 0
    23 0 0
    23 0 0
    23 0 0
    -23 0 0
    23 0 0
    23 0 0
    24 0 0
    -24 0 0
    24 0 0
    24 0 0
    -25 0 0
    25 0 0
    25 0 0
    25 0 0
    -26 0 0
    26 0 0
    26 0 0
    -27 0 0
    27 0 0
    27 0 0
    -28 0 0
    28 0 0
    28 0 0
    0 -1 0
    0 -1 0
    0 -1 0
    0 -1 0
    0 1 0
    0 1 0
    0 1 0
    0 1 0
    -1 -1 0
    -1 -1 0
    1 -1 0
    -1 -1 0
    1 -1 0
    1 -1 0
    1 1 0
    -1 1 0
    1 1 0
    -1 1 0
    -1 1 0
    1 1 0
    -2 -1 0
    2 -1 0
    2 -1 0
    2 -1 0
    -2 1 0
    -2 1 0
    -2 1 0
    -2 1 0
    -3 -1 0
    3 -1 0
    -3 -1 0
    -3 -1 0
    -3 -1 0
    3 -1 0
    -3 -1 0
    -3 -1 0
    3 -1 0
    3 1 0
    3 1 0
    -3 1 0
    -3 1 0
    -3 1 0
    3 1 0
    -3 1 0
    3 1 0
    3 1 0
    3 1 0
    -4 -1 0
    4 -1 0
    -4 -1 0
    -4 -1 0
    4 -1 0
    4 -1 0
    4 -1 0
    -4 -1 0
    -4 -1 0
    4 1 0
    -4 1 0
    4 1 0
    4 1 0
    4 1 0
    -4 1 0
    4 1 0
    -4 1 0
    -4 1 0
    -4 1 0
    -5 -1 0
    -5 -1 0
    5 -1 0
    -5 -1 0
    5 -1 0
    5 1 0
    -5 1 0
    5 1 0
    5 1 0
    -6 -1 0
    6 -1 0
    6 -1 0
    6 -1 0
    6 -1 0
    -6 -1 0
    6 -1 0
    6 -1 0
    6 -1 0
    -6 -1 0
    6 1 0
    6 1 0
    6 1 0
    -6 1 0
    -6 1 0
    6 1 0
    6 1 0
    6 1 0
    -7 -1 0
    -7 -1 0
    7 -1 0
    7 -1 0
    7 -1 0
    7 -1 0
    7 -1 0
    7 1 0
    7 1 0
    7 1 0
    7 1 0
    -7 1 0
    7 1 0
    -7 1 0
    8 -1 0
    -9 -1 0
    9 -1 0
    -9 -1 0
    9 -1 0
    -9 -1 0
    9 -1 0
    9 -1 0
    9 -1 0
    9 -1 0
    9 1 0
    9 1 0
    -9 1 0
    9 1 0
    9 1 0
    9 1 0
    10 -1 0
    -11 -1 0
    11 -1 0
    11 -1 0
    11 -1 0
    11 -1 0
    11 -1 0
    11 -1 0
    -11 -1 0
    11 1 0
    -11 1 0
    11 1 0
    11 1 0
    11 1 0
    11 1 0
    12 -1 0
    12 -1 0
    12 -1 0
    -12 -1 0
    12 -1 0
    -12 -1 0
    12 -1 0
    12 -1 0
    -12 1 0
    12 1 0
    12 1 0
    12 1 0
    12 1 0
    12 1 0
    13 -1 0
    13 -1 0
    13 -1 0
    13 -1 0
    13 -1 0
    13 -1 0
    -13 -1 0
    -13 -1 0
    -13 1 0
    13 1 0
    13 1 0
    13 1 0
    13 1 0
    -13 1 0
    13 1 0
    13 1 0
    -14 -1 0
    14 -1 0
    14 -1 0
    -14 -1 0
    14 -1 0
    14 -1 0
    14 -1 0
    14 1 0
    -14 1 0
    14 1 0
    14 1 0
    14 1 0
    -14 1 0
    14 1 0
    14 1 0
    -15 -1 0
    15 -1 0
    15 -1 0
    15 -1 0
    15 -1 0
    15 -1 0
    -15 -1 0
    15 -1 0
    15 1 0
    -15 1 0
    15 1 0
    15 1 0
    15 1 0
    -15 1 0
    15 1 0
    15 1 0
    16 -1 0
    -16 -1 0
    16 -1 0
    16 -1 0
    16 -1 0
    16 -1 0
    -16 -1 0
    16 -1 0
    -16 1 0
    16 1 0
    16 1 0
    16 1 0
    16 1 0
    16 1 0
    16 1 0
    -16 1 0
    -17 -1 0
    17 -1 0
    17 -1 0
    17 -1 0
    17 -1 0
    17 -1 0
    17 -1 0
    -17 -1 0
    17 -1 0
    17 1 0
    17 1 0
    -17 1 0
    -17 1 0
    17 1 0
    17 1 0
    -18 -1 0
    18 -1 0
    18 -1 0
    18 -1 0
    18 -1 0
    -18 -1 0
    18 -1 0
    18 -1 0
    18 1 0
    18 1 0
    18 1 0
    18 1 0
    -18 1 0
    -18 1 0
    18 1 0
    19 -1 0
    19 -1 0
    19 -1 0
    19 -1 0
    -19 -1 0
    19 -1 0
    -19 -1 0
    19 -1 0
    -19 1 0
    -19 1 0
    19 1 0
    -19 1 0
    19 1 0
    19 1 0
    19 1 0
    -20 -1 0
    20 -1 0
    20 -1 0
    20 -1 0
    20 -1 0
    20 -1 0
    -20 1 0
    20 1 0
    -20 1 0
    20 1 0
    20 1 0
    -20 1 0
    21 -1 0
    21 -1 0
    21 -1 0
    -21 -1 0
    21 -1 0
    21 1 0
    -21 1 0
    21 1 0
    21 1 0
    21 1 0
    -21 1 0
    -21 1 0
    22 -1 0
    -22 -1 0
    22 -1 0
    22 -1 0
    22 1 0
    -22 1 0
    22 1 0
    -22 1 0
    22 1 0
    22 1 0
    23 -1 0
    23 -1 0
    23 -1 0
    23 -1 0
    -23 -1 0
    23 1 0
    23 1 0
    -23 1 0
    23 1 0
    23 1 0
    24 -1 0
    24 -1 0
    -24 -1 0
    24 -1 0
    24 1 0
    -24 1 0
    24 1 0
    24 1 0
    24 1 0
    25 -1 0
    25 -1 0
    -25 -1 0
    25 -1 0
    -25 1 0
    25 1 0
    25 1 0
    25 1 0
    25 1 0
    -26 -1 0
    26 -1 0
    26 -1 0
    -26 1 0
    26 1 0
    26 1 0
    26 1 0
    27 -1 0
    27 -1 0
    -27 -1 0
    27 1 0
    -27 1 0
    27 1 0
    -28 -1 0
    28 -1 0
    28 -1 0
    28 1 0
    28 1 0
    -28 1 0
    0 2 0
    0 2 0
    0 2 0
    -1 -2 0
    -1 -2 0
    1 -2 0
    -1 -2 0
    1 -2 0
    1 -2 0
    -1 -2 0
    1 -2 0
    1 -2 0
    1 -2 0
    1 -2 0
    -1 2 0
    1 2 0
    1 2 0
    -1 2 0
    1 2 0
    -1 2 0
    1 2 0
    -1 2 0
    -1 2 0
    -1 2 0
    1 2 0
    2 -2 0
    2 -2 0
    2 -2 0
    -2 -2 0
    2 -2 0
    2 -2 0
    2 -2 0
    2 -2 0
    2 -2 0
    2 2 0
    2 2 0
    -2 2 0
    -2 2 0
    2 2 0
    -2 2 0
    -2 2 0
    2 2 0
    -2 2 0
    2 2 0
    3 -2 0
    3 -2 0
    -3 -2 0
    3 -2 0
    -3 -2 0
    3 -2 0
    3 -2 0
    3 2 0
    3 2 0
    -3 2 0
    3 2 0
    3 2 0
    3 2 0
    4 -2 0
    4 -2 0
    4 -2 0
    4 -2 0
    4 -2 0
    4 -2 0
    4 2 0
    4 2 0
    4 2 0
    4 2 0
    -4 2 0
    -4 2 0
    -4 2 0
    5 -2 0
    5 -2 0
    -5 -2 0
    5 -2 0
    5 -2 0
    5 -2 0
    5 -2 0
    5 -2 0
    5 -2 0
    -5 -2 0
    -5 2 0
    5 2 0
    5 2 0
    5 2 0
    5 2 0
    -5 2 0
    5 2 0
    6 -2 0
    -6 -2 0
    -6 -2 0
    6 -2 0
    6 -2 0
    6 -2 0
    6 -2 0
    6 -2 0
    6 -2 0
    -6 2 0
    6 2 0
    6 2 0
    -6 2 0
    6 2 0
    -6 2 0
    6 2 0
    6 2 0
    7 -2 0
    7 -2 0
    7 -2 0
    7 -2 0
    -7 -2 0
    7 -2 0
    7 -2 0
    7 -2 0
    -7 -2 0
    7 2 0
    -7 2 0
    7 2 0
    7 2 0
    7 2 0
    -7 2 0
    7 2 0
    7 2 0
    -8 -2 0
    8 -2 0
    8 -2 0
    8 -2 0
    8 -2 0
    -8 -2 0
    8 -2 0
    8 2 0
    -8 2 0
    8 2 0
    8 2 0
    8 2 0
    -8 2 0
    8 2 0
    9 -2 0
    9 -2 0
    9 -2 0
    9 -2 0
    9 -2 0
    -9 -2 0
    -9 -2 0
    9 -2 0
    9 2 0
    -9 2 0
    9 2 0
    9 2 0
    9 2 0
    9 2 0
    9 2 0
    -10 -2 0
    10 -2 0
    10 -2 0
    10 -2 0
    10 -2 0
    10 -2 0
    10 2 0
    10 2 0
    -10 2 0
    10 2 0
    10 2 0
    10 2 0
    11 -2 0
    11 -2 0
    -11 -2 0
    11 -2 0
    11 2 0
    11 2 0
    11 2 0
    11 2 0
    11 2 0
    12 -2 0
    12 -2 0
    12 -2 0
    12 -2 0
    -12 -2 0
    12 -2 0
    -12 -2 0
    12 2 0
    12 2 0
    12 2 0
    -12 2 0
    12 2 0
    12 2 0
    -13 -2 0
    -13 -2 0
    13 -2 0
    13 -2 0
    13 -2 0
    13 -2 0
    13 -2 0
    13 2 0
    13 2 0
    13 2 0
    -13 2 0
    13 2 0
    13 2 0
    14 -2 0
    -14 -2 0
    14 -2 0
    -14 -2 0
    14 -2 0
    14 -2 0
    14 -2 0
    14 -2 0
    14 2 0
    14 2 0
    14 2 0
    -14 2 0
    14 2 0
    -15 -2 0
    15 -2 0
    15 -2 0
    15 -2 0
    15 -2 0
    15 -2 0
    -15 -2 0
    15 -2 0
    15 2 0
    15 2 0
    -15 2 0
    15 2 0
    15 2 0
    16 -2 0
    -16 -2 0
    16 -2 0
    16 -2 0
    -16 -2 0
    16 -2 0
    16 -2 0
    16 -2 0
    16 -2 0
    16 2 0
    16 2 0
    16 2 0
    -16 2 0
    16 2 0
    -17 -2 0
    17 -2 0
    17 -2 0
    -17 -2 0
    17 -2 0
    17 -2 0
    17 -2 0
    17 -2 0
    17 -2 0
    17 2 0
    17 2 0
    -17 2 0
    17 2 0
    -17 2 0
    17 2 0
    -18 -2 0
    18 -2 0
    18 -2 0
    18 -2 0
    18 -2 0
    18 -2 0
    18 2 0
    -18 2 0
    -18 2 0
    18 2 0
    18 2 0
    19 -2 0
    -19 -2 0
    19 -2 0
    19 -2 0
    19 -2 0
    19 -2 0
    19 -2 0
    19 2 0
    19 2 0
    -19 2 0
    -19 2 0
    19 2 0
    19 2 0
    20 -2 0
    20 -2 0
    20 -2 0
    -20 -2 0
    20 -2 0
    20 2 0
    -20 2 0
    20 2 0
    -20 2 0
    20 2 0
    20 2 0
    21 -2 0
    21 -2 0
    21 -2 0
    -21 -2 0
    -21 2 0
    21 2 0
    21 2 0
    -21 2 0
    21 2 0
    21 2 0
    22 -2 0
    22 -2 0
    22 -2 0
    -22 -2 0
    22 -2 0
    -22 2 0
    22 2 0
    -22 2 0
    -22 2 0
    22 2 0
    22 2 0
    22 2 0
    23 -2 0
    -23 -2 0
    23 -2 0
    23 -2 0
    -23 2 0
    -23 2 0
    23 2 0
    -23 2 0
    23 2 0
    23 2 0
    23 2 0
    24 -2 0
    24 -2 0
    -24 -2 0
    24 -2 0
    24 2 0
    24 2 0
    -24 2 0
    -24 2 0
    24 2 0
    24 2 0
    25 -2 0
    25 -2 0
    -25 -2 0
    25 -2 0
    25 2 0
    25 2 0
    25 2 0
    25 2 0
    -25 2 0
    -25 2 0
    -26 -2 0
    26 -2 0
    26 -2 0
    26 -2 0
    26 2 0
    26 2 0
    26 2 0
    26 2 0
    -26 2 0
    -27 -2 0
    27 -2 0
    27 -2 0
    27 -2 0
    27 2 0
    27 2 0
    -27 2 0
    27 2 0
    -28 -2 0
    28 -2 0
    28 -2 0
    28 -2 0
    28 2 0
    -28 2 0
    28 2 0
    0 -3 0
    0 -3 0
    0 -3 0
    0 -3 0
    0 -3 0
    0 3 0
    0 3 0
    0 3 0
    -1 -3 0
    1 -3 0
    -1 -3 0
    -1 -3 0
    1 -3 0
    -1 -3 0
    1 -3 0
    1 -3 0
    1 -3 0
    -1 -3 0
    1 -3 0
    1 3 0
    -1 3 0
    1 3 0
    -1 3 0
    -1 3 0
    1 3 0
    1 3 0
    2 -3 0
    2 -3 0
    2 -3 0
    2 -3 0
    -2 -3 0
    2 -3 0
    -2 -3 0
    -2 -3 0
    -2 -3 0
    -2 -3 0
    2 -3 0
    -2 3 0
    2 3 0
    2 3 0
    -2 3 0
    2 3 0
    -2 3 0
    2 3 0
    -2 3 0
    -3 -3 0
    -3 -3 0
    3 -3 0
    -3 -3 0
    3 -3 0
    -3 -3 0
    -3 -3 0
    3 -3 0
    3 -3 0
    3 -3 0
    3 -3 0
    -3 3 0
    3 3 0
    3 3 0
    3 3 0
    -3 3 0
    -3 3 0
    4 -3 0
    4 -3 0
    -4 -3 0
    4 -3 0
    4 -3 0
    4 -3 0
    4 -3 0
    -4 3 0
    4 3 0
    4 3 0
    -4 3 0
    -4 3 0
    4 3 0
    4 3 0
    5 -3 0
    5 -3 0
    5 -3 0
    -5 -3 0
    -5 -3 0
    -5 -3 0
    5 -3 0
    5 -3 0
    5 -3 0
    5 -3 0
    -5 -3 0
    -5 3 0
    5 3 0
    5 3 0
    5 3 0
    5 3 0
    -5 3 0
    6 -3 0
    -6 -3 0
    6 -3 0
    -6 -3 0
    6 -3 0
    -6 -3 0
    6 -3 0
    6 -3 0
    6 -3 0
    6 -3 0
    -6 -3 0
    6 -3 0
    6 3 0
    6 3 0
    -6 3 0
    -6 3 0
    6 3 0
    6 3 0
    7 -3 0
    7 -3 0
    7 -3 0
    -7 -3 0
    7 -3 0
    7 -3 0
    7 -3 0
    -7 -3 0
    7 -3 0
    7 3 0
    7 3 0
    -7 3 0
    7 3 0
    -7 3 0
    7 3 0
    -8 -3 0
    8 -3 0
    8 -3 0
    8 -3 0
    8 -3 0
    8 -3 0
    8 -3 0
    8 -3 0
    -8 -3 0
    8 3 0
    -8 3 0
    -8 3 0
    8 3 0
    -8 3 0
    8 3 0
    8 3 0
    9 -3 0
    9 -3 0
    9 -3 0
    9 -3 0
    -9 -3 0
    9 -3 0
    -9 -3 0
    9 3 0
    9 3 0
    9 3 0
    -9 3 0
    -9 3 0
    10 -3 0
    10 -3 0
    -10 -3 0
    10 -3 0
    -10 -3 0
    10 -3 0
    10 -3 0
    10 -3 0
    10 -3 0
    10 3 0
    -10 3 0
    10 3 0
    -10 3 0
    10 3 0
    10 3 0
    11 -3 0
    11 -3 0
    -11 -3 0
    11 -3 0
    11 -3 0
    11 -3 0
    -11 -3 0
    11 3 0
    11 3 0
    -11 3 0
    11 3 0
    11 3 0
    -12 -3 0
    12 -3 0
    12 -3 0
    12 -3 0
    12 -3 0
    12 -3 0
    -12 -3 0
    12 3 0
    12 3 0
    12 3 0
    -12 3 0
    12 3 0
    13 -3 0
    -13 -3 0
    13 -3 0
    13 -3 0
    -13 -3 0
    13 -3 0
    13 -3 0
    13 -3 0
    13 3 0
    13 3 0
    13 3 0
    -13 3 0
    13 3 0
    -14 -3 0
    14 -3 0
    14 -3 0
    14 -3 0
    14 -3 0
    -14 -3 0
    14 -3 0
    14 -3 0
    -14 3 0
    14 3 0
    14 3 0
    14 3 0
    14 3 0
    -15 -3 0
    15 -3 0
    15 -3 0
    15 -3 0
    -15 -3 0
    15 -3 0
    15 -3 0
    15 -3 0
    15 3 0
    15 3 0
    15 3 0
    -15 3 0
    16 -3 0
    16 -3 0
    16 -3 0
    -16 -3 0
    16 -3 0
    16 -3 0
    -16 -3 0
    16 -3 0
    16 3 0
    16 3 0
    16 3 0
    16 3 0
    -16 3 0
    17 -3 0
    -17 -3 0
    17 -3 0
    17 -3 0
    17 -3 0
    17 3 0
    17 3 0
    17 3 0
    -17 3 0
    17 3 0
    18 -3 0
    18 -3 0
    -18 -3 0
    18 -3 0
    18 -3 0
    18 3 0
    18 3 0
    -18 3 0
    18 3 0
    18 3 0
    19 -3 0
    19 -3 0
    19 -3 0
    -19 -3 0
    19 -3 0
    19 -3 0
    19 3 0
    19 3 0
    -19 3 0
    -19 3 0
    19 3 0
    19 3 0
    20 -3 0
    -20 -3 0
    20 -3 0
    20 -3 0
    20 -3 0
    20 3 0
    20 3 0
    20 3 0
    -20 3 0
    20 3 0
    -20 3 0
    21 -3 0
    21 -3 0
    -21 -3 0
    21 -3 0
    21 3 0
    -21 3 0
    21 3 0
    -21 3 0
    21 3 0
    21 3 0
    22 -3 0
    22 -3 0
    -22 -3 0
    22 -3 0
    -22 3 0
    -22 3 0
    22 3 0
    22 3 0
    22 3 0
    22 3 0
    -23 -3 0
    23 -3 0
    23 -3 0
    23 -3 0
    -23 3 0
    23 3 0
    23 3 0
    23 3 0
    -23 3 0
    23 3 0
    24 -3 0
    -24 -3 0
    24 -3 0
    24 3 0
    24 3 0
    24 3 0
    24 3 0
    -24 3 0
    -24 3 0
    25 -3 0
    25 -3 0
    -25 -3 0
    -25 3 0
    25 3 0
    25 3 0
    -25 3 0
    25 3 0
    25 3 0
    26 -3 0
    26 -3 0
    -26 3 0
    26 3 0
    26 3 0
    -26 3 0
    26 3 0
    26 3 0
    27 -3 0
    27 -3 0
    -27 -3 0
    27 3 0
    -27 3 0
    27 3 0
    27 3 0
    -27 3 0
    27 3 0
    0 -4 0
    0 -4 0
    0 -4 0
    0 -4 0
    0 4 0
    0 4 0
    0 4 0
    1 -4 0
    -1 -4 0
    -1 -4 0
    -1 -4 0
    -1 -4 0
    1 -4 0
    1 -4 0
    1 -4 0
    1 -4 0
    1 -4 0
    -1 -4 0
    -1 -4 0
    1 4 0
    1 4 0
    -1 4 0
    -1 4 0
    -1 4 0
    1 4 0
    2 -4 0
    2 -4 0
    2 -4 0
    -2 -4 0
    -2 -4 0
    -2 -4 0
    2 -4 0
    2 -4 0
    -2 -4 0
    -2 -4 0
    2 4 0
    2 4 0
    2 4 0
    -2 4 0
    -2 4 0
    -2 4 0
    -2 4 0
    3 -4 0
    -3 -4 0
    -3 -4 0
    3 -4 0
    3 -4 0
    3 -4 0
    3 -4 0
    3 -4 0
    -3 -4 0
    -3 -4 0
    3 -4 0
    3 4 0
    -3 4 0
    3 4 0
    3 4 0
    -3 4 0
    4 -4 0
    -4 -4 0
    -4 -4 0
    4 -4 0
    4 -4 0
    4 -4 0
    4 -4 0
    4 -4 0
    -4 -4 0
    4 4 0
    4 4 0
    -4 4 0
    4 4 0
    -4 4 0
    5 -4 0
    5 -4 0
    5 -4 0
    5 -4 0
    -5 -4 0
    5 -4 0
    5 -4 0
    5 -4 0
    -5 -4 0
    5 -4 0
    -5 -4 0
    5 4 0
    5 4 0
    5 4 0
    5 4 0
    -5 4 0
    -5 4 0
    -6 -4 0
    -6 -4 0
    6 -4 0
    6 -4 0
    6 -4 0
    6 -4 0
    6 -4 0
    -6 -4 0
    6 -4 0
    6 -4 0
    -6 4 0
    -6 4 0
    6 4 0
    6 4 0
    6 4 0
    6 4 0
    7 -4 0
    7 -4 0
    7 -4 0
    -7 -4 0
    -7 -4 0
    7 -4 0
    -7 -4 0
    7 -4 0
    7 -4 0
    7 4 0
    7 4 0
    -7 4 0
    7 4 0
    -7 4 0
    7 4 0
    8 -4 0
    -8 -4 0
    -8 -4 0
    8 -4 0
    8 -4 0
    8 -4 0
    8 -4 0
    8 -4 0
    8 4 0
    -8 4 0
    8 4 0
    8 4 0
    8 4 0
    -8 4 0
    9 -4 0
    9 -4 0
    9 -4 0
    9 -4 0
    9 -4 0
    9 -4 0
    -9 -4 0
    9 -4 0
    -9 -4 0
    9 4 0
    9 4 0
    -9 4 0
    -9 4 0
    -9 4 0
    9 4 0
    10 -4 0
    10 -4 0
    10 -4 0
    -10 -4 0
    10 -4 0
    10 -4 0
    10 -4 0
    10 -4 0
    10 4 0
    -10 4 0
    -10 4 0
    10 4 0
    -10 4 0
    10 4 0
    10 4 0
    11 -4 0
    11 -4 0
    11 -4 0
    11 -4 0
    11 -4 0
    11 -4 0
    -11 -4 0
    11 -4 0
    -11 4 0
    11 4 0
    -11 4 0
    11 4 0
    11 4 0
    11 4 0
    12 -4 0
    12 -4 0
    12 -4 0
    -12 -4 0
    12 -4 0
    12 -4 0
    12 -4 0
    12 4 0
    12 4 0
    -12 4 0
    12 4 0
    12 4 0
    -13 -4 0
    13 -4 0
    13 -4 0
    13 -4 0
    13 -4 0
    13 -4 0
    13 -4 0
    13 4 0
    13 4 0
    -13 4 0
    13 4 0
    13 4 0
    -14 -4 0
    14 -4 0
    14 -4 0
    14 -4 0
    14 -4 0
    14 -4 0
    14 -4 0
    14 4 0
    -14 4 0
    14 4 0
    14 4 0
    14 4 0
    15 -4 0
    15 -4 0
    15 -4 0
    15 -4 0
    15 -4 0
    15 -4 0
    -15 -4 0
    15 4 0
    15 4 0
    -15 4 0
    15 4 0
    15 4 0
    -16 -4 0
    16 -4 0
    16 -4 0
    16 -4 0
    16 -4 0
    -16 4 0
    16 4 0
    16 4 0
    16 4 0
    17 -4 0
    17 -4 0
    -17 -4 0
    17 -4 0
    17 -4 0
    17 -4 0
    17 4 0
    17 4 0
    17 4 0
    -17 4 0
    17 4 0
    18 -4 0
    18 -4 0
    -18 -4 0
    18 -4 0
    18 -4 0
    18 -4 0
    18 4 0
    18 4 0
    -18 4 0
    18 4 0
    18 4 0
    18 4 0
    19 -4 0
    19 -4 0
    19 -4 0
    -19 -4 0
    19 4 0
    19 4 0
    19 4 0
    -19 4 0
    19 4 0
    19 4 0
    20 -4 0
    20 -4 0
    -20 -4 0
    20 4 0
    20 4 0
    -20 4 0
    20 4 0
    20 4 0
    21 -4 0
    -21 -4 0
    21 -4 0
    -21 4 0
    21 4 0
    -21 4 0
    21 4 0
    21 4 0
    21 4 0
    22 -4 0
    22 -4 0
    -22 -4 0
    22 4 0
    -22 4 0
    22 4 0
    -22 4 0
    22 4 0
    22 4 0
    23 -4 0
    -23 -4 0
    23 -4 0
    23 4 0
    23 4 0
    23 4 0
    23 4 0
    -23 4 0
    -23 4 0
    24 -4 0
    -24 -4 0
    24 -4 0
    24 4 0
    24 4 0
    24 4 0
    24 4 0
    -24 4 0
    -24 4 0
    -25 -4 0
    25 -4 0
    25 -4 0
    25 4 0
    25 4 0
    -25 4 0
    25 4 0
    25 4 0
    26 -4 0
    -26 -4 0
    26 -4 0
    26 4 0
    -26 4 0
    26 4 0
    -26 4 0
    26 4 0
    26 4 0
    -27 -4 0
    27 -4 0
    27 -4 0
    -27 -4 0
    27 4 0
    -27 4 0
    27 4 0
    27 4 0
    27 4 0
    -27 4 0
    0 -5 0
    0 -5 0
    0 -5 0
    0 -5 0
    0 -5 0
    0 5 0
    0 5 0
    0 5 0
    1 -5 0
    1 -5 0
    1 -5 0
    1 -5 0
    -1 -5 0
    -1 -5 0
    -1 -5 0
    1 -5 0
    -1 -5 0
    -1 -5 0
    -1 -5 0
    -1 5 0
    1 5 0
    1 5 0
    1 5 0
    -1 5 0
    -1 5 0
    1 5 0
    -1 5 0
    -2 -5 0
    -2 -5 0
    2 -5 0
    2 -5 0
    2 -5 0
    -2 -5 0
    -2 -5 0
    2 -5 0
    2 5 0
    2 5 0
    2 5 0
    -2 5 0
    -2 5 0
    -2 5 0
    -2 5 0
    3 -5 0
    -3 -5 0
    -3 -5 0
    3 -5 0
    3 -5 0
    3 -5 0
    -3 -5 0
    3 -5 0
    -3 -5 0
    3 -5 0
    -3 5 0
    3 5 0
    3 5 0
    -3 5 0
    -3 5 0
    -3 5 0
    3 5 0
    4 -5 0
    4 -5 0
    -4 -5 0
    -4 -5 0
    4 -5 0
    4 -5 0
    4 -5 0
    4 -5 0
    4 -5 0
    -4 -5 0
    -4 5 0
    4 5 0
    4 5 0
    -4 5 0
    4 5 0
    5 -5 0
    5 -5 0
    -5 -5 0
    5 -5 0
    5 -5 0
    -5 -5 0
    5 -5 0
    -5 -5 0
    5 -5 0
    -5 -5 0
    5 5 0
    -5 5 0
    -5 5 0
    5 5 0
    5 5 0
    6 -5 0
    6 -5 0
    -6 -5 0
    6 -5 0
    -6 -5 0
    6 -5 0
    6 -5 0
    6 -5 0
    6 -5 0
    -6 -5 0
    6 5 0
    -6 5 0
    6 5 0
    6 5 0
    -6 5 0
    7 -5 0
    -7 -5 0
    7 -5 0
    7 -5 0
    7 -5 0
    7 -5 0
    -7 -5 0
    7 -5 0
    -7 -5 0
    7 5 0
    -7 5 0
    -7 5 0
    7 5 0
    7 5 0
    8 -5 0
    8 -5 0
    8 -5 0
    8 -5 0
    8 -5 0
    -8 -5 0
    -8 -5 0
    -8 -5 0
    8 5 0
    8 5 0
    8 5 0
    8 5 0
    -8 5 0
    -8 5 0
    9 -5 0
    9 -5 0
    -9 -5 0
    9 -5 0
    9 -5 0
    9 -5 0
    -9 -5 0
    -9 -5 0
    -9 5 0
    9 5 0
    9 5 0
    9 5 0
    -9 5 0
    9 5 0
    -10 -5 0
    -10 -5 0
    -10 -5 0
    10 -5 0
    10 -5 0
    10 -5 0
    10 -5 0
    10 -5 0
    10 -5 0
    -10 5 0
    -10 5 0
    10 5 0
    -10 5 0
    10 5 0
    10 5 0
    10 5 0
    11 -5 0
    11 -5 0
    11 -5 0
    11 -5 0
    -11 -5 0
    -11 -5 0
    -11 -5 0
    11 -5 0
    11 -5 0
    11 5 0
    11 5 0
    -11 5 0
    -11 5 0
    -11 5 0
    11 5 0
    11 5 0
    12 -5 0
    12 -5 0
    -12 -5 0
    -12 -5 0
    12 -5 0
    12 -5 0
    12 -5 0
    12 5 0
    -12 5 0
    -12 5 0
    12 5 0
    12 5 0
    12 5 0
    13 -5 0
    13 -5 0
    13 -5 0
    -13 -5 0
    13 -5 0
    13 -5 0
    13 -5 0
    13 -5 0
    -13 -5 0
    13 5 0
    13 5 0
    -13 5 0
    13 5 0
    13 5 0
    -13 5 0
    -14 -5 0
    -14 -5 0
    14 -5 0
    14 -5 0
    14 -5 0
    14 -5 0
    14 -5 0
    14 -5 0
    14 5 0
    -14 5 0
    14 5 0
    14 5 0
    15 -5 0
    -15 -5 0
    15 -5 0
    15 -5 0
    -15 -5 0
    15 -5 0
    15 5 0
    -15 5 0
    15 5 0
    15 5 0
    15 5 0
    -16 -5 0
    16 -5 0
    16 -5 0
    -16 -5 0
    16 -5 0
    16 5 0
    16 5 0
    -16 5 0
    16 5 0
    -17 -5 0
    17 -5 0
    -17 -5 0
    17 -5 0
    17 -5 0
    17 5 0
    17 5 0
    -17 5 0
    17 5 0
    17 5 0
    17 5 0
    -18 -5 0
    18 -5 0
    -18 -5 0
    18 -5 0
    18 5 0
    18 5 0
    18 5 0
    18 5 0
    18 5 0
    -18 5 0
    19 -5 0
    -19 -5 0
    19 -5 0
    -19 -5 0
    19 5 0
    19 5 0
    -19 5 0
    19 5 0
    19 5 0
    19 5 0
    -20 -5 0
    20 -5 0
    -20 -5 0
    20 -5 0
    20 5 0
    -20 5 0
    20 5 0
    20 5 0
    20 5 0
    -21 -5 0
    21 -5 0
    -21 -5 0
    21 -5 0
    21 5 0
    -21 5 0
    21 5 0
    21 5 0
    21 5 0
    -22 -5 0
    22 -5 0
    22 -5 0
    -22 -5 0
    22 5 0
    22 5 0
    22 5 0
    -22 5 0
    22 5 0
    -22 5 0
    -23 -5 0
    23 -5 0
    23 -5 0
    -23 -5 0
    -23 5 0
    -23 5 0
    23 5 0
    23 5 0
    23 5 0
    24 -5 0
    24 -5 0
    -24 -5 0
    -24 -5 0
    -24 5 0
    24 5 0
    -24 5 0
    24 5 0
    24 5 0
    -25 -5 0
    25 -5 0
    -25 -5 0
    25 -5 0
    25 5 0
    25 5 0
    25 5 0
    25 5 0
    -25 5 0
    26 -5 0
    26 -5 0
    -26 -5 0
    -26 -5 0
    -26 5 0
    26 5 0
    26 5 0
    26 5 0
    0 -6 0
    0 -6 0
    0 -6 0
    0 -6 0
    0 -6 0
    0 -6 0
    0 -6 0
    0 -6 0
    0 6 0
    0 6 0
    0 6 0
    0 6 0
    0 6 0
    -1 -6 0
    1 -6 0
    -1 -6 0
    -1 -6 0
    1 -6 0
    1 -6 0
    1 -6 0
    1 -6 0
    -1 -6 0
    -1 -6 0
    -1 -6 0
    1 6 0
    1 6 0
    1 6 0
    -1 6 0
    1 6 0
    -1 6 0
    -1 6 0
    -2 -6 0
    -2 -6 0
    -2 -6 0
    2 -6 0
    2 -6 0
    -2 -6 0
    2 -6 0
    2 -6 0
    -2 -6 0
    2 -6 0
    -2 6 0
    -2 6 0
    2 6 0
    2 6 0
    -2 6 0
    2 6 0
    2 6 0
    -2 6 0
    3 -6 0
    3 -6 0
    3 -6 0
    -3 -6 0
    3 -6 0
    3 -6 0
    -3 -6 0
    -3 -6 0
    -3 -6 0
    3 6 0
    3 6 0
    3 6 0
    -3 6 0
    3 6 0
    -3 6 0
    -3 6 0
    4 -6 0
    4 -6 0
    -4 -6 0
    4 -6 0
    4 -6 0
    4 -6 0
    -4 -6 0
    -4 -6 0
    -4 -6 0
    4 -6 0
    4 6 0
    4 6 0
    -4 6 0
    4 6 0
    -4 6 0
    -5 -6 0
    5 -6 0
    5 -6 0
    5 -6 0
    5 -6 0
    -5 -6 0
    5 -6 0
    5 -6 0
    -5 -6 0
    -5 -6 0
    5 6 0
    -5 6 0
    5 6 0
    -5 6 0
    5 6 0
    6 -6 0
    -6 -6 0
    6 -6 0
    -6 -6 0
    6 -6 0
    -6 -6 0
    -6 -6 0
    6 -6 0
    6 -6 0
    6 -6 0
    -6 6 0
    6 6 0
    -6 6 0
    6 6 0
    6 6 0
    7 -6 0
    7 -6 0
    7 -6 0
    7 -6 0
    7 -6 0
    -7 -6 0
    7 -6 0
    -7 -6 0
    -7 -6 0
    -7 -6 0
    7 6 0
    7 6 0
    7 6 0
    -7 6 0
    -7 6 0
    8 -6 0
    -8 -6 0
    8 -6 0
    -8 -6 0
    -8 -6 0
    8 -6 0
    8 -6 0
    8 -6 0
    -8 -6 0
    8 6 0
    8 6 0
    8 6 0
    -8 6 0
    -9 -6 0
    9 -6 0
    -9 -6 0
    -9 -6 0
    9 -6 0
    9 -6 0
    9 -6 0
    9 6 0
    -9 6 0
    9 6 0
    -9 6 0
    9 6 0
    10 -6 0
    10 -6 0
    10 -6 0
    -10 -6 0
    10 -6 0
    -10 -6 0
    -10 -6 0
    -10 6 0
    10 6 0
    -10 6 0
    10 6 0
    -10 6 0
    10 6 0
    11 -6 0
    -11 -6 0
    11 -6 0
    11 -6 0
    11 -6 0
    11 -6 0
    -11 -6 0
    -11 6 0
    11 6 0
    11 6 0
    -11 6 0
    11 6 0
    -11 6 0
    11 6 0
    -12 -6 0
    12 -6 0
    -12 -6 0
    12 -6 0
    12 -6 0
    -12 -6 0
    12 -6 0
    12 6 0
    -12 6 0
    -12 6 0
    -12 6 0
    12 6 0
    12 6 0
    12 6 0
    -13 -6 0
    -13 -6 0
    13 -6 0
    -13 -6 0
    13 -6 0
    13 -6 0
    13 -6 0
    -13 6 0
    13 6 0
    13 6 0
    13 6 0
    -13 6 0
    13 6 0
    14 -6 0
    14 -6 0
    -14 -6 0
    -14 -6 0
    14 -6 0
    14 -6 0
    -14 -6 0
    -14 6 0
    14 6 0
    14 6 0
    14 6 0
    14 6 0
    14 6 0
    -14 6 0
    15 -6 0
    -15 -6 0
    15 -6 0
    15 -6 0
    15 -6 0
    -15 -6 0
    -15 -6 0
    15 6 0
    15 6 0
    15 6 0
    15 6 0
    -15 6 0
    -16 -6 0
    -16 -6 0
    -16 -6 0
    16 -6 0
    16 -6 0
    -16 6 0
    16 6 0
    16 6 0
    16 6 0
    16 6 0
    16 6 0
    -17 -6 0
    -17 -6 0
    17 -6 0
    17 -6 0
    -17 -6 0
    -17 6 0
    17 6 0
    17 6 0
    17 6 0
    17 6 0
    17 6 0
    -18 -6 0
    -18 -6 0
    18 -6 0
    18 -6 0
    -18 -6 0
    18 6 0
    18 6 0
    18 6 0
    -18 6 0
    18 6 0
    18 6 0
    19 -6 0
    -19 -6 0
    -19 -6 0
    19 -6 0
    -19 6 0
    19 6 0
    19 6 0
    19 6 0
    19 6 0
    19 6 0
    20 -6 0
    -20 -6 0
    20 -6 0
    -20 -6 0
    20 6 0
    -20 6 0
    20 6 0
    20 6 0
    20 6 0
    21 -6 0
    21 -6 0
    -21 -6 0
    -21 -6 0
    21 6 0
    -21 6 0
    21 6 0
    21 6 0
    21 6 0
    -22 -6 0
    -22 -6 0
    22 -6 0
    22 6 0
    22 6 0
    22 6 0
    22 6 0
    -22 6 0
    -23 -6 0
    -23 -6 0
    23 -6 0
    23 6 0
    -23 6 0
    -23 6 0
    23 6 0
    23 6 0
    -24 -6 0
    24 -6 0
    24 -6 0
    -24 -6 0
    24 6 0
    24 6 0
    -24 6 0
    -24 6 0
    24 6 0
    25 -6 0
    -25 -6 0
    25 -6 0
    -25 -6 0
    25 6 0
    -25 6 0
    25 6 0
    25 6 0
    0 -7 0
    0 -7 0
    0 -7 0
    0 -7 0
    0 -7 0
    0 -7 0
    0 7 0
    0 7 0
    0 7 0
    0 7 0
    0 7 0
    1 -7 0
    -1 -7 0
    1 -7 0
    -1 -7 0
    1 -7 0
    1 -7 0
    -1 -7 0
    -1 -7 0
    1 -7 0
    -1 -7 0
    1 7 0
    -1 7 0
    -1 7 0
    1 7 0
    -1 7 0
    1 7 0
    1 7 0
    -1 7 0
    -2 -7 0
    -2 -7 0
    -2 -7 0
    -2 -7 0
    -2 -7 0
    2 -7 0
    2 -7 0
    2 -7 0
    2 -7 0
    2 -7 0
    -2 7 0
    -2 7 0
    2 7 0
    -2 7 0
    2 7 0
    2 7 0
    -2 7 0
    2 7 0
    3 -7 0
    3 -7 0
    3 -7 0
    -3 -7 0
    -3 -7 0
    -3 -7 0
    3 -7 0
    3 -7 0
    -3 -7 0
    3 7 0
    3 7 0
    3 7 0
    -3 7 0
    -3 7 0
    3 7 0
    -4 -7 0
    4 -7 0
    -4 -7 0
    -4 -7 0
    4 -7 0
    -4 -7 0
    4 -7 0
    4 -7 0
    4 -7 0
    -4 7 0
    -4 7 0
    4 7 0
    4 7 0
    4 7 0
    4 7 0
    5 -7 0
    5 -7 0
    5 -7 0
    5 -7 0
    -5 -7 0
    -5 -7 0
    5 -7 0
    -5 -7 0
    -5 -7 0
    5 7 0
    -5 7 0
    5 7 0
    -5 7 0
    5 7 0
    5 7 0
    -6 -7 0
    -6 -7 0
    6 -7 0
    6 -7 0
    6 -7 0
    6 -7 0
    -6 -7 0
    -6 -7 0
    6 -7 0
    6 -7 0
    -6 7 0
    6 7 0
    6 7 0
    6 7 0
    6 7 0
    7 -7 0
    7 -7 0
    7 -7 0
    7 -7 0
    -7 -7 0
    -7 -7 0
    -7 -7 0
    7 -7 0
    -7 -7 0
    7 7 0
    7 7 0
    7 7 0
    -7 7 0
    7 7 0
    -7 7 0
    -8 -7 0
    -8 -7 0
    8 -7 0
    8 -7 0
    -8 -7 0
    8 -7 0
    -8 -7 0
    8 -7 0
    8 7 0
    8 7 0
    8 7 0
    8 7 0
    -8 7 0
    -8 7 0
    9 -7 0
    -9 -7 0
    -9 -7 0
    -9 -7 0
    -9 -7 0
    9 -7 0
    9 -7 0
    9 7 0
    -9 7 0
    9 7 0
    9 7 0
    -9 7 0
    9 7 0
    10 -7 0
    -10 -7 0
    -10 -7 0
    -10 -7 0
    10 -7 0
    10 -7 0
    -10 -7 0
    10 7 0
    10 7 0
    -10 7 0
    10 7 0
    10 7 0
    -10 7 0
    11 -7 0
    -11 -7 0
    -11 -7 0
    -11 -7 0
    -11 -7 0
    11 -7 0
    11 -7 0
    -11 7 0
    -11 7 0
    11 7 0
    -11 7 0
    11 7 0
    11 7 0
    11 7 0
    12 -7 0
    12 -7 0
    -12 -7 0
    -12 -7 0
    12 -7 0
    -12 -7 0
    -12 -7 0
    -12 7 0
    12 7 0
    -12 7 0
    12 7 0
    12 7 0
    -13 -7 0
    13 -7 0
    -13 -7 0
    -13 -7 0
    13 -7 0
    13 7 0
    13 7 0
    -13 7 0
    13 7 0
    13 7 0
    -13 7 0
    -14 -7 0
    -14 -7 0
    -14 -7 0
    14 -7 0
    14 -7 0
    14 7 0
    14 7 0
    -14 7 0
    14 7 0
    -14 7 0
    14 7 0
    15 -7 0
    15 -7 0
    15 -7 0
    -15 -7 0
    -15 -7 0
    15 7 0
    15 7 0
    15 7 0
    -15 7 0
    16 -7 0
    16 -7 0
    -16 -7 0
    -16 -7 0
    16 -7 0
    16 7 0
    16 7 0
    16 7 0
    16 7 0
    -16 7 0
    -17 -7 0
    17 -7 0
    -17 -7 0
    17 -7 0
    17 7 0
    17 7 0
    17 7 0
    -17 7 0
    17 7 0
    18 -7 0
    18 -7 0
    -18 -7 0
    -18 -7 0
    18 7 0
    18 7 0
    -18 7 0
    18 7 0
    18 7 0
    19 -7 0
    19 -7 0
    -19 -7 0
    -19 -7 0
    19 7 0
    19 7 0
    19 7 0
    19 7 0
    -19 7 0
    20 -7 0
    -20 -7 0
    20 -7 0
    -20 7 0
    20 7 0
    20 7 0
    21 -7 0
    21 -7 0
    -21 -7 0
    21 7 0
    21 7 0
    -21 7 0
    -22 -7 0
    22 -7 0
    22 -7 0
    -22 -7 0
    -22 7 0
    22 7 0
    22 7 0
    22 7 0
    23 -7 0
    -23 -7 0
    -23 -7 0
    23 -7 0
    23 7 0
    -23 7 0
    23 7 0
    23 7 0
    -24 -7 0
    -24 -7 0
    24 -7 0
    24 -7 0
    24 7 0
    24 7 0
    -24 7 0
    24 7 0
    -24 7 0
    0 -8 0
    0 -8 0
    0 -8 0
    0 -8 0
    0 8 0
    0 8 0
    0 8 0
    0 8 0
    1 -8 0
    -1 -8 0
    1 -8 0
    1 -8 0
    -1 -8 0
    1 -8 0
    -1 -8 0
    -1 -8 0
    1 -8 0
    -1 8 0
    1 8 0
    -1 8 0
    -1 8 0
    1 8 0
    1 8 0
    1 8 0
    -1 8 0
    1 8 0
    2 -8 0
    -2 -8 0
    2 -8 0
    -2 -8 0
    -2 -8 0
    -2 -8 0
    2 -8 0
    2 -8 0
    2 -8 0
    -2 -8 0
    2 8 0
    2 8 0
    2 8 0
    -2 8 0
    -2 8 0
    2 8 0
    3 -8 0
    3 -8 0
    -3 -8 0
    3 -8 0
    -3 -8 0
    -3 -8 0
    3 -8 0
    -3 -8 0
    3 -8 0
    3 -8 0
    -3 -8 0
    -3 8 0
    -3 8 0
    3 8 0
    3 8 0
    3 8 0
    3 8 0
    4 -8 0
    -4 -8 0
    -4 -8 0
    -4 -8 0
    -4 -8 0
    -4 -8 0
    4 -8 0
    4 -8 0
    4 -8 0
    4 -8 0
    -4 8 0
    4 8 0
    4 8 0
    4 8 0
    4 8 0
    -4 8 0
    5 -8 0
    5 -8 0
    -5 -8 0
    -5 -8 0
    5 -8 0
    5 -8 0
    -5 -8 0
    -5 -8 0
    5 -8 0
    5 8 0
    5 8 0
    5 8 0
    -5 8 0
    5 8 0
    -5 8 0
    -6 -8 0
    6 -8 0
    -6 -8 0
    6 -8 0
    6 -8 0
    6 -8 0
    -6 -8 0
    -6 -8 0
    6 -8 0
    -6 8 0
    -6 8 0
    6 8 0
    6 8 0
    6 8 0
    6 8 0
    7 -8 0
    -7 -8 0
    -7 -8 0
    7 -8 0
    7 -8 0
    -7 -8 0
    -7 -8 0
    7 8 0
    7 8 0
    -7 8 0
    7 8 0
    -7 8 0
    7 8 0
    -8 -8 0
    -8 -8 0
    8 -8 0
    8 -8 0
    8 -8 0
    -8 -8 0
    -8 -8 0
    -8 8 0
    8 8 0
    8 8 0
    -8 8 0
    8 8 0
    8 8 0
    -9 -8 0
    -9 -8 0
    9 -8 0
    9 -8 0
    -9 -8 0
    -9 -8 0
    9 -8 0
    -9 8 0
    9 8 0
    -9 8 0
    9 8 0
    9 8 0
    9 8 0
    10 -8 0
    10 -8 0
    -10 -8 0
    -10 -8 0
    -10 -8 0
    10 -8 0
    -10 -8 0
    10 8 0
    10 8 0
    -10 8 0
    -10 8 0
    10 8 0
    -11 -8 0
    11 -8 0
    11 -8 0
    -11 -8 0
    -11 -8 0
    11 -8 0
    -11 8 0
    11 8 0
    -11 8 0
    11 8 0
    11 8 0
    11 8 0
    -11 8 0
    12 -8 0
    12 -8 0
    12 -8 0
    -12 -8 0
    -12 -8 0
    -12 -8 0
    -12 8 0
    12 8 0
    -12 8 0
    12 8 0
    12 8 0
    13 -8 0
    13 -8 0
    -13 -8 0
    -13 -8 0
    -13 -8 0
    13 -8 0
    -13 8 0
    13 8 0
    13 8 0
    13 8 0
    -13 8 0
    -13 8 0
    13 8 0
    14 -8 0
    -14 -8 0
    -14 -8 0
    -14 -8 0
    14 -8 0
    14 -8 0
    14 8 0
    14 8 0
    14 8 0
    -14 8 0
    -14 8 0
    14 8 0
    15 -8 0
    15 -8 0
    -15 -8 0
    15 -8 0
    -15 -8 0
    -15 -8 0
    15 8 0
    15 8 0
    15 8 0
    -15 8 0
    -15 8 0
    15 8 0
    -16 -8 0
    16 -8 0
    -16 -8 0
    16 -8 0
    -16 -8 0
    16 -8 0
    -16 8 0
    16 8 0
    16 8 0
    16 8 0
    16 8 0
    17 -8 0
    17 -8 0
    -17 -8 0
    -17 -8 0
    -17 -8 0
    17 -8 0
    17 8 0
    17 8 0
    -17 8 0
    17 8 0
    17 8 0
    18 -8 0
    -18 -8 0
    18 -8 0
    -18 -8 0
    -18 -8 0
    18 8 0
    18 8 0
    18 8 0
    -18 8 0
    18 8 0
    19 -8 0
    -19 -8 0
    -19 -8 0
    19 -8 0
    -19 -8 0
    19 8 0
    19 8 0
    -19 8 0
    19 8 0
    19 8 0
    -20 -8 0
    20 -8 0
    -20 -8 0
    -20 -8 0
    20 8 0
    20 8 0
    20 8 0
    -20 8 0
    20 8 0
    21 -8 0
    -21 -8 0
    -21 -8 0
    21 -8 0
    -21 -8 0
    21 8 0
    -21 8 0
    21 8 0
    21 8 0
    22 -8 0
    22 -8 0
    -22 -8 0
    -22 -8 0
    -22 -8 0
    22 8 0
    -22 8 0
    22 8 0
    22 8 0
    0 -9 0
    0 -9 0
    0 -9 0
    0 -9 0
    0 9 0
    0 9 0
    0 9 0
    -1 -9 0
    -1 -9 0
    1 -9 0
    1 -9 0
    -1 -9 0
    1 -9 0
    -1 -9 0
    1 -9 0
    1 9 0
    1 9 0
    1 9 0
    -1 9 0
    1 9 0
    -2 -9 0
    2 -9 0
    2 -9 0
    -2 -9 0
    -2 -9 0
    2 -9 0
    2 -9 0
    2 9 0
    2 9 0
    2 9 0
    3 -9 0
    -3 -9 0
    -3 -9 0
    3 -9 0
    -3 -9 0
    -3 -9 0
    3 -9 0
    3 -9 0
    3 9 0
    3 9 0
    3 9 0
    -3 9 0
    3 9 0
    -4 -9 0
    -4 -9 0
    4 -9 0
    4 -9 0
    -4 -9 0
    -4 -9 0
    4 -9 0
    -4 -9 0
    -4 9 0
    4 9 0
    4 9 0
    4 9 0
    -4 9 0
    4 9 0
    5 -9 0
    -5 -9 0
    -5 -9 0
    -5 -9 0
    5 -9 0
    -5 -9 0
    -5 -9 0
    5 -9 0
    5 9 0
    5 9 0
    5 9 0
    -5 9 0
    -6 -9 0
    6 -9 0
    6 -9 0
    -6 -9 0
    -6 -9 0
    -6 -9 0
    -6 -9 0
    6 9 0
    6 9 0
    6 9 0
    6 9 0
    -6 9 0
    -7 -9 0
    7 -9 0
    7 -9 0
    7 -9 0
    -7 -9 0
    -7 -9 0
    -7 9 0
    7 9 0
    7 9 0
    7 9 0
    7 9 0
    -7 9 0
    8 -9 0
    8 -9 0
    8 -9 0
    -8 -9 0
    -8 -9 0
    -8 -9 0
    -8 9 0
    8 9 0
    8 9 0
    8 9 0
    -8 9 0
    8 9 0
    -9 -9 0
    9 -9 0
    9 -9 0
    -9 -9 0
    -9 -9 0
    9 -9 0
    -9 9 0
    9 9 0
    9 9 0
    9 9 0
    -9 9 0
    9 9 0
    -10 -9 0
    10 -9 0
    10 -9 0
    -10 -9 0
    10 -9 0
    -10 -9 0
    -10 9 0
    -10 9 0
    -10 9 0
    10 9 0
    10 9 0
    10 9 0
    -11 -9 0
    11 -9 0
    -11 -9 0
    -11 -9 0
    11 -9 0
    11 -9 0
    -11 9 0
    11 9 0
    -11 9 0
    11 9 0
    -11 9 0
    11 9 0
    11 9 0
    12 -9 0
    12 -9 0
    -12 -9 0
    -12 -9 0
    -12 -9 0
    12 -9 0
    12 9 0
    -12 9 0
    12 9 0
    12 9 0
    12 9 0
    -12 9 0
    -12 9 0
    -13 -9 0
    -13 -9 0
    -13 -9 0
    13 -9 0
    13 -9 0
    13 -9 0
    -13 9 0
    13 9 0
    13 9 0
    13 9 0
    -13 9 0
    13 9 0
    -14 -9 0
    -14 -9 0
    14 -9 0
    14 -9 0
    -14 -9 0
    14 -9 0
    14 9 0
    -14 9 0
    -14 9 0
    14 9 0
    14 9 0
    14 9 0
    -15 -9 0
    -15 -9 0
    15 -9 0
    15 -9 0
    -15 -9 0
    15 -9 0
    -15 9 0
    -15 9 0
    15 9 0
    15 9 0
    15 9 0
    15 9 0
    -16 -9 0
    16 -9 0
    -16 -9 0
    16 -9 0
    -16 -9 0
    16 -9 0
    16 9 0
    16 9 0
    16 9 0
    16 9 0
    17 -9 0
    17 -9 0
    -17 -9 0
    17 -9 0
    -17 -9 0
    -17 -9 0
    17 9 0
    -17 9 0
    18 -9 0
    18 -9 0
    -18 -9 0
    -18 -9 0
    -18 -9 0
    18 9 0
    18 9 0
    -18 9 0
    18 9 0
    -19 -9 0
    19 -9 0
    -19 -9 0
    -19 -9 0
    19 -9 0
    19 9 0
    -19 9 0
    19 9 0
    19 9 0
    19 9 0
    -20 -9 0
    -20 -9 0
    -20 -9 0
    20 -9 0
    20 -9 0
    20 9 0
    20 9 0
    20 9 0
    20 9 0
    -20 9 0
    21 -9 0
    -21 -9 0
    -21 -9 0
    21 -9 0
    -21 -9 0
    -21 9 0
    21 9 0
    21 9 0
    21 9 0
    21 9 0
    0 -10 0
    0 -10 0
    0 -10 0
    0 -10 0
    0 10 0
    0 10 0
    -1 -10 0
    1 -10 0
    1 -10 0
    -1 -10 0
    -1 -10 0
    -1 -10 0
    1 -10 0
    1 10 0
    -1 10 0
    -1 10 0
    1 10 0
    2 -10 0
    -2 -10 0
    -2 -10 0
    2 -10 0
    -2 -10 0
    2 -10 0
    2 10 0
    2 10 0
    2 10 0
    -2 10 0
    2 10 0
    -3 -10 0
    -3 -10 0
    3 -10 0
    3 -10 0
    -3 -10 0
    3 -10 0
    -3 10 0
    3 10 0
    -3 10 0
    3 10 0
    3 10 0
    3 10 0
    4 -10 0
    4 -10 0
    -4 -10 0
    -4 -10 0
    -4 -10 0
    4 10 0
    4 10 0
    -4 10 0
    4 10 0
    4 10 0
    -4 10 0
    -5 -10 0
    5 -10 0
    -5 -10 0
    5 -10 0
    -5 -10 0
    5 10 0
    5 10 0
    -5 10 0
    5 10 0
    5 10 0
    -5 10 0
    5 10 0
    -6 -10 0
    6 -10 0
    -6 -10 0
    -6 -10 0
    -6 -10 0
    6 -10 0
    6 10 0
    -6 10 0
    6 10 0
    -6 10 0
    6 10 0
    6 10 0
    6 10 0
    -7 -10 0
    -7 -10 0
    -7 -10 0
    -7 -10 0
    7 -10 0
    7 -10 0
    7 10 0
    7 10 0
    -7 10 0
    -7 10 0
    7 10 0
    7 10 0
    -8 -10 0
    -8 -10 0
    -8 -10 0
    -8 -10 0
    8 -10 0
    8 -10 0
    8 10 0
    8 10 0
    -8 10 0
    8 10 0
    -8 10 0
    8 10 0
    8 10 0
    -9 -10 0
    -9 -10 0
    9 -10 0
    -9 -10 0
    -9 -10 0
    9 -10 0
    9 10 0
    -9 10 0
    9 10 0
    9 10 0
    -9 10 0
    -10 -10 0
    -10 -10 0
    10 -10 0
    -10 -10 0
    10 -10 0
    -10 -10 0
    -10 10 0
    10 10 0
    -10 10 0
    -10 10 0
    10 10 0
    10 10 0
    10 10 0
    -11 -10 0
    -11 -10 0
    11 -10 0
    11 -10 0
    -11 -10 0
    -11 -10 0
    11 10 0
    11 10 0
    11 10 0
    11 10 0
    -11 10 0
    -11 10 0
    -12 -10 0
    12 -10 0
    -12 -10 0
    12 -10 0
    -12 -10 0
    12 10 0
    -12 10 0
    12 10 0
    -12 10 0
    12 10 0
    12 10 0
    13 -10 0
    -13 -10 0
    13 -10 0
    13 -10 0
    -13 -10 0
    -13 -10 0
    13 10 0
    -13 10 0
    13 10 0
    -13 10 0
    13 10 0
    13 10 0
    -14 -10 0
    14 -10 0
    14 -10 0
    -14 -10 0
    -14 -10 0
    14 -10 0
    -14 10 0
    14 10 0
    -14 10 0
    14 10 0
    14 10 0
    -15 -10 0
    15 -10 0
    -15 -10 0
    15 -10 0
    -15 -10 0
    15 -10 0
    15 10 0
    -15 10 0
    15 10 0
    -15 10 0
    15 10 0
    15 10 0
    16 -10 0
    -16 -10 0
    -16 -10 0
    -16 -10 0
    16 -10 0
    16 10 0
    16 10 0
    -16 10 0
    16 10 0
    16 10 0
    -17 -10 0
    -17 -10 0
    17 -10 0
    17 -10 0
    17 -10 0
    -17 -10 0
    17 10 0
    17 10 0
    -17 10 0
    17 10 0
    17 10 0
    -18 -10 0
    -18 -10 0
    18 -10 0
    18 -10 0
    -18 -10 0
    18 10 0
    18 10 0
    -18 10 0
    18 10 0
    18 10 0
    -19 -10 0
    -19 -10 0
    19 -10 0
    19 -10 0
    -19 -10 0
    -19 10 0
    0 -11 0
    0 -11 0
    0 11 0
    0 11 0
    -1 -11 0
    -1 -11 0
    1 -11 0
    1 -11 0
    1 11 0
    1 11 0
    -1 11 0
    -1 11 0
    2 -11 0
    2 -11 0
    -2 -11 0
    -2 -11 0
    -2 11 0
    2 11 0
    -2 11 0
    2 11 0
    -3 -11 0
    -3 -11 0
    3 -11 0
    3 -11 0
    3 11 0
    3 11 0
    -3 11 0
    -3 11 0
    4 -11 0
    4 -11 0
    -4 -11 0
    -4 -11 0
    -4 11 0
    -4 11 0
    4 11 0
    4 11 0
    4 11 0
    -5 -11 0
    5 -11 0
    5 -11 0
    -5 -11 0
    5 11 0
    5 11 0
    -5 11 0
    -5 11 0
    5 11 0
    5 11 0
    -6 -11 0
    -6 -11 0
    -6 -11 0
    6 -11 0
    6 -11 0
    -6 11 0
    6 11 0
    6 11 0
    -6 11 0
    6 11 0
    6 11 0
    -7 -11 0
    7 -11 0
    -7 -11 0
    -7 -11 0
    7 -11 0
    -7 11 0
    7 11 0
    7 11 0
    7 11 0
    -7 11 0
    7 11 0
    7 11 0
    -8 -11 0
    -8 -11 0
    8 -11 0
    -8 -11 0
    8 -11 0
    -8 11 0
    -8 11 0
    8 11 0
    8 11 0
    8 11 0
    8 11 0
    9 -11 0
    -9 -11 0
    -9 -11 0
    9 -11 0
    -9 -11 0
    -9 -11 0
    -9 11 0
    -9 11 0
    -9 11 0
    9 11 0
    9 11 0
    9 11 0
    9 11 0
    9 11 0
    -10 -11 0
    10 -11 0
    10 -11 0
    -10 -11 0
    -10 -11 0
    -10 -11 0
    -10 11 0
    10 11 0
    10 11 0
    10 11 0
    10 11 0
    -10 11 0
    10 11 0
    -10 11 0
    11 -11 0
    -11 -11 0
    -11 -11 0
    -11 -11 0
    11 -11 0
    11 11 0
    -11 11 0
    11 11 0
    11 11 0
    -11 11 0
    11 11 0
    11 11 0
    -12 -11 0
    -12 -11 0
    12 -11 0
    -12 -11 0
    12 11 0
    12 11 0
    -12 11 0
    -12 11 0
    12 11 0
    12 11 0
    12 11 0
    -13 -11 0
    13 -11 0
    13 -11 0
    -13 -11 0
    -13 -11 0
    13 11 0
    -13 11 0
    13 11 0
    -13 11 0
    13 11 0
    13 11 0
    13 11 0
    -14 -11 0
    14 -11 0
    -14 -11 0
    -14 -11 0
    14 -11 0
    14 11 0
    -14 11 0
    14 11 0
    -14 11 0
    14 11 0
    -15 -11 0
    -15 -11 0
    15 -11 0
    15 -11 0
    -15 -11 0
    -15 11 0
    15 11 0
    -15 11 0
    15 11 0
    15 11 0
    15 11 0
    15 11 0
    16 -11 0
    -16 -11 0
    -16 -11 0
    16 -11 0
    -16 -11 0
    16 11 0
    16 11 0
    -16 11 0
    16 11 0
    16 11 0
    0 -12 0
    0 -12 0
    0 12 0
    0 12 0
    1 -12 0
    1 -12 0
    -1 -12 0
    -1 -12 0
    -1 12 0
    -1 12 0
    1 12 0
    -2 -12 0
    2 -12 0
    -2 -12 0
    2 -12 0
    2 12 0
    -2 12 0
    -2 12 0
    2 12 0
    3 -12 0
    3 -12 0
    -3 -12 0
    -3 12 0
    3 12 0
    3 12 0
    4 -12 0
    -4 -12 0
    -4 -12 0
    4 -12 0
    -4 12 0
    4 12 0
    4 12 0
    -5 -12 0
    5 -12 0
    5 -12 0
    -5 -12 0
    5 12 0
    -5 12 0
    -5 12 0
    5 12 0
    -6 -12 0
    6 -12 0
    -6 -12 0
    6 -12 0
    6 12 0
    6 12 0
    -6 12 0
    -6 12 0
    -7 -12 0
    7 -12 0
    7 -12 0
    -7 -12 0
    -7 12 0
    7 12 0
    -7 12 0
    -8 -12 0
    8 -12 0
    8 -12 0
    -8 12 0
    8 12 0
    -8 12 0
    8 12 0
    8 12 0
    -8 12 0
    9 -12 0
    -9 -12 0
    9 -12 0
    -9 12 0
    9 12 0
    9 12 0
    -9 12 0
    9 12 0
    9 12 0
    -9 12 0
    -10 -12 0
    10 -12 0
    10 -12 0
    10 12 0
    10 12 0
    -10 12 0
    10 12 0
    -10 12 0
    10 12 0
    11 -12 0
    11 -12 0
    -11 -12 0
    11 12 0
    -11 12 0
    11 12 0
    -11 12 0
    11 12 0
    11 12 0
    12 -12 0
    -12 -12 0
    12 -12 0
    12 12 0
    12 12 0
    12 12 0
    12 12 0
    -12 12 0
    -12 12 0
    0 -13 0
    0 -13 0
    0 13 0
    0 13 0
    -1 -13 0
    -1 -13 0
    1 -13 0
    1 -13 0
    1 13 0
    -1 13 0
    1 13 0
    -1 13 0
    -2 -13 0
    2 -13 0
    2 -13 0
    -2 -13 0
    2 13 0
    2 13 0
    -2 13 0
    -2 13 0
    -3 -13 0
    -3 -13 0
    3 -13 0
    3 -13 0
    -3 13 0
    3 13 0
    3 13 0
    -3 13 0
    4 -13 0
    4 -13 0
    -4 -13 0
    -4 -13 0
    -4 13 0
    4 13 0
    -4 13 0
    4 13 0
    5 -13 0
    5 -13 0
    -5 -13 0
    -5 -13 0
    5 13 0
    5 13 0
    -5 13 0
    -5 13 0
    6 -13 0
    -6 -13 0
    -6 -13 0
    6 -13 0
    -6 13 0
    6 13 0
    -6 13 0
    6 13 0
    -6 13 0
    -29 0 1
    29 0 -1
    29 0 -1
    -28 0 1
    28 0 -1
    28 0 -1
    27 0 -1
    27 0 -1
    -26 0 1
    26 0 -1
    26 0 -1
    25 0 -1
    25 0 -1
    -25 0 1
    24 0 -1
    -24 0 1
    24 0 -1
    24 0 -1
    -23 0 1
    23 0 -1
    23 0 -1
    23 0 -1
    23 0 -1
    23 0 -1
    22 0 -1
    22 0 -1
    22 0 -1
    22 0 -1
    -22 0 1
    22 0 -1
    21 0 -1
    21 0 -1
    -21 0 1
    21 0 -1
    -21 0 1
    21 0 -1
    21 0 -1
    20 0 -1
    20 0 -1
    20 0 -1
    -20 0 1
    20 0 -1
    -20 0 1
    20 0 -1
    -19 0 1
    19 0 -1
    -19 0 1
    19 0 -1
    19 0 -1
    19 0 -1
    19 0 -1
    -19 0 1
    -18 0 1
    18 0 -1
    -18 0 1
    18 0 -1
    -18 0 1
    18 0 -1
    18 0 -1
    18 0 -1
    17 0 -1
    17 0 -1
    -17 0 1
    17 0 -1
    -17 0 1
    17 0 -1
    -17 0 1
    17 0 -1
    -16 0 1
    16 0 -1
    16 0 -1
    16 0 -1
    -16 0 1
    16 0 -1
    -16 0 1
    16 0 -1
    16 0 -1
    16 0 -1
    16 0 -1
    15 0 -1
    15 0 -1
    -15 0 1
    15 0 -1
    15 0 -1
    15 0 -1
    15 0 -1
    15 0 -1
    -15 0 1
    15 0 -1
    -15 0 1
    15 0 -1
    14 0 -1
    -14 0 1
    14 0 -1
    14 0 -1
    14 0 -1
    -14 0 1
    14 0 -1
    14 0 -1
    14 0 -1
    14 0 -1
    13 0 -1
    -13 0 1
    13 0 -1
    13 0 -1
    13 0 -1
    13 0 -1
    -13 0 1
    13 0 -1
    13 0 -1
    13 0 -1
    12 0 -1
    12 0 -1
    12 0 -1
    12 0 -1
    12 0 -1
    -12 0 1
    12 0 -1
    -12 0 1
    12 0 -1
    11 0 -1
    11 0 -1
    11 0 -1
    -11 0 1
    -11 0 1
    11 0 -1
    11 0 -1
    11 0 -1
    10 0 -1
    10 0 -1
    -10 0 1
    -10 0 1
    10 0 -1
    10 0 -1
    9 0 -1
    -9 0 1
    -9 0 1
    9 0 -1
    9 0 -1
    8 0 -1
    8 0 -1
    -8 0 1
    8 0 -1
    8 0 -1
    8 0 -1
    7 0 -1
    -7 0 1
    7 0 -1
    7 0 -1
    7 0 -1
    7 0 -1
    6 0 -1
    -6 0 1
    6 0 -1
    6 0 -1
    -6 0 1
    6 0 -1
    6 0 -1
    6 0 -1
    5 0 -1
    5 0 -1
    5 0 -1
    -5 0 1
    5 0 -1
    5 0 -1
    -5 0 1
    -5 0 1
    -4 0 1
    4 0 -1
    -4 0 1
    4 0 -1
    4 0 -1
    4 0 -1
    -4 0 1
    4 0 -1
    -4 0 1
    -4 0 1
    4 0 -1
    -4 0 1
    3 0 -1
    -3 0 1
    -3 0 1
    3 0 -1
    3 0 -1
    3 0 -1
    -3 0 1
    -2 0 1
    -2 0 1
    -2 0 1
    -2 0 1
    2 0 -1
    2 0 -1
    -2 0 1
    2 0 -1
    2 0 -1
    1 0 -1
    1 0 -1
    -1 0 1
    1 0 -1
    1 0 -1
    1 0 -1
    1 0 -1
    0 0 1
    0 0 -1
    0 0 -1
    0 0 -1
    0 0 -1
    -1 0 -1
    1 0 1
    -1 0 -1
    -1 0 -1
    1 0 1
    1 0 1
    1 0 1
    -1 0 -1
    -1 0 -1
    1 0 1
    -1 0 -1
    -2 0 -1
    2 0 1
    -2 0 -1
    2 0 1
    -2 0 -1
    -2 0 -1
    -2 0 -1
    -2 0 -1
    -2 0 -1
    -2 0 -1
    2 0 1
    2 0 1
    -3 0 -1
    -3 0 -1
    3 0 1
    -3 0 -1
    3 0 1
    3 0 1
    -3 0 -1
    -3 0 -1
    -3 0 -1
    3 0 1
    -3 0 -1
    3 0 1
    4 0 1
    -4 0 -1
    4 0 1
    -4 0 -1
    4 0 1
    4 0 1
    -4 0 -1
    4 0 1
    -4 0 -1
    5 0 1
    -5 0 -1
    -5 0 -1
    5 0 1
    5 0 1
    -5 0 -1
    5 0 1
    -5 0 -1
    5 0 1
    6 0 1
    6 0 1
    -6 0 -1
    6 0 1
    6 0 1
    6 0 1
    -6 0 -1
    6 0 1
    7 0 1
    7 0 1
    7 0 1
    -7 0 -1
    7 0 1
    7 0 1
    -7 0 -1
    7 0 1
    8 0 1
    8 0 1
    -8 0 -1
    8 0 1
    8 0 1
    -8 0 -1
    8 0 1
    -9 0 -1
    9 0 1
    9 0 1
    9 0 1
    -9 0 -1
    9 0 1
    9 0 1
    9 0 1
    10 0 1
    10 0 1
    10 0 1
    10 0 1
    -10 0 -1
    10 0 1
    10 0 1
    -10 0 -1
    -11 0 -1
    11 0 1
    -11 0 -1
    11 0 1
    11 0 1
    11 0 1
    11 0 1
    11 0 1
    12 0 1
    12 0 1
    12 0 1
    -12 0 -1
    -12 0 -1
    12 0 1
    12 0 1
    12 0 1
    -13 0 -1
    13 0 1
    13 0 1
    13 0 1
    13 0 1
    -13 0 -1
    13 0 1
    13 0 1
    14 0 1
    14 0 1
    14 0 1
    14 0 1
    -14 0 -1
    14 0 1
    -14 0 -1
    14 0 1
    -14 0 -1
    15 0 1
    15 0 1
    15 0 1
    -15 0 -1
    15 0 1
    -15 0 -1
    15 0 1
    15 0 1
    -15 0 -1
    16 0 1
    16 0 1
    -16 0 -1
    16 0 1
    16 0 1
    -16 0 -1
    16 0 1
    -16 0 -1
    17 0 1
    -17 0 -1
    17 0 1
    17 0 1
    17 0 1
    17 0 1
    -17 0 -1
    -17 0 -1
    17 0 1
    18 0 1
    18 0 1
    -18 0 -1
    -18 0 -1
    -18 0 -1
    18 0 1
    18 0 1
    18 0 1
    -19 0 -1
    19 0 1
    19 0 1
    -19 0 -1
    19 0 1
    19 0 1
    19 0 1
    20 0 1
    -20 0 -1
    -20 0 -1
    20 0 1
    20 0 1
    20 0 1
    20 0 1
    21 0 1
    21 0 1
    -21 0 -1
    -21 0 -1
    21 0 1
    21 0 1
    21 0 1
    22 0 1
    22 0 1
    22 0 1
    -22 0 -1
    22 0 1
    22 0 1
    23 0 1
    23 0 1
    -23 0 -1
    23 0 1
    24 0 1
    24 0 1
    -24 0 -1
    24 0 1
    25 0 1
    -25 0 -1
    25 0 1
    25 0 1
    -26 0 -1
    26 0 1
    26 0 1
    27 0 1
    27 0 1
    -27 0 -1
    -28 0 -1
    28 0 1
    28 0 1
    -29 -1 1
    29 -1 -1
    29 -1 -1
    29 1 -1
    29 1 -1
    -29 1 1
    28 -1 -1
    -28 -1 1
    28 -1 -1
    -28 1 1
    28 1 -1
    28 1 -1
    -27 -1 1
    27 -1 -1
    27 -1 -1
    27 1 -1
    -27 1 1
    27 1 -1
    26 -1 -1
    26 -1 -1
    26 -1 -1
    -26 -1 1
    -26 1 1
    26 1 -1
    25 -1 -1
    25 -1 -1
    25 -1 -1
    -25 -1 1
    25 1 -1
    25 1 -1
    25 1 -1
    -25 1 1
    25 1 -1
    -24 -1 1
    24 -1 -1
    24 -1 -1
    24 -1 -1
    24 1 -1
    24 1 -1
    24 1 -1
    -24 1 1
    24 1 -1
    23 -1 -1
    23 -1 -1
    -23 -1 1
    23 -1 -1
    23 -1 -1
    23 1 -1
    -23 1 1
    23 1 -1
    23 1 -1
    -23 1 1
    23 1 -1
    22 -1 -1
    22 -1 -1
    22 -1 -1
    -22 -1 1
    22 1 -1
    22 1 -1
    22 1 -1
    -22 1 1
    -22 1 1
    -22 1 1
    22 1 -1
    21 -1 -1
    21 -1 -1
    21 -1 -1
    21 -1 -1
    21 -1 -1
    -21 -1 1
    -21 1 1
    -21 1 1
    21 1 -1
    21 1 -1
    21 1 -1
    -21 1 1
    21 1 -1
    20 -1 -1
    20 -1 -1
    -20 -1 1
    20 -1 -1
    20 -1 -1
    -20 1 1
    20 1 -1
    20 1 -1
    20 1 -1
    -20 1 1
    20 1 -1
    -20 1 1
    19 -1 -1
    19 -1 -1
    19 -1 -1
    -19 -1 1
    19 -1 -1
    19 -1 -1
    19 1 -1
    -19 1 1
    -19 1 1
    19 1 -1
    19 1 -1
    19 1 -1
    18 -1 -1
    18 -1 -1
    18 -1 -1
    -18 -1 1
    18 -1 -1
    -18 -1 1
    18 -1 -1
    18 1 -1
    18 1 -1
    -18 1 1
    18 1 -1
    18 1 -1
    18 1 -1
    -18 1 1
    17 -1 -1
    17 -1 -1
    17 -1 -1
    17 -1 -1
    17 -1 -1
    -17 -1 1
    -17 -1 1
    17 1 -1
    17 1 -1
    17 1 -1
    17 1 -1
    -17 1 1
    17 1 -1
    -17 1 1
    16 -1 -1
    16 -1 -1
    16 -1 -1
    16 -1 -1
    -16 -1 1
    16 -1 -1
    16 -1 -1
    -16 -1 1
    -16 1 1
    -16 1 1
    16 1 -1
    16 1 -1
    16 1 -1
    16 1 -1
    16 1 -1
    15 -1 -1
    -15 -1 1
    15 -1 -1
    15 -1 -1
    -15 -1 1
    15 -1 -1
    15 -1 -1
    -15 1 1
    15 1 -1
    15 1 -1
    15 1 -1
    15 1 -1
    -15 1 1
    15 1 -1
    -14 -1 1
    14 -1 -1
    14 -1 -1
    -14 -1 1
    14 -1 -1
    14 -1 -1
    14 -1 -1
    14 1 -1
    14 1 -1
    14 1 -1
    14 1 -1
    -14 1 1
    14 1 -1
    -13 -1 1
    13 -1 -1
    13 -1 -1
    13 -1 -1
    13 -1 -1
    -13 -1 1
    13 -1 -1
    13 1 -1
    13 1 -1
    13 1 -1
    13 1 -1
    13 1 -1
    -13 1 1
    13 1 -1
    12 -1 -1
    12 -1 -1
    12 -1 -1
    -12 -1 1
    12 -1 -1
    -12 -1 1
    12 -1 -1
    12 1 -1
    12 1 -1
    12 1 -1
    -12 1 1
    12 1 -1
    11 -1 -1
    11 -1 -1
    11 -1 -1
    -11 -1 1
    11 -1 -1
    -11 -1 1
    11 1 -1
    -11 1 1
    11 1 -1
    11 1 -1
    11 1 -1
    11 1 -1
    11 1 -1
    10 -1 -1
    10 -1 -1
    -10 -1 1
    10 -1 -1
    -10 -1 1
    -10 -1 1
    10 -1 -1
    10 -1 -1
    10 -1 -1
    10 1 -1
    10 1 -1
    -10 1 1
    10 1 -1
    10 1 -1
    10 1 -1
    9 -1 -1
    9 -1 -1
    9 -1 -1
    9 -1 -1
    -9 -1 1
    9 -1 -1
    9 -1 -1
    -9 -1 1
    9 1 -1
    9 1 -1
    9 1 -1
    -9 1 1
    9 1 -1
    9 1 -1
    9 1 -1
    8 -1 -1
    8 -1 -1
    8 -1 -1
    8 -1 -1
    8 -1 -1
    8 -1 -1
    -8 -1 1
    -8 -1 1
    8 1 -1
    8 1 -1
    8 1 -1
    -8 1 1
    -8 1 1
    8 1 -1
    8 1 -1
    8 1 -1
    -7 -1 1
    7 -1 -1
    7 -1 -1
    7 -1 -1
    7 -1 -1
    7 -1 -1
    -7 -1 1
    7 -1 -1
    7 -1 -1
    7 1 -1
    7 1 -1
    7 1 -1
    -7 1 1
    7 1 -1
    7 1 -1
    -7 1 1
    7 1 -1
    6 -1 -1
    -6 -1 1
    6 -1 -1
    6 -1 -1
    -6 -1 1
    6 -1 -1
    6 -1 -1
    6 -1 -1
    6 -1 -1
    6 1 -1
    6 1 -1
    6 1 -1
    6 1 -1
    6 1 -1
    6 1 -1
    -6 1 1
    -6 1 1
    6 1 -1
    6 1 -1
    5 -1 -1
    5 -1 -1
    5 -1 -1
    5 -1 -1
    -5 -1 1
    -5 -1 1
    5 -1 -1
    5 -1 -1
    5 -1 -1
    5 -1 -1
    5 -1 -1
    -5 -1 1
    -5 -1 1
    5 1 -1
    5 1 -1
    -5 1 1
    -5 1 1
    5 1 -1
    -5 1 1
    5 1 -1
    5 1 -1
    5 1 -1
    4 -1 -1
    -4 -1 1
    -4 -1 1
    4 -1 -1
    -4 -1 1
    4 -1 -1
    -4 -1 1
    4 -1 -1
    -4 -1 1
    4 -1 -1
    -4 -1 1
    4 -1 -1
    4 -1 -1
    4 -1 -1
    -4 1 1
    4 1 -1
    -4 1 1
    4 1 -1
    -4 1 1
    -4 1 1
    4 1 -1
    4 1 -1
    -4 1 1
    -4 1 1
    4 1 -1
    -4 1 1
    -4 1 1
    3 -1 -1
    3 -1 -1
    3 -1 -1
    3 -1 -1
    3 -1 -1
    3 -1 -1
    3 -1 -1
    -3 -1 1
    -3 1 1
    3 1 -1
    -3 1 1
    -3 1 1
    -3 1 1
    -3 1 1
    3 1 -1
    3 1 -1
    3 1 -1
    -3 1 1
    3 1 -1
    -3 1 1
    -2 -1 1
    -2 -1 1
    2 -1 -1
    -2 -1 1
    2 -1 -1
    2 -1 -1
    -2 1 1
    2 1 -1
    2 1 -1
    -2 1 1
    -2 1 1
    2 1 -1
    -2 1 1
    -1 1 1
    0 -1 -1
    0 -1 1
    0 -1 1
    0 -1 -1
    0 -1 1
    0 -1 1
    0 -1 1
    0 1 -1
    0 1 1
    0 1 1
    0 1 1
    0 1 -1
    0 1 1
    0 1 -1
    -1 -1 -1
    -1 1 -1
    -1 1 -1
    2 -1 1
    2 -1 1
    -2 -1 -1
    2 -1 1
    -2 -1 -1
    -2 -1 -1
    2 -1 1
    2 -1 1
    2 -1 1
    -2 1 -1
    -2 1 -1
    -2 1 -1
    2 1 1
    -2 1 -1
    2 1 1
    -2 1 -1
    2 1 1
    3 -1 1
    -3 -1 -1
    3 -1 1
    3 -1 1
    -3 -1 -1
    3 -1 1
    3 -1 1
    3 -1 1
    -3 -1 -1
    3 -1 1
    -3 -1 -1
    -3 -1 -1
    -3 1 -1
    3 1 1
    3 1 1
    -3 1 -1
    -3 1 -1
    -3 1 -1
    3 1 1
    -3 1 -1
    -3 1 -1
    3 1 1
    -3 1 -1
    3 1 1
    3 1 1
    4 -1 1
    4 -1 1
    4 -1 1
    4 -1 1
    4 -1 1
    -4 -1 -1
    4 -1 1
    4 -1 1
    -4 -1 -1
    4 1 1
    -4 1 -1
    4 1 1
    -4 1 -1
    4 1 1
    4 1 1
    -4 1 -1
    -4 1 -1
    -4 1 -1
    4 1 1
    4 1 1
    5 -1 1
    5 -1 1
    5 -1 1
    5 -1 1
    5 -1 1
    -5 -1 -1
    5 -1 1
    -5 -1 -1
    5 -1 1
    5 1 1
    5 1 1
    -5 1 -1
    5 1 1
    5 1 1
    5 1 1
    5 1 1
    -5 1 -1
    6 -1 1
    -6 -1 -1
    6 -1 1
    6 -1 1
    6 -1 1
    6 -1 1
    -6 -1 -1
    6 -1 1
    -6 -1 -1
    6 1 1
    6 1 1
    6 1 1
    6 1 1
    6 1 1
    6 1 1
    -6 1 -1
    -7 -1 -1
    7 -1 1
    7 -1 1
    7 -1 1
    7 -1 1
    -7 -1 -1
    7 -1 1
    7 -1 1
    7 1 1
    7 1 1
    -7 1 -1
    7 1 1
    7 1 1
    -8 -1 -1
    -8 -1 -1
    8 -1 1
    8 -1 1
    -8 -1 -1
    8 -1 1
    8 -1 1
    8 -1 1
    8 -1 1
    8 -1 1
    8 1 1
    8 1 1
    -8 1 -1
    8 1 1
    8 1 1
    8 1 1
    9 -1 1
    -9 -1 -1
    9 -1 1
    -9 -1 -1
    -9 -1 -1
    9 -1 1
    9 -1 1
    9 1 1
    -9 1 -1
    9 1 1
    9 1 1
    9 1 1
    9 1 1
    10 -1 1
    -10 -1 -1
    -10 -1 -1
    10 -1 1
    10 -1 1
    -10 -1 -1
    10 -1 1
    10 1 1
    10 1 1
    10 1 1
    -10 1 -1
    10 1 1
    10 1 1
    11 -1 1
    11 -1 1
    -11 -1 -1
    11 -1 1
    11 -1 1
    11 -1 1
    -11 -1 -1
    11 1 1
    11 1 1
    -11 1 -1
    11 1 1
    11 1 1
    11 1 1
    12 -1 1
    12 -1 1
    12 -1 1
    -12 -1 -1
    12 -1 1
    12 -1 1
    -12 -1 -1
    12 1 1
    -12 1 -1
    12 1 1
    12 1 1
    -12 1 -1
    12 1 1
    12 1 1
    -13 -1 -1
    13 -1 1
    -13 -1 -1
    13 -1 1
    13 -1 1
    13 -1 1
    13 -1 1
    13 1 1
    13 1 1
    13 1 1
    13 1 1
    13 1 1
    -13 1 -1
    -13 1 -1
    14 -1 1
    14 -1 1
    14 -1 1
    14 -1 1
    -14 -1 -1
    -14 -1 -1
    14 -1 1
    -14 1 -1
    -14 1 -1
    14 1 1
    14 1 1
    14 1 1
    14 1 1
    14 1 1
    -15 -1 -1
    -15 -1 -1
    15 -1 1
    15 -1 1
    15 -1 1
    15 -1 1
    15 -1 1
    15 1 1
    -15 1 -1
    15 1 1
    15 1 1
    15 1 1
    15 1 1
    -15 1 -1
    15 1 1
    16 -1 1
    -16 -1 -1
    16 -1 1
    -16 -1 -1
    16 -1 1
    16 -1 1
    16 -1 1
    16 1 1
    16 1 1
    16 1 1
    16 1 1
    16 1 1
    -16 1 -1
    -16 1 -1
    17 -1 1
    17 -1 1
    17 -1 1
    -17 -1 -1
    -17 -1 -1
    17 -1 1
    17 -1 1
    17 1 1
    -17 1 -1
    17 1 1
    17 1 1
    -17 1 -1
    17 1 1
    17 1 1
    17 1 1
    -18 -1 -1
    -18 -1 -1
    18 -1 1
    18 -1 1
    18 -1 1
    18 -1 1
    18 -1 1
    18 1 1
    -18 1 -1
    18 1 1
    18 1 1
    18 1 1
    18 1 1
    -18 1 -1
    19 -1 1
    19 -1 1
    -19 -1 -1
    -19 -1 -1
    19 -1 1
    19 -1 1
    19 -1 1
    19 -1 1
    -19 1 -1
    -19 1 -1
    19 1 1
    19 1 1
    19 1 1
    -19 1 -1
    -20 -1 -1
    20 -1 1
    20 -1 1
    20 -1 1
    20 -1 1
    20 -1 1
    20 -1 1
    -20 -1 -1
    20 1 1
    20 1 1
    20 1 1
    20 1 1
    -20 1 -1
    -20 1 -1
    -20 1 -1
    21 -1 1
    21 -1 1
    21 -1 1
    -21 -1 -1
    21 -1 1
    21 -1 1
    21 1 1
    21 1 1
    -21 1 -1
    -21 1 -1
    -21 1 -1
    21 1 1
    21 1 1
    22 -1 1
    -22 -1 -1
    22 -1 1
    22 -1 1
    22 -1 1
    -22 1 -1
    -22 1 -1
    -22 1 -1
    22 1 1
    22 1 1
    22 1 1
    22 1 1
    -23 -1 -1
    23 -1 1
    23 -1 1
    23 -1 1
    23 -1 1
    23 1 1
    23 1 1
    -23 1 -1
    23 1 1
    23 1 1
    24 -1 1
    24 -1 1
    24 -1 1
    24 -1 1
    -24 -1 -1
    24 1 1
    -24 1 -1
    24 1 1
    24 1 1
    24 1 1
    -25 -1 -1
    25 -1 1
    25 -1 1
    25 -1 1
    25 1 1
    25 1 1
    25 1 1
    -25 1 -1
    25 1 1
    26 -1 1
    26 -1 1
    -26 -1 -1
    -26 1 -1
    26 1 1
    26 1 1
    26 1 1
    -27 -1 -1
    27 -1 1
    27 -1 1
    27 1 1
    -27 1 -1
    27 1 1
    28 -1 1
    -28 -1 -1
    28 -1 1
    28 1 1
    -28 1 -1
    28 1 1
    28 -2 -1
    28 -2 -1
    28 -2 -1
    -28 -2 1
    -28 2 1
    28 2 -1
    28 2 -1
    -27 -2 1
    27 -2 -1
    27 -2 -1
    27 2 -1
    27 2 -1
    -27 2 1
    27 2 -1
    26 -2 -1
    26 -2 -1
    26 -2 -1
    26 2 -1
    26 2 -1
    26 2 -1
    26 2 -1
    -26 2 1
    25 -2 -1
    25 -2 -1
    -25 -2 1
    25 -2 -1
    25 2 -1
    -25 2 1
    25 2 -1
    -25 2 1
    25 2 -1
    25 2 -1
    24 -2 -1
    24 -2 -1
    -24 -2 1
    24 -2 -1
    24 2 -1
    -24 2 1
    24 2 -1
    24 2 -1
    -24 2 1
    24 2 -1
    23 -2 -1
    23 -2 -1
    -23 -2 1
    23 -2 -1
    -23 2 1
    23 2 -1
    -23 2 1
    23 2 -1
    23 2 -1
    -23 2 1
    23 2 -1
    22 -2 -1
    22 -2 -1
    -22 -2 1
    22 -2 -1
    -22 2 1
    22 2 -1
    -22 2 1
    22 2 -1
    22 2 -1
    22 2 -1
    21 -2 -1
    21 -2 -1
    21 -2 -1
    21 -2 -1
    -21 -2 1
    21 2 -1
    -21 2 1
    21 2 -1
    21 2 -1
    21 2 -1
    -21 2 1
    20 -2 -1
    20 -2 -1
    20 -2 -1
    20 -2 -1
    -20 -2 1
    -20 2 1
    -20 2 1
    20 2 -1
    20 2 -1
    20 2 -1
    20 2 -1
    19 -2 -1
    -19 -2 1
    19 -2 -1
    19 -2 -1
    19 -2 -1
    19 -2 -1
    -19 2 1
    19 2 -1
    19 2 -1
    19 2 -1
    19 2 -1
    -19 2 1
    18 -2 -1
    18 -2 -1
    -18 -2 1
    18 -2 -1
    18 -2 -1
    18 -2 -1
    18 2 -1
    18 2 -1
    -18 2 1
    18 2 -1
    18 2 -1
    -18 2 1
    17 -2 -1
    -17 -2 1
    17 -2 -1
    17 -2 -1
    17 -2 -1
    17 -2 -1
    17 2 -1
    17 2 -1
    17 2 -1
    17 2 -1
    -17 2 1
    16 -2 -1
    16 -2 -1
    16 -2 -1
    -16 -2 1
    -16 -2 1
    16 -2 -1
    16 -2 -1
    16 -2 -1
    16 2 -1
    -16 2 1
    16 2 -1
    16 2 -1
    15 -2 -1
    -15 -2 1
    -15 -2 1
    15 -2 -1
    15 -2 -1
    15 -2 -1
    15 -2 -1
    15 2 -1
    15 2 -1
    15 2 -1
    -15 2 1
    14 -2 -1
    -14 -2 1
    14 -2 -1
    14 -2 -1
    -14 -2 1
    14 -2 -1
    14 -2 -1
    14 -2 -1
    14 -2 -1
    -14 2 1
    14 2 -1
    14 2 -1
    14 2 -1
    14 2 -1
    -13 -2 1
    13 -2 -1
    13 -2 -1
    13 -2 -1
    13 -2 -1
    -13 -2 1
    13 -2 -1
    13 -2 -1
    13 -2 -1
    13 2 -1
    13 2 -1
    13 2 -1
    -13 2 1
    13 2 -1
    -12 -2 1
    12 -2 -1
    12 -2 -1
    -12 -2 1
    12 -2 -1
    12 -2 -1
    12 -2 -1
    12 -2 -1
    12 -2 -1
    12 2 -1
    12 2 -1
    -12 2 1
    12 2 -1
    12 2 -1
    11 -2 -1
    -11 -2 1
    11 -2 -1
    11 -2 -1
    11 -2 -1
    11 -2 -1
    11 -2 -1
    11 2 -1
    -11 2 1
    11 2 -1
    10 -2 -1
    -10 -2 1
    10 -2 -1
    10 2 -1
    -9 -2 1
    9 -2 -1
    9 -2 -1
    9 2 -1
    8 -2 -1
    -8 -2 1
    8 -2 -1
    8 -2 -1
    8 -2 -1
    8 -2 -1
    8 -2 -1
    -8 -2 1
    8 -2 -1
    8 -2 -1
    -8 2 1
    8 2 -1
    8 2 -1
    -8 2 1
    8 2 -1
    8 2 -1
    8 2 -1
    7 -2 -1
    7 -2 -1
    7 -2 -1
    7 -2 -1
    7 -2 -1
    7 -2 -1
    -7 -2 1
    -7 -2 1
    7 2 -1
    7 2 -1
    -7 2 1
    -7 2 1
    7 2 -1
    6 -2 -1
    6 -2 -1
    -6 -2 1
    6 -2 -1
    6 -2 -1
    6 -2 -1
    6 -2 -1
    6 -2 -1
    6 -2 -1
    -6 -2 1
    6 2 -1
    6 2 -1
    6 2 -1
    6 2 -1
    -6 2 1
    6 2 -1
    -6 2 1
    -6 2 1
    5 -2 -1
    5 -2 -1
    5 -2 -1
    5 -2 -1
    5 -2 -1
    5 -2 -1
    -5 -2 1
    5 -2 -1
    5 -2 -1
    -5 2 1
    -5 2 1
    5 2 -1
    5 2 -1
    5 2 -1
    -5 2 1
    5 2 -1
    -4 -2 1
    4 -2 -1
    4 -2 -1
    4 -2 -1
    4 -2 -1
    -4 -2 1
    4 -2 -1
    4 -2 -1
    4 2 -1
    4 2 -1
    -4 2 1
    4 2 -1
    -4 2 1
    4 2 -1
    -3 -2 1
    3 -2 -1
    -3 -2 1
    3 -2 -1
    -3 -2 1
    3 -2 -1
    3 -2 -1
    -3 -2 1
    3 -2 -1
    -3 2 1
    -3 2 1
    -3 2 1
    3 2 -1
    3 2 -1
    3 2 -1
    -3 2 1
    3 2 -1
    -3 2 1
    -2 -2 1
    2 -2 -1
    2 -2 -1
    2 -2 -1
    2 -2 -1
    -2 -2 1
    -2 -2 1
    2 -2 -1
    2 -2 -1
    2 -2 -1
    2 -2 -1
    2 -2 -1
    -2 2 1
    -2 2 1
    2 2 -1
    -2 2 1
    2 2 -1
    -2 2 1
    -2 2 1
    2 2 -1
    2 2 -1
    -2 2 1
    -2 2 1
    1 -2 -1
    -1 -2 1
    -1 -2 1
    1 -2 -1
    -1 -2 1
    -1 -2 1
    1 -2 -1
    1 -2 -1
    1 -2 -1
    1 -2 -1
    1 -2 -1
    1 -2 -1
    1 -2 -1
    1 2 -1
    1 2 -1
    -1 2 1
    -1 2 1
    1 2 -1
    1 2 -1
    -1 2 1
    -1 2 1
    -1 2 1
    -1 2 1
    0 -2 1
    0 -2 -1
    0 -2 -1
    0 -2 1
    0 -2 1
    0 -2 -1
    0 -2 1
    0 -2 1
    0 -2 -1
    0 2 1
    0 2 -1
    0 2 -1
    0 2 1
    0 2 -1
    0 2 1
    0 2 1
    0 2 -1
    -1 -2 -1
    -1 -2 -1
    -1 -2 -1
    1 -2 1
    1 -2 1
    1 -2 1
    1 -2 1
    -1 -2 -1
    -1 -2 -1
    1 -2 1
    -1 -2 -1
    1 -2 1
    1 -2 1
    -1 -2 -1
    -1 -2 -1
    1 2 1
    -1 2 -1
    -1 2 -1
    1 2 1
    -1 2 -1
    -1 2 -1
    1 2 1
    1 2 1
    1 2 1
    -1 2 -1
    1 2 1
    -2 -2 -1
    2 -2 1
    2 -2 1
    2 -2 1
    2 -2 1
    -2 -2 -1
    -2 -2 -1
    2 -2 1
    -2 -2 -1
    2 2 1
    -2 2 -1
    2 2 1
    -2 2 -1
    -2 2 -1
    2 2 1
    -2 2 -1
    -2 2 -1
    2 2 1
    2 2 1
    3 -2 1
    3 -2 1
    3 -2 1
    3 -2 1
    3 -2 1
    3 -2 1
    -3 -2 -1
    -3 -2 -1
    -3 2 -1
    3 2 1
    3 2 1
    -3 2 -1
    -3 2 -1
    3 2 1
    3 2 1
    4 2 1
    -5 -2 -1
    5 -2 1
    5 -2 1
    5 -2 1
    5 -2 1
    5 -2 1
    -5 -2 -1
    -5 2 -1
    5 2 1
    5 2 1
    -5 2 -1
    5 2 1
    5 2 1
    -5 2 -1
    -6 -2 -1
    -7 -2 -1
    7 -2 1
    7 -2 1
    -7 -2 -1
    7 -2 1
    7 -2 1
    7 -2 1
    7 2 1
    -7 2 -1
    7 2 1
    7 2 1
    -7 2 -1
    -7 2 -1
    -8 -2 -1
    8 -2 1
    8 -2 1
    8 2 1
    9 -2 1
    9 -2 1
    9 -2 1
    9 -2 1
    9 -2 1
    -9 -2 -1
    -9 -2 -1
    -9 2 -1
    9 2 1
    9 2 1
    9 2 1
    9 2 1
    10 -2 1
    10 -2 1
    -10 -2 -1
    -10 -2 -1
    10 -2 1
    10 -2 1
    10 2 1
    10 2 1
    10 2 1
    10 2 1
    -10 2 -1
    10 2 1
    11 -2 1
    11 -2 1
    11 -2 1
    11 -2 1
    11 -2 1
    -11 -2 -1
    -11 2 -1
    11 2 1
    11 2 1
    11 2 1
    11 2 1
    11 2 1
    12 -2 1
    12 -2 1
    12 -2 1
    -12 -2 -1
    12 -2 1
    -12 -2 -1
    -12 2 -1
    12 2 1
    12 2 1
    12 2 1
    12 2 1
    12 2 1
    13 -2 1
    13 -2 1
    13 -2 1
    13 -2 1
    13 -2 1
    -13 -2 -1
    -13 -2 -1
    -13 2 -1
    13 2 1
    13 2 1
    13 2 1
    13 2 1
    13 2 1
    -14 -2 -1
    14 -2 1
    14 -2 1
    14 -2 1
    14 -2 1
    14 -2 1
    -14 -2 -1
    14 2 1
    14 2 1
    14 2 1
    14 2 1
    -14 2 -1
    14 2 1
    -15 -2 -1
    15 -2 1
    15 -2 1
    15 -2 1
    15 -2 1
    -15 -2 -1
    15 -2 1
    15 2 1
    15 2 1
    15 2 1
    15 2 1
    15 2 1
    -15 2 -1
    -16 -2 -1
    16 -2 1
    -16 -2 -1
    16 -2 1
    16 -2 1
    16 -2 1
    16 -2 1
    -16 2 -1
    -16 2 -1
    16 2 1
    16 2 1
    16 2 1
    16 2 1
    16 2 1
    17 -2 1
    17 -2 1
    17 -2 1
    17 -2 1
    -17 -2 -1
    -17 -2 -1
    17 -2 1
    17 2 1
    -17 2 -1
    17 2 1
    17 2 1
    -17 2 -1
    18 -2 1
    18 -2 1
    -18 -2 -1
    18 -2 1
    18 -2 1
    18 -2 1
    -18 -2 -1
    18 2 1
    18 2 1
    -18 2 -1
    18 2 1
    -18 2 -1
    19 -2 1
    19 -2 1
    -19 -2 -1
    19 -2 1
    19 -2 1
    19 -2 1
    -19 -2 -1
    19 2 1
    -19 2 -1
    19 2 1
    19 2 1
    -19 2 -1
    20 -2 1
    20 -2 1
    20 -2 1
    -20 -2 -1
    20 -2 1
    20 -2 1
    20 2 1
    20 2 1
    -20 2 -1
    20 2 1
    20 2 1
    -21 -2 -1
    21 -2 1
    21 -2 1
    21 -2 1
    21 -2 1
    21 2 1
    -21 2 -1
    -21 2 -1
    21 2 1
    21 2 1
    21 2 1
    22 -2 1
    22 -2 1
    22 -2 1
    -22 -2 -1
    22 -2 1
    22 2 1
    -22 2 -1
    22 2 1
    22 2 1
    -22 2 -1
    -22 2 -1
    22 2 1
    23 -2 1
    23 -2 1
    23 -2 1
    -23 -2 -1
    -23 2 -1
    23 2 1
    23 2 1
    -23 2 -1
    -23 2 -1
    23 2 1
    23 2 1
    -24 -2 -1
    24 -2 1
    24 -2 1
    24 -2 1
    24 2 1
    24 2 1
    -24 2 -1
    24 2 1
    24 2 1
    -24 2 -1
    -25 -2 -1
    25 -2 1
    25 -2 1
    25 2 1
    25 2 1
    25 2 1
    25 2 1
    26 -2 1
    -26 -2 -1
    26 -2 1
    26 2 1
    26 2 1
    -26 2 -1
    26 2 1
    27 -2 1
    -27 -2 -1
    27 -2 1
    27 -2 1
    27 2 1
    27 2 1
    27 2 1
    -27 2 -1
    28 -3 -1
    28 -3 -1
    -28 -3 1
    28 3 -1
    -28 3 1
    28 3 -1
    28 3 -1
    -27 -3 1
    27 -3 -1
    27 -3 -1
    -27 3 1
    -27 3 1
    27 3 -1
    27 3 -1
    27 3 -1
    26 -3 -1
    -26 -3 1
    26 -3 -1
    26 3 -1
    26 3 -1
    26 3 -1
    -26 3 1
    -26 3 1
    26 3 -1
    -25 -3 1
    25 -3 -1
    25 -3 -1
    25 3 -1
    25 3 -1
    25 3 -1
    -25 3 1
    -25 3 1
    25 3 -1
    24 -3 -1
    24 -3 -1
    24 -3 -1
    -24 -3 1
    24 3 -1
    -24 3 1
    -24 3 1
    24 3 -1
    24 3 -1
    24 3 -1
    -23 -3 1
    23 -3 -1
    23 -3 -1
    23 -3 -1
    23 3 -1
    23 3 -1
    23 3 -1
    -23 3 1
    -23 3 1
    23 3 -1
    -22 -3 1
    22 -3 -1
    22 -3 -1
    22 -3 -1
    22 3 -1
    -22 3 1
    22 3 -1
    22 3 -1
    22 3 -1
    -22 3 1
    21 -3 -1
    -21 -3 1
    21 -3 -1
    21 -3 -1
    -21 3 1
    21 3 -1
    21 3 -1
    21 3 -1
    21 3 -1
    -21 3 1
    -20 -3 1
    20 -3 -1
    20 -3 -1
    20 3 -1
    20 3 -1
    20 3 -1
    -20 3 1
    20 3 -1
    -20 3 1
    19 -3 -1
    -19 -3 1
    19 -3 -1
    19 -3 -1
    19 -3 -1
    19 3 -1
    -19 3 1
    19 3 -1
    19 3 -1
    -18 -3 1
    18 -3 -1
    18 -3 -1
    18 -3 -1
    18 -3 -1
    18 3 -1
    18 3 -1
    18 3 -1
    18 3 -1
    -18 3 1
    17 -3 -1
    17 -3 -1
    17 -3 -1
    -17 -3 1
    17 -3 -1
    17 -3 -1
    17 3 -1
    -17 3 1
    17 3 -1
    17 3 -1
    17 3 -1
    16 -3 -1
    16 -3 -1
    16 -3 -1
    -16 -3 1
    16 -3 -1
    16 -3 -1
    16 -3 -1
    -16 3 1
    16 3 -1
    16 3 -1
    16 3 -1
    16 3 -1
    -15 -3 1
    15 -3 -1
    15 -3 -1
    15 -3 -1
    15 -3 -1
    15 -3 -1
    15 3 -1
    15 3 -1
    15 3 -1
    15 3 -1
    -15 3 1
    14 -3 -1
    14 -3 -1
    14 -3 -1
    -14 -3 1
    14 -3 -1
    14 -3 -1
    14 -3 -1
    14 3 -1
    14 3 -1
    14 3 -1
    -14 3 1
    14 3 -1
    13 -3 -1
    13 -3 -1
    -13 -3 1
    13 -3 -1
    13 -3 -1
    13 -3 -1
    13 -3 -1
    13 3 -1
    13 3 -1
    13 3 -1
    -13 3 1
    13 3 -1
    12 -3 -1
    12 -3 -1
    12 -3 -1
    -12 -3 1
    12 -3 -1
    12 -3 -1
    12 -3 -1
    12 -3 -1
    12 3 -1
    -12 3 1
    12 3 -1
    12 3 -1
    12 3 -1
    11 -3 -1
    -11 -3 1
    11 -3 -1
    11 -3 -1
    11 -3 -1
    11 -3 -1
    11 -3 -1
    11 -3 -1
    -11 3 1
    11 3 -1
    11 3 -1
    -11 3 1
    11 3 -1
    11 3 -1
    10 -3 -1
    10 -3 -1
    -10 -3 1
    10 -3 -1
    10 -3 -1
    10 -3 -1
    10 -3 -1
    10 -3 -1
    -10 3 1
    10 3 -1
    10 3 -1
    -10 3 1
    10 3 -1
    9 -3 -1
    9 -3 -1
    9 -3 -1
    9 -3 -1
    9 -3 -1
    9 -3 -1
    9 -3 -1
    -9 -3 1
    -9 3 1
    9 3 -1
    -9 3 1
    -9 3 1
    9 3 -1
    -9 3 1
    9 3 -1
    8 -3 -1
    8 -3 -1
    8 -3 -1
    -8 -3 1
    8 -3 -1
    8 -3 -1
    8 -3 -1
    8 3 -1
    -8 3 1
    8 3 -1
    8 3 -1
    8 3 -1
    -8 3 1
    7 -3 -1
    -7 -3 1
    7 -3 -1
    7 -3 -1
    7 -3 -1
    7 -3 -1
    7 -3 -1
    7 3 -1
    7 3 -1
    7 3 -1
    7 3 -1
    -7 3 1
    -7 3 1
    6 -3 -1
    6 -3 -1
    5 -3 -1
    -5 -3 1
    -5 -3 1
    -5 -3 1
    5 -3 -1
    5 -3 -1
    5 -3 -1
    5 -3 -1
    5 -3 -1
    5 -3 -1
    5 3 -1
    -5 3 1
    5 3 -1
    5 3 -1
    -5 3 1
    5 3 -1
    -5 3 1
    -4 -3 1
    -4 -3 1
    -4 -3 1
    -4 -3 1
    4 -3 -1
    4 -3 -1
    4 -3 -1
    4 -3 -1
    4 -3 -1
    4 3 -1
    4 3 -1
    -4 3 1
    4 3 -1
    -4 3 1
    -4 3 1
    4 3 -1
    -4 3 1
    -4 3 1
    3 -3 -1
    3 -3 -1
    -3 -3 1
    3 -3 -1
    3 -3 -1
    3 -3 -1
    -3 -3 1
    3 3 -1
    -3 3 1
    3 3 -1
    -3 3 1
    -3 3 1
    -3 3 1
    3 3 -1
    2 -3 -1
    -2 -3 1
    -2 -3 1
    -2 -3 1
    2 -3 -1
    -2 -3 1
    2 -3 -1
    2 -3 -1
    -2 3 1
    -2 3 1
    -2 3 1
    2 3 -1
    -2 3 1
    2 3 -1
    2 3 -1
    -2 3 1
    2 3 -1
    1 -3 -1
    1 -3 -1
    1 -3 -1
    1 3 -1
    -1 3 1
    0 -3 -1
    0 -3 -1
    0 3 1
    -1 -3 -1
    -1 -3 -1
    1 -3 1
    1 -3 1
    1 -3 1
    1 -3 1
    1 -3 1
    -1 -3 -1
    -1 3 -1
    1 3 1
    -1 3 -1
    -1 3 -1
    -1 3 -1
    1 3 1
    1 3 1
    -2 -3 -1
    -2 -3 -1
    2 -3 1
    2 -3 1
    -2 -3 -1
    -2 -3 -1
    -2 -3 -1
    2 -3 1
    2 -3 1
    2 -3 1
    2 -3 1
    2 -3 1
    -2 -3 -1
    2 3 1
    -2 3 -1
    2 3 1
    -2 3 -1
    2 3 1
    -3 -3 -1
    -3 3 -1
    -4 -3 -1
    4 -3 1
    4 -3 1
    4 -3 1
    4 -3 1
    -4 -3 -1
    -4 -3 -1
    -4 -3 -1
    4 -3 1
    4 3 1
    -4 3 -1
    -4 3 -1
    4 3 1
    4 3 1
    5 -3 1
    5 -3 1
    -5 -3 -1
    5 -3 1
    -5 -3 -1
    5 -3 1
    -5 -3 -1
    -5 3 -1
    5 3 1
    -5 3 -1
    5 3 1
    -5 3 -1
    -5 3 -1
    5 3 1
    5 3 1
    -6 -3 -1
    6 -3 1
    6 -3 1
    -6 -3 -1
    6 -3 1
    -6 -3 -1
    6 -3 1
    6 -3 1
    6 3 1
    -6 3 -1
    -6 3 -1
    6 3 1
    6 3 1
    6 3 1
    -6 3 -1
    -7 -3 -1
    7 -3 1
    -7 -3 -1
    -7 -3 -1
    -7 -3 -1
    7 -3 1
    7 -3 1
    7 -3 1
    7 3 1
    7 3 1
    7 3 1
    -7 3 -1
    7 3 1
    -7 3 -1
    -7 3 -1
    7 3 1
    -7 3 -1
    7 3 1
    -7 3 -1
    8 -3 1
    8 -3 1
    8 -3 1
    8 -3 1
    -8 -3 -1
    -8 -3 -1
    8 -3 1
    8 -3 1
    8 3 1
    8 3 1
    8 3 1
    8 3 1
    -8 3 -1
    -8 3 -1
    8 3 1
    -8 3 -1
    9 -3 1
    9 -3 1
    -9 -3 -1
    9 -3 1
    9 -3 1
    -9 -3 -1
    9 -3 1
    9 3 1
    9 3 1
    9 3 1
    -9 3 -1
    -9 3 -1
    9 3 1
    10 -3 1
    10 -3 1
    10 -3 1
    -10 -3 -1
    10 -3 1
    -10 -3 -1
    10 -3 1
    10 -3 1
    10 3 1
    10 3 1
    10 3 1
    10 3 1
    -10 3 -1
    10 3 1
    11 -3 1
    -11 -3 -1
    11 -3 1
    11 -3 1
    11 -3 1
    11 -3 1
    -11 -3 -1
    11 -3 1
    11 3 1
    11 3 1
    11 3 1
    11 3 1
    -11 3 -1
    11 3 1
    -12 -3 -1
    12 -3 1
    12 -3 1
    12 -3 1
    12 -3 1
    12 -3 1
    -12 -3 -1
    -12 3 -1
    12 3 1
    12 3 1
    12 3 1
    12 3 1
    12 3 1
    13 -3 1
    13 -3 1
    13 -3 1
    13 -3 1
    13 -3 1
    -13 -3 -1
    -13 -3 -1
    13 -3 1
    13 3 1
    13 3 1
    13 3 1
    -13 3 -1
    13 3 1
    13 3 1
    -14 -3 -1
    14 -3 1
    14 -3 1
    14 -3 1
    14 -3 1
    14 -3 1
    -14 -3 -1
    14 3 1
    14 3 1
    14 3 1
    -14 3 -1
    14 3 1
    -15 -3 -1
    15 -3 1
    15 -3 1
    15 -3 1
    -15 -3 -1
    15 -3 1
    15 -3 1
    15 -3 1
    15 3 1
    15 3 1
    -15 3 -1
    15 3 1
    15 3 1
    -16 -3 -1
    16 -3 1
    16 -3 1
    -16 -3 -1
    16 -3 1
    16 -3 1
    16 -3 1
    -16 3 -1
    16 3 1
    16 3 1
    16 3 1
    16 3 1
    17 -3 1
    17 -3 1
    17 -3 1
    -17 -3 -1
    -17 -3 -1
    17 -3 1
    17 3 1
    -17 3 -1
    17 3 1
    17 3 1
    17 3 1
    18 -3 1
    -18 -3 -1
    18 -3 1
    18 -3 1
    18 -3 1
    -18 3 -1
    18 3 1
    18 3 1
    18 3 1
    -18 3 -1
    19 -3 1
    -19 -3 -1
    19 -3 1
    19 -3 1
    19 -3 1
    19 -3 1
    19 3 1
    19 3 1
    19 3 1
    -19 3 -1
    -20 -3 -1
    20 -3 1
    20 -3 1
    20 -3 1
    20 -3 1
    20 -3 1
    20 3 1
    -20 3 -1
    -20 3 -1
    20 3 1
    20 3 1
    20 3 1
    21 -3 1
    21 -3 1
    21 -3 1
    -21 -3 -1
    21 -3 1
    -21 3 -1
    21 3 1
    21 3 1
    21 3 1
    21 3 1
    -21 3 -1
    22 -3 1
    -22 -3 -1
    22 -3 1
    22 -3 1
    -22 3 -1
    -22 3 -1
    22 3 1
    22 3 1
    22 3 1
    22 3 1
    23 -3 1
    23 -3 1
    -23 -3 -1
    23 -3 1
    23 3 1
    23 3 1
    -23 3 -1
    -23 3 -1
    23 3 1
    23 3 1
    24 -3 1
    -24 -3 -1
    24 -3 1
    24 3 1
    -24 3 -1
    -24 3 -1
    24 3 1
    24 3 1
    24 3 1
    25 -3 1
    25 -3 1
    -25 -3 -1
    25 3 1
    25 3 1
    25 3 1
    25 3 1
    -25 3 -1
    26 -3 1
    -26 -3 -1
    26 -3 1
    26 3 1
    -26 3 -1
    26 3 1
    26 3 1
    26 3 1
    -26 3 -1
    27 -3 1
    -27 -3 -1
    27 -3 1
    -27 3 -1
    27 3 1
    27 3 1
    27 3 1
    27 3 1
    27 -4 -1
    27 -4 -1
    -27 -4 1
    -27 4 1
    27 4 -1
    27 4 -1
    -27 4 1
    27 4 -1
    27 4 -1
    26 -4 -1
    26 -4 -1
    -26 -4 1
    26 4 -1
    -26 4 1
    26 4 -1
    26 4 -1
    25 -4 -1
    -25 -4 1
    25 -4 -1
    -25 4 1
    25 4 -1
    25 4 -1
    25 4 -1
    24 -4 -1
    24 -4 -1
    -24 -4 1
    -24 4 1
    24 4 -1
    24 4 -1
    24 4 -1
    24 4 -1
    -24 4 1
    23 -4 -1
    23 -4 -1
    -23 -4 1
    -23 4 1
    23 4 -1
    23 4 -1
    23 4 -1
    -23 4 1
    23 4 -1
    -22 -4 1
    22 -4 -1
    22 -4 -1
    -22 4 1
    -22 4 1
    22 4 -1
    22 4 -1
    22 4 -1
    22 4 -1
    -21 -4 1
    21 -4 -1
    21 -4 -1
    21 4 -1
    21 4 -1
    21 4 -1
    -21 4 1
    21 4 -1
    20 -4 -1
    20 -4 -1
    -20 -4 1
    20 4 -1
    20 4 -1
    20 4 -1
    -20 4 1
    20 4 -1
    19 -4 -1
    19 -4 -1
    19 -4 -1
    -19 -4 1
    19 4 -1
    19 4 -1
    19 4 -1
    -19 4 1
    19 4 -1
    18 -4 -1
    18 -4 -1
    -18 -4 1
    18 -4 -1
    -18 4 1
    18 4 -1
    18 4 -1
    18 4 -1
    18 4 -1
    17 -4 -1
    17 -4 -1
    -17 -4 1
    17 -4 -1
    17 4 -1
    17 4 -1
    17 4 -1
    -17 4 1
    17 4 -1
    16 -4 -1
    16 -4 -1
    -16 -4 1
    16 -4 -1
    16 -4 -1
    16 4 -1
    16 4 -1
    -16 4 1
    16 4 -1
    16 4 -1
    15 -4 -1
    15 -4 -1
    15 -4 -1
    -15 -4 1
    15 -4 -1
    15 -4 -1
    -15 4 1
    15 4 -1
    15 4 -1
    15 4 -1
    15 4 -1
    -14 -4 1
    14 -4 -1
    14 -4 -1
    14 -4 -1
    14 -4 -1
    14 -4 -1
    14 -4 -1
    14 -4 -1
    14 4 -1
    -14 4 1
    14 4 -1
    14 4 -1
    14 4 -1
    13 -4 -1
    13 -4 -1
    13 -4 -1
    13 -4 -1
    13 -4 -1
    13 -4 -1
    13 -4 -1
    -13 -4 1
    13 4 -1
    13 4 -1
    13 4 -1
    13 4 -1
    -13 4 1
    12 -4 -1
    12 -4 -1
    12 -4 -1
    12 -4 -1
    -12 -4 1
    12 -4 -1
    12 -4 -1
    12 4 -1
    -12 4 1
    12 4 -1
    12 4 -1
    -12 4 1
    12 4 -1
    -11 -4 1
    11 -4 -1
    11 -4 -1
    11 -4 -1
    11 -4 -1
    11 -4 -1
    11 -4 -1
    11 4 -1
    11 4 -1
    -11 4 1
    -11 4 1
    11 4 -1
    11 4 -1
    10 -4 -1
    10 -4 -1
    -10 -4 1
    10 -4 -1
    -10 -4 1
    10 -4 -1
    10 -4 -1
    10 -4 -1
    -10 4 1
    -10 4 1
    10 4 -1
    -10 4 1
    10 4 -1
    10 4 -1
    9 -4 -1
    9 -4 -1
    -9 -4 1
    9 -4 -1
    9 -4 -1
    9 -4 -1
    -9 -4 1
    9 -4 -1
    9 4 -1
    9 4 -1
    -9 4 1
    -9 4 1
    9 4 -1
    9 4 -1
    8 -4 -1
    8 -4 -1
    -8 -4 1
    -8 -4 1
    8 -4 -1
    8 -4 -1
    8 -4 -1
    8 -4 -1
    -8 -4 1
    -8 4 1
    8 4 -1
    8 4 -1
    8 4 -1
    -8 4 1
    8 4 -1
    7 -4 -1
    7 -4 -1
    7 -4 -1
    7 -4 -1
    -7 -4 1
    7 -4 -1
    7 -4 -1
    -7 -4 1
    7 4 -1
    -7 4 1
    7 4 -1
    7 4 -1
    7 4 -1
    6 -4 -1
    6 -4 -1
    6 -4 -1
    6 -4 -1
    -6 -4 1
    6 -4 -1
    6 -4 -1
    -6 -4 1
    -6 -4 1
    -6 4 1
    6 4 -1
    6 4 -1
    6 4 -1
    -6 4 1
    6 4 -1
    5 -4 -1
    5 -4 -1
    5 -4 -1
    5 -4 -1
    -5 4 1
    4 -4 -1
    -4 -4 1
    4 -4 -1
    4 -4 -1
    4 -4 -1
    -4 -4 1
    4 -4 -1
    -4 -4 1
    4 -4 -1
    4 -4 -1
    -4 4 1
    -4 4 1
    -4 4 1
    -4 4 1
    4 4 -1
    4 4 -1
    4 4 -1
    3 -4 -1
    3 -4 -1
    -3 -4 1
    -2 -4 1
    -2 -4 1
    2 -4 -1
    2 -4 -1
    -2 -4 1
    -2 -4 1
    2 -4 -1
    2 -4 -1
    -2 -4 1
    2 -4 -1
    2 4 -1
    -2 4 1
    -2 4 1
    -2 4 1
    2 4 -1
    -2 4 1
    2 4 -1
    2 4 -1
    1 -4 -1
    1 -4 -1
    1 -4 -1
    -1 -4 1
    -1 4 1
    -1 4 1
    1 4 -1
    1 4 -1
    0 -4 1
    0 -4 -1
    0 -4 -1
    0 -4 1
    0 -4 -1
    0 -4 -1
    0 -4 1
    0 -4 1
    0 -4 -1
    0 -4 -1
    0 4 1
    0 4 -1
    0 4 1
    0 4 -1
    0 4 -1
    0 4 1
    0 4 -1
    -1 -4 -1
    1 -4 1
    -1 -4 -1
    -1 -4 -1
    1 -4 1
    1 -4 1
    1 -4 1
    -1 -4 -1
    -1 -4 -1
    1 -4 1
    -1 4 -1
    1 4 1
    1 4 1
    1 4 1
    -1 4 -1
    -1 4 -1
    -1 4 -1
    -2 -4 -1
    -2 -4 -1
    2 -4 1
    -2 -4 -1
    -2 -4 -1
    2 -4 1
    -2 -4 -1
    2 -4 1
    -2 4 -1
    2 4 1
    2 4 1
    3 -4 1
    3 -4 1
    -3 -4 -1
    3 -4 1
    3 -4 1
    -3 -4 -1
    -3 -4 -1
    3 -4 1
    3 -4 1
    -3 -4 -1
    3 4 1
    3 4 1
    -3 4 -1
    3 4 1
    -3 4 -1
    4 -4 1
    5 -4 1
    -5 -4 -1
    5 -4 1
    -5 -4 -1
    5 -4 1
    5 -4 1
    -5 -4 -1
    5 -4 1
    5 4 1
    -5 4 -1
    5 4 1
    5 4 1
    5 4 1
    -6 -4 -1
    6 -4 1
    -7 -4 -1
    7 -4 1
    -7 -4 -1
    -7 -4 -1
    7 -4 1
    7 -4 1
    -7 -4 -1
    7 -4 1
    7 -4 1
    7 -4 1
    -7 4 -1
    7 4 1
    7 4 1
    7 4 1
    7 4 1
    -7 4 -1
    8 -4 1
    8 -4 1
    -8 -4 -1
    8 -4 1
    -8 -4 -1
    8 -4 1
    8 -4 1
    8 -4 1
    -8 -4 -1
    -8 4 -1
    8 4 1
    -8 4 -1
    -8 4 -1
    8 4 1
    9 -4 1
    9 -4 1
    9 -4 1
    9 -4 1
    -9 -4 -1
    9 -4 1
    9 -4 1
    -9 -4 -1
    -9 -4 -1
    9 4 1
    -9 4 -1
    9 4 1
    -9 4 -1
    9 4 1
    -9 4 -1
    9 4 1
    10 -4 1
    10 -4 1
    -10 -4 -1
    -10 -4 -1
    10 -4 1
    10 -4 1
    10 -4 1
    10 -4 1
    -10 -4 -1
    -10 4 -1
    10 4 1
    -10 4 -1
    10 4 1
    -10 4 -1
    10 4 1
    10 4 1
    11 -4 1
    11 -4 1
    -11 -4 -1
    11 -4 1
    11 -4 1
    11 -4 1
    -11 -4 -1
    11 -4 1
    11 4 1
    -11 4 -1
    11 4 1
    11 4 1
    -11 4 -1
    11 4 1
    12 -4 1
    12 -4 1
    -12 -4 -1
    12 -4 1
    12 -4 1
    12 -4 1
    -12 -4 -1
    12 -4 1
    12 4 1
    12 4 1
    12 4 1
    12 4 1
    -12 4 -1
    -13 -4 -1
    13 -4 1
    13 -4 1
    13 -4 1
    13 -4 1
    -13 -4 -1
    13 -4 1
    13 4 1
    -13 4 -1
    13 4 1
    13 4 1
    13 4 1
    14 -4 1
    -14 -4 -1
    14 -4 1
    14 -4 1
    -14 -4 -1
    14 -4 1
    14 -4 1
    -14 4 -1
    14 4 1
    14 4 1
    14 4 1
    14 4 1
    15 -4 1
    15 -4 1
    15 -4 1
    15 -4 1
    -15 -4 -1
    15 -4 1
    15 4 1
    -15 4 -1
    15 4 1
    15 4 1
    15 4 1
    16 -4 1
    16 -4 1
    -16 -4 -1
    16 -4 1
    16 -4 1
    16 -4 1
    -16 4 -1
    16 4 1
    16 4 1
    16 4 1
    16 4 1
    17 -4 1
    17 -4 1
    -17 -4 -1
    17 -4 1
    17 -4 1
    17 -4 1
    17 4 1
    -17 4 -1
    17 4 1
    17 4 1
    17 4 1
    18 -4 1
    -18 -4 -1
    18 -4 1
    18 -4 1
    18 -4 1
    18 -4 1
    -18 4 -1
    18 4 1
    18 4 1
    18 4 1
    18 4 1
    19 -4 1
    19 -4 1
    -19 -4 -1
    19 -4 1
    19 -4 1
    19 4 1
    19 4 1
    19 4 1
    -19 4 -1
    20 -4 1
    -20 -4 -1
    20 -4 1
    20 4 1
    -20 4 -1
    -20 4 -1
    20 4 1
    20 4 1
    20 4 1
    21 -4 1
    21 -4 1
    -21 -4 -1
    -21 4 -1
    21 4 1
    21 4 1
    21 4 1
    21 4 1
    -21 4 -1
    -22 -4 -1
    22 -4 1
    22 -4 1
    -22 4 -1
    -22 4 -1
    22 4 1
    22 4 1
    22 4 1
    22 4 1
    23 -4 1
    23 -4 1
    -23 -4 -1
    23 4 1
    -23 4 -1
    23 4 1
    23 4 1
    23 4 1
    -23 4 -1
    24 -4 1
    -24 -4 -1
    24 -4 1
    24 4 1
    24 4 1
    24 4 1
    24 4 1
    -24 4 -1
    -24 4 -1
    25 -4 1
    -25 -4 -1
    25 -4 1
    25 4 1
    25 4 1
    -25 4 -1
    25 4 1
    25 4 1
    26 -4 1
    -26 -4 -1
    26 -4 1
    -26 -4 -1
    26 4 1
    26 4 1
    -26 4 -1
    26 4 1
    26 4 1
    -26 4 -1
    -27 -5 1
    -27 -5 1
    27 -5 -1
    27 -5 -1
    27 5 -1
    27 5 -1
    27 5 -1
    -27 5 1
    27 5 -1
    -26 -5 1
    -26 -5 1
    26 -5 -1
    26 -5 -1
    26 5 -1
    -26 5 1
    26 5 -1
    26 5 -1
    26 5 -1
    25 -5 -1
    25 -5 -1
    -25 -5 1
    -25 -5 1
    25 5 -1
    25 5 -1
    -25 5 1
    25 5 -1
    25 5 -1
    24 -5 -1
    -24 -5 1
    -24 -5 1
    24 -5 -1
    24 5 -1
    24 5 -1
    24 5 -1
    -24 5 1
    24 5 -1
    -24 5 1
    -23 -5 1
    23 -5 -1
    -23 -5 1
    23 -5 -1
    23 5 -1
    -23 5 1
    23 5 -1
    -23 5 1
    23 5 -1
    22 -5 -1
    -22 -5 1
    22 -5 -1
    -22 -5 1
    22 5 -1
    -22 5 1
    22 5 -1
    22 5 -1
    22 5 -1
    -21 -5 1
    21 -5 -1
    -21 -5 1
    21 -5 -1
    21 5 -1
    21 5 -1
    -21 5 1
    21 5 -1
    21 5 -1
    -20 -5 1
    -20 -5 1
    20 -5 -1
    20 -5 -1
    20 5 -1
    20 5 -1
    20 5 -1
    -20 5 1
    20 5 -1
    -19 -5 1
    -19 -5 1
    19 -5 -1
    19 -5 -1
    19 5 -1
    19 5 -1
    19 5 -1
    19 5 -1
    -19 5 1
    19 5 -1
    18 -5 -1
    -18 -5 1
    18 -5 -1
    -18 -5 1
    -18 5 1
    18 5 -1
    18 5 -1
    18 5 -1
    18 5 -1
    18 5 -1
    17 -5 -1
    -17 -5 1
    17 -5 -1
    -17 -5 1
    17 5 -1
    17 5 -1
    17 5 -1
    17 5 -1
    -17 5 1
    17 5 -1
    -16 -5 1
    16 -5 -1
    16 -5 -1
    -16 -5 1
    16 5 -1
    16 5 -1
    -16 5 1
    16 5 -1
    16 5 -1
    16 5 -1
    15 -5 -1
    15 -5 -1
    -15 -5 1
    15 -5 -1
    -15 -5 1
    15 -5 -1
    15 -5 -1
    15 5 -1
    15 5 -1
    -15 5 1
    15 5 -1
    15 5 -1
    15 5 -1
    14 -5 -1
    -14 -5 1
    -14 -5 1
    14 -5 -1
    14 -5 -1
    14 -5 -1
    14 -5 -1
    14 5 -1
    14 5 -1
    -14 5 1
    14 5 -1
    14 5 -1
    14 5 -1
    13 -5 -1
    13 -5 -1
    13 -5 -1
    13 -5 -1
    -13 -5 1
    13 -5 -1
    -13 -5 1
    13 5 -1
    -13 5 1
    13 5 -1
    13 5 -1
    -13 5 1
    12 -5 -1
    12 -5 -1
    12 -5 -1
    -12 -5 1
    12 -5 -1
    -12 -5 1
    -12 -5 1
    12 5 -1
    12 5 -1
    -12 5 1
    -12 5 1
    12 5 -1
    12 5 -1
    11 -5 -1
    11 -5 -1
    11 -5 -1
    11 -5 -1
    -11 -5 1
    -11 -5 1
    -11 -5 1
    11 5 -1
    -11 5 1
    11 5 -1
    11 5 -1
    -11 5 1
    11 5 -1
    -11 5 1
    10 -5 -1
    10 -5 -1
    10 -5 -1
    -10 -5 1
    10 -5 -1
    -10 -5 1
    10 -5 -1
    10 -5 -1
    10 5 -1
    10 5 -1
    10 5 -1
    -10 5 1
    10 5 -1
    -10 5 1
    9 -5 -1
    -9 -5 1
    9 -5 -1
    -9 -5 1
    9 -5 -1
    -9 -5 1
    9 -5 -1
    -9 5 1
    -9 5 1
    9 5 -1
    9 5 -1
    9 5 -1
    9 5 -1
    8 -5 -1
    8 -5 -1
    -8 -5 1
    -8 -5 1
    -8 -5 1
    8 -5 -1
    8 -5 -1
    8 -5 -1
    8 5 -1
    -8 5 1
    8 5 -1
    -8 5 1
    8 5 -1
    8 5 -1
    7 -5 -1
    7 -5 -1
    7 -5 -1
    -7 -5 1
    7 -5 -1
    7 -5 -1
    -7 -5 1
    -7 -5 1
    7 5 -1
    -7 5 1
    7 5 -1
    -7 5 1
    7 5 -1
    6 -5 -1
    6 -5 -1
    6 -5 -1
    6 -5 -1
    -6 -5 1
    -6 -5 1
    6 -5 -1
    6 -5 -1
    6 5 -1
    -6 5 1
    6 5 -1
    6 5 -1
    5 -5 -1
    5 -5 -1
    -5 -5 1
    -5 -5 1
    5 -5 -1
    5 -5 -1
    -5 -5 1
    5 -5 -1
    5 -5 -1
    -5 -5 1
    5 -5 -1
    5 5 -1
    -5 5 1
    5 5 -1
    5 5 -1
    5 5 -1
    4 -5 -1
    -4 -5 1
    4 -5 -1
    -4 -5 1
    -4 -5 1
    -4 -5 1
    4 -5 -1
    4 -5 -1
    4 -5 -1
    4 -5 -1
    4 5 -1
    -4 5 1
    4 5 -1
    4 5 -1
    4 5 -1
    -4 5 1
    -4 5 1
    3 -5 -1
    3 -5 -1
    -3 -5 1
    3 -5 -1
    -3 -5 1
    3 -5 -1
    -3 -5 1
    -3 -5 1
    -3 5 1
    3 5 -1
    -3 5 1
    3 5 -1
    3 5 -1
    -3 5 1
    2 -5 -1
    -2 -5 1
    2 -5 -1
    -2 -5 1
    2 -5 -1
    -2 -5 1
    -2 -5 1
    2 -5 -1
    2 -5 -1
    -2 5 1
    -2 5 1
    -2 5 1
    -2 5 1
    2 5 -1
    2 5 -1
    2 5 -1
    2 5 -1
    -1 -5 1
    -1 -5 1
    -1 -5 1
    1 -5 -1
    1 -5 -1
    1 -5 -1
    -1 -5 1
    1 -5 -1
    1 -5 -1
    -1 -5 1
    1 5 -1
    1 5 -1
    -1 5 1
    1 5 -1
    -1 5 1
    -1 5 1
    0 -5 -1
    0 -5 -1
    0 -5 1
    0 -5 -1
    0 -5 1
    0 -5 -1
    0 -5 1
    0 -5 -1
    0 -5 -1
    0 -5 -1
    0 -5 1
    0 -5 1
    0 5 -1
    0 5 -1
    0 5 1
    0 5 -1
    0 5 -1
    0 5 1
    0 5 1
    1 -5 1
    1 -5 1
    -1 -5 -1
    -1 -5 -1
    1 -5 1
    1 -5 1
    -1 -5 -1
    -1 -5 -1
    1 5 1
    -1 5 -1
    -1 5 -1
    -1 5 -1
    1 5 1
    1 5 1
    2 -5 1
    2 -5 1
    2 -5 1
    -2 -5 -1
    -2 -5 -1
    -2 -5 -1
    2 -5 1
    -2 -5 -1
    -2 -5 -1
    2 -5 1
    -2 5 -1
    -2 5 -1
    2 5 1
    2 5 1
    2 5 1
    3 -5 1
    3 -5 1
    -3 -5 -1
    -3 -5 -1
    3 -5 1
    3 -5 1
    3 -5 1
    -3 5 -1
    3 5 1
    3 5 1
    3 5 1
    4 -5 1
    4 -5 1
    4 -5 1
    -4 -5 -1
    4 -5 1
    -4 -5 -1
    -4 -5 -1
    4 -5 1
    -4 -5 -1
    -4 5 -1
    4 5 1
    4 5 1
    4 5 1
    -4 5 -1
    -5 -5 -1
    -5 -5 -1
    -5 -5 -1
    5 -5 1
    5 -5 1
    5 -5 1
    -5 -5 -1
    5 -5 1
    -5 5 -1
    5 5 1
    5 5 1
    5 5 1
    -6 -5 -1
    -6 -5 -1
    6 -5 1
    6 -5 1
    6 -5 1
    6 -5 1
    6 -5 1
    -6 -5 -1
    6 5 1
    6 5 1
    6 5 1
    -6 5 -1
    7 -5 1
    7 -5 1
    7 -5 1
    7 -5 1
    -7 -5 -1
    7 -5 1
    -7 -5 -1
    -7 -5 -1
    7 -5 1
    -7 5 -1
    7 5 1
    -7 5 -1
    7 5 1
    7 5 1
    7 5 1
    8 -5 1
    -8 -5 -1
    8 -5 1
    8 -5 1
    8 -5 1
    8 -5 1
    -8 -5 -1
    8 -5 1
    -8 -5 -1
    8 5 1
    -8 5 -1
    8 5 1
    8 5 1
    8 5 1
    -8 5 -1
    -9 -5 -1
    9 -5 1
    9 -5 1
    9 -5 1
    9 -5 1
    -9 -5 -1
    -9 -5 -1
    9 -5 1
    -9 5 -1
    9 5 1
    9 5 1
    -9 5 -1
    9 5 1
    9 5 1
    -9 5 -1
    10 -5 1
    10 -5 1
    -10 -5 -1
    10 -5 1
    -10 -5 -1
    10 -5 1
    -10 -5 -1
    10 -5 1
    10 5 1
    -10 5 -1
    10 5 1
    10 5 1
    10 5 1
    -10 5 -1
    -10 5 -1
    11 -5 1
    11 -5 1
    11 -5 1
    -11 -5 -1
    -11 -5 -1
    11 -5 1
    11 -5 1
    11 -5 1
    -11 -5 -1
    11 5 1
    -11 5 -1
    11 5 1
    11 5 1
    11 5 1
    -11 5 -1
    -11 5 -1
    12 -5 1
    12 -5 1
    12 -5 1
    12 -5 1
    -12 -5 -1
    -12 -5 -1
    12 -5 1
    12 -5 1
    12 -5 1
    12 -5 1
    -12 5 -1
    12 5 1
    12 5 1
    12 5 1
    -12 5 -1
    12 5 1
    13 -5 1
    13 -5 1
    13 -5 1
    13 -5 1
    13 -5 1
    -13 -5 -1
    -13 -5 -1
    13 -5 1
    13 5 1
    13 5 1
    13 5 1
    13 5 1
    -13 5 -1
    14 -5 1
    14 -5 1
    14 -5 1
    -14 -5 -1
    14 -5 1
    14 -5 1
    14 -5 1
    -14 -5 -1
    14 5 1
    14 5 1
    -14 5 -1
    14 5 1
    14 5 1
    15 -5 1
    -15 -5 -1
    15 -5 1
    15 -5 1
    -15 -5 -1
    15 -5 1
    15 5 1
    15 5 1
    15 5 1
    15 5 1
    -15 5 -1
    16 -5 1
    -16 -5 -1
    -16 -5 -1
    16 -5 1
    16 -5 1
    16 -5 1
    16 5 1
    16 5 1
    16 5 1
    16 5 1
    -17 -5 -1
    17 -5 1
    17 -5 1
    -17 -5 -1
    17 -5 1
    17 -5 1
    17 5 1
    17 5 1
    17 5 1
    -17 5 -1
    17 5 1
    -18 -5 -1
    18 -5 1
    18 -5 1
    -18 -5 -1
    18 -5 1
    18 5 1
    18 5 1
    -18 5 -1
    18 5 1
    18 5 1
    18 5 1
    19 -5 1
    -19 -5 -1
    -19 -5 -1
    19 -5 1
    19 5 1
    19 5 1
    19 5 1
    19 5 1
    -19 5 -1
    19 5 1
    20 -5 1
    -20 -5 -1
    -20 -5 -1
    20 -5 1
    -20 5 -1
    20 5 1
    20 5 1
    20 5 1
    20 5 1
    -21 -5 -1
    21 -5 1
    -21 -5 -1
    21 -5 1
    21 5 1
    -21 5 -1
    21 5 1
    -21 5 -1
    21 5 1
    21 5 1
    22 -5 1
    -22 -5 -1
    -22 -5 -1
    22 -5 1
    22 5 1
    22 5 1
    -22 5 -1
    22 5 1
    -22 5 -1
    -23 -5 -1
    -23 -5 -1
    23 -5 1
    23 5 1
    -23 5 -1
    23 5 1
    23 5 1
    24 -5 1
    -24 -5 -1
    -24 -5 -1
    -24 5 -1
    -24 5 -1
    24 5 1
    24 5 1
    24 5 1
    24 5 1
    25 -5 1
    -25 -5 -1
    -25 -5 -1
    25 -5 1
    -25 5 -1
    25 5 1
    25 5 1
    25 5 1
    -26 -5 -1
    26 -5 1
    -26 -5 -1
    26 -5 1
    26 5 1
    -26 5 -1
    26 5 1
    26 5 1
    -26 -6 1
    26 -6 -1
    -26 -6 1
    26 -6 -1
    26 6 -1
    26 6 -1
    26 6 -1
    -26 6 1
    25 -6 -1
    -25 -6 1
    -25 -6 1
    25 -6 -1
    25 6 -1
    25 6 -1
    -25 6 1
    -25 6 1
    25 6 -1
    24 -6 -1
    -24 -6 1
    24 -6 -1
    -24 -6 1
    24 6 -1
    -24 6 1
    24 6 -1
    -24 6 1
    24 6 -1
    23 -6 -1
    -23 -6 1
    -23 -6 1
    23 6 -1
    -23 6 1
    23 6 -1
    23 6 -1
    23 6 -1
    22 -6 -1
    -22 -6 1
    22 -6 -1
    -22 -6 1
    -22 6 1
    22 6 -1
    22 6 -1
    22 6 -1
    22 6 -1
    -21 -6 1
    21 -6 -1
    21 -6 -1
    -21 -6 1
    21 6 -1
    21 6 -1
    -21 6 1
    21 6 -1
    21 6 -1
    20 -6 -1
    -20 -6 1
    -20 -6 1
    -20 -6 1
    20 -6 -1
    -20 6 1
    20 6 -1
    20 6 -1
    20 6 -1
    20 6 -1
    20 6 -1
    -19 -6 1
    -19 -6 1
    -19 -6 1
    19 -6 -1
    19 -6 -1
    19 6 -1
    19 6 -1
    -19 6 1
    19 6 -1
    19 6 -1
    19 6 -1
    18 -6 -1
    -18 -6 1
    -18 -6 1
    -18 -6 1
    18 -6 -1
    18 6 -1
    18 6 -1
    18 6 -1
    18 6 -1
    -18 6 1
    18 6 -1
    -17 -6 1
    17 -6 -1
    17 -6 -1
    -17 -6 1
    -17 -6 1
    17 6 -1
    17 6 -1
    17 6 -1
    17 6 -1
    -17 6 1
    17 6 -1
    -16 -6 1
    16 -6 -1
    -16 -6 1
    16 -6 -1
    16 -6 -1
    -16 6 1
    16 6 -1
    16 6 -1
    16 6 -1
    16 6 -1
    16 6 -1
    15 -6 -1
    15 -6 -1
    -15 -6 1
    -15 -6 1
    -15 -6 1
    15 -6 -1
    -15 6 1
    15 6 -1
    15 6 -1
    15 6 -1
    15 6 -1
    14 -6 -1
    14 -6 -1
    -14 -6 1
    -14 -6 1
    14 -6 -1
    -14 -6 1
    14 6 -1
    14 6 -1
    -14 6 1
    14 6 -1
    -14 6 1
    14 6 -1
    14 6 -1
    13 -6 -1
    -13 -6 1
    -13 -6 1
    13 -6 -1
    13 -6 -1
    -13 -6 1
    13 6 -1
    13 6 -1
    -13 6 1
    -13 6 1
    13 6 -1
    13 6 -1
    12 -6 -1
    -12 -6 1
    12 -6 -1
    -12 -6 1
    12 -6 -1
    -12 -6 1
    12 6 -1
    12 6 -1
    -12 6 1
    12 6 -1
    -12 6 1
    12 6 -1
    12 6 -1
    -11 -6 1
    11 -6 -1
    11 -6 -1
    -11 -6 1
    11 -6 -1
    -11 -6 1
    -11 6 1
    11 6 -1
    -11 6 1
    11 6 -1
    11 6 -1
    11 6 -1
    11 6 -1
    -10 -6 1
    -10 -6 1
    10 -6 -1
    -10 -6 1
    10 -6 -1
    10 -6 -1
    10 6 -1
    10 6 -1
    10 6 -1
    -10 6 1
    10 6 -1
    -10 6 1
    9 -6 -1
    9 -6 -1
    9 -6 -1
    -9 -6 1
    -9 -6 1
    -9 -6 1
    -9 6 1
    9 6 -1
    9 6 -1
    -9 6 1
    9 6 -1
    9 6 -1
    -8 -6 1
    8 -6 -1
    -8 -6 1
    8 -6 -1
    -8 -6 1
    8 -6 -1
    8 6 -1
    -8 6 1
    8 6 -1
    8 6 -1
    -8 6 1
    8 6 -1
    -7 -6 1
    -7 -6 1
    7 -6 -1
    7 -6 -1
    7 -6 -1
    7 -6 -1
    -7 -6 1
    -7 -6 1
    7 6 -1
    7 6 -1
    7 6 -1
    7 6 -1
    -7 6 1
    -7 6 1
    6 -6 -1
    6 -6 -1
    6 -6 -1
    6 -6 -1
    -6 -6 1
    -6 -6 1
    6 -6 -1
    -6 -6 1
    -6 -6 1
    -6 6 1
    6 6 -1
    6 6 -1
    -6 6 1
    6 6 -1
    6 6 -1
    -5 -6 1
    5 -6 -1
    5 -6 -1
    -5 -6 1
    -5 -6 1
    5 -6 -1
    5 -6 -1
    -5 -6 1
    5 -6 -1
    5 6 -1
    5 6 -1
    -5 6 1
    5 6 -1
    5 6 -1
    -5 6 1
    4 -6 -1
    4 -6 -1
    4 -6 -1
    -4 -6 1
    4 -6 -1
    -4 -6 1
    -4 -6 1
    -4 -6 1
    4 -6 -1
    4 6 -1
    -4 6 1
    4 6 -1
    -4 6 1
    -4 6 1
    4 6 -1
    -3 -6 1
    -3 -6 1
    3 -6 -1
    -3 -6 1
    3 -6 -1
    3 -6 -1
    3 -6 -1
    -3 -6 1
    3 -6 -1
    3 -6 -1
    3 6 -1
    3 6 -1
    -3 6 1
    3 6 -1
    -3 6 1
    -3 6 1
    -3 6 1
    3 6 -1
    -2 -6 1
    2 -6 -1
    2 -6 -1
    -2 -6 1
    2 -6 -1
    -2 -6 1
    2 -6 -1
    2 -6 -1
    2 -6 -1
    -2 -6 1
    2 6 -1
    2 6 -1
    -2 6 1
    2 6 -1
    -2 6 1
    -2 6 1
    2 6 -1
    -2 6 1
    1 -6 -1
    -1 -6 1
    -1 -6 1
    -1 -6 1
    1 -6 -1
    1 -6 -1
    -1 -6 1
    -1 -6 1
    -1 -6 1
    1 -6 -1
    -1 6 1
    1 6 -1
    1 6 -1
    -1 6 1
    -1 6 1
    1 6 -1
    1 6 -1
    -1 6 1
    1 6 -1
    0 -6 1
    0 -6 -1
    0 -6 -1
    0 -6 1
    0 -6 -1
    0 -6 -1
    0 -6 -1
    0 -6 -1
    0 -6 1
    0 -6 1
    0 -6 -1
    0 6 1
    0 6 -1
    0 6 -1
    0 6 -1
    0 6 1
    0 6 -1
    0 6 1
    0 6 -1
    0 6 1
    -1 -6 -1
    1 -6 1
    1 -6 1
    -1 -6 -1
    -1 -6 -1
    -1 -6 -1
    -1 -6 -1
    -1 -6 -1
    1 -6 1
    1 -6 1
    1 -6 1
    1 6 1
    1 6 1
    -1 6 -1
    -1 6 -1
    -1 6 -1
    -1 6 -1
    -1 6 -1
    -2 -6 -1
    2 -6 1
    -2 -6 -1
    -2 -6 -1
    -2 -6 -1
    -2 -6 -1
    2 -6 1
    2 -6 1
    2 -6 1
    2 -6 1
    2 6 1
    -2 6 -1
    -2 6 -1
    2 6 1
    2 6 1
    -3 -6 -1
    -3 -6 -1
    -3 -6 -1
    3 -6 1
    3 -6 1
    3 -6 1
    3 -6 1
    3 -6 1
    -3 -6 -1
    3 6 1
    -3 6 -1
    -3 6 -1
    3 6 1
    3 6 1
    4 -6 1
    4 -6 1
    4 -6 1
    -4 -6 -1
    -4 -6 -1
    4 -6 1
    4 -6 1
    4 -6 1
    -4 -6 -1
    -4 -6 -1
    -4 6 -1
    4 6 1
    -4 6 -1
    4 6 1
    4 6 1
    -5 -6 -1
    -5 -6 -1
    5 -6 1
    5 -6 1
    5 -6 1
    -5 -6 -1
    5 -6 1
    5 -6 1
    5 -6 1
    -5 -6 -1
    5 6 1
    5 6 1
    -5 6 -1
    5 6 1
    -5 6 -1
    6 -6 1
    -6 -6 -1
    6 -6 1
    -6 -6 -1
    -6 -6 -1
    6 -6 1
    -6 -6 -1
    6 -6 1
    6 -6 1
    6 -6 1
    6 6 1
    6 6 1
    -6 6 -1
    -6 6 -1
    6 6 1
    -7 -6 -1
    7 -6 1
    -7 -6 -1
    7 -6 1
    -7 -6 -1
    7 -6 1
    -7 -6 -1
    7 -6 1
    7 -6 1
    7 -6 1
    7 -6 1
    7 6 1
    7 6 1
    7 6 1
    -7 6 -1
    -7 6 -1
    -8 -6 -1
    8 -6 1
    8 -6 1
    -8 -6 -1
    8 -6 1
    8 -6 1
    8 -6 1
    -8 -6 -1
    8 -6 1
    8 6 1
    8 6 1
    -8 6 -1
    8 6 1
    9 -6 1
    -9 -6 -1
    9 -6 1
    -9 -6 -1
    9 -6 1
    9 -6 1
    9 -6 1
    -9 -6 -1
    9 -6 1
    9 6 1
    -9 6 -1
    -9 6 -1
    9 6 1
    9 6 1
    -9 6 -1
    10 -6 1
    10 -6 1
    -10 -6 -1
    10 -6 1
    10 -6 1
    10 -6 1
    -10 -6 -1
    10 -6 1
    -10 -6 -1
    10 6 1
    -10 6 -1
    -10 6 -1
    10 6 1
    10 6 1
    -10 6 -1
    10 6 1
    11 -6 1
    11 -6 1
    11 -6 1
    11 -6 1
    -11 -6 -1
    -11 -6 -1
    11 -6 1
    -11 -6 -1
    11 -6 1
    11 6 1
    11 6 1
    11 6 1
    -11 6 -1
    11 6 1
    -11 6 -1
    -11 6 -1
    12 -6 1
    -12 -6 -1
    -12 -6 -1
    12 -6 1
    12 -6 1
    12 -6 1
    -12 -6 -1
    12 -6 1
    12 6 1
    12 6 1
    -12 6 -1
    -12 6 -1
    12 6 1
    12 6 1
    -12 6 -1
    -13 -6 -1
    13 -6 1
    -13 -6 -1
    13 -6 1
    -13 -6 -1
    13 -6 1
    13 -6 1
    13 -6 1
    13 6 1
    -13 6 -1
    13 6 1
    13 6 1
    13 6 1
    -13 6 -1
    14 -6 1
    -14 -6 -1
    -14 -6 -1
    14 -6 1
    14 -6 1
    14 -6 1
    -14 -6 -1
    14 -6 1
    14 6 1
    14 6 1
    14 6 1
    14 6 1
    15 -6 1
    15 -6 1
    -15 -6 -1
    15 -6 1
    -15 -6 -1
    -15 -6 -1
    15 -6 1
    15 6 1
    15 6 1
    15 6 1
    -15 6 -1
    15 6 1
    16 -6 1
    -16 -6 -1
    16 -6 1
    -16 -6 -1
    16 -6 1
    -16 -6 -1
    16 6 1
    -16 6 -1
    16 6 1
    16 6 1
    16 6 1
    17 -6 1
    -17 -6 -1
    -17 -6 -1
    17 -6 1
    17 -6 1
    -17 6 -1
    17 6 1
    17 6 1
    17 6 1
    17 6 1
    17 6 1
    18 -6 1
    -18 -6 -1
    18 -6 1
    -18 -6 -1
    -18 6 -1
    18 6 1
    18 6 1
    18 6 1
    18 6 1
    18 6 1
    19 -6 1
    19 -6 1
    -19 -6 -1
    -19 -6 -1
    19 6 1
    -19 6 -1
    19 6 1
    19 6 1
    19 6 1
    19 6 1
    -20 -6 -1
    20 -6 1
    20 -6 1
    -20 -6 -1
    20 6 1
    20 6 1
    20 6 1
    20 6 1
    -20 6 -1
    21 -6 1
    -21 -6 -1
    21 -6 1
    -21 -6 -1
    21 6 1
    21 6 1
    -21 6 -1
    21 6 1
    -22 -6 -1
    22 -6 1
    -22 -6 -1
    22 -6 1
    -22 6 -1
    22 6 1
    22 6 1
    -22 6 -1
    -23 -6 -1
    23 -6 1
    -23 -6 -1
    23 -6 1
    23 6 1
    -23 6 -1
    23 6 1
    -23 6 -1
    23 6 1
    24 -6 1
    24 -6 1
    -24 -6 -1
    -24 -6 -1
    24 6 1
    24 6 1
    -24 6 -1
    24 6 1
    -24 6 -1
    -25 -6 -1
    25 -6 1
    25 -6 1
    -25 -6 -1
    25 6 1
    25 6 1
    25 6 1
    -25 6 -1
    -24 -7 1
    -24 -7 1
    24 -7 -1
    24 -7 -1
    24 7 -1
    24 7 -1
    24 7 -1
    -24 7 1
    23 -7 -1
    -23 -7 1
    -23 -7 1
    23 -7 -1
    23 7 -1
    23 7 -1
    23 7 -1
    -23 7 1
    22 -7 -1
    -22 -7 1
    -22 -7 1
    22 -7 -1
    22 7 -1
    22 7 -1
    22 7 -1
    21 -7 -1
    -21 -7 1
    -21 -7 1
    21 7 -1
    -21 7 1
    21 7 -1
    21 7 -1
    20 -7 -1
    -20 -7 1
    20 -7 -1
    -20 -7 1
    -20 7 1
    20 7 -1
    20 7 -1
    20 7 -1
    20 7 -1
    19 -7 -1
    -19 -7 1
    19 -7 -1
    -19 -7 1
    -19 7 1
    19 7 -1
    19 7 -1
    19 7 -1
    19 7 -1
    18 -7 -1
    -18 -7 1
    18 -7 -1
    -18 -7 1
    18 7 -1
    18 7 -1
    18 7 -1
    -18 7 1
    18 7 -1
    17 -7 -1
    17 -7 -1
    -17 -7 1
    17 -7 -1
    -17 -7 1
    17 7 -1
    17 7 -1
    -17 7 1
    17 7 -1
    17 7 -1
    -16 -7 1
    16 -7 -1
    16 -7 -1
    -16 -7 1
    16 -7 -1
    -16 -7 1
    16 7 -1
    16 7 -1
    -16 7 1
    16 7 -1
    16 7 -1
    16 7 -1
    15 -7 -1
    15 -7 -1
    -15 -7 1
    -15 -7 1
    15 -7 -1
    -15 -7 1
    15 7 -1
    15 7 -1
    15 7 -1
    -15 7 1
    -15 7 1
    15 7 -1
    -14 -7 1
    -14 -7 1
    -14 -7 1
    14 -7 -1
    14 -7 -1
    14 7 -1
    -14 7 1
    14 7 -1
    -14 7 1
    14 7 -1
    14 7 -1
    -13 -7 1
    13 -7 -1
    -13 -7 1
    13 -7 -1
    -13 -7 1
    13 -7 -1
    13 7 -1
    13 7 -1
    -13 7 1
    -13 7 1
    13 7 -1
    13 7 -1
    -13 7 1
    -12 -7 1
    -12 -7 1
    -12 -7 1
    12 -7 -1
    12 -7 -1
    12 -7 -1
    12 7 -1
    12 7 -1
    12 7 -1
    -12 7 1
    12 7 -1
    -12 7 1
    -12 7 1
    -11 -7 1
    11 -7 -1
    11 -7 -1
    11 -7 -1
    -11 -7 1
    -11 -7 1
    -11 -7 1
    -11 7 1
    -11 7 1
    11 7 -1
    11 7 -1
    11 7 -1
    11 7 -1
    10 -7 -1
    -10 -7 1
    -10 -7 1
    10 -7 -1
    -10 -7 1
    10 -7 -1
    -10 -7 1
    10 7 -1
    10 7 -1
    -10 7 1
    -10 7 1
    10 7 -1
    10 7 -1
    9 -7 -1
    -9 -7 1
    9 -7 -1
    -9 -7 1
    9 -7 -1
    -9 -7 1
    -9 -7 1
    9 7 -1
    9 7 -1
    -9 7 1
    9 7 -1
    -9 7 1
    9 7 -1
    8 -7 -1
    -8 -7 1
    8 -7 -1
    8 -7 -1
    -8 -7 1
    -8 -7 1
    -8 -7 1
    8 7 -1
    -8 7 1
    8 7 -1
    -8 7 1
    8 7 -1
    8 7 -1
    -7 -7 1
    7 -7 -1
    7 -7 -1
    -7 -7 1
    -7 -7 1
    7 -7 -1
    -7 -7 1
    -7 7 1
    7 7 -1
    -7 7 1
    7 7 -1
    7 7 -1
    -6 -7 1
    -6 -7 1
    6 -7 -1
    -6 -7 1
    6 -7 -1
    -6 -7 1
    6 -7 -1
    6 -7 -1
    6 -7 -1
    6 7 -1
    -6 7 1
    -6 7 1
    6 7 -1
    6 7 -1
    6 7 -1
    5 -7 -1
    5 -7 -1
    5 -7 -1
    -5 -7 1
    5 -7 -1
    5 -7 -1
    -5 -7 1
    -5 -7 1
    5 -7 -1
    5 7 -1
    5 7 -1
    5 7 -1
    5 7 -1
    -5 7 1
    -5 7 1
    -4 -7 1
    -4 -7 1
    4 -7 -1
    4 -7 -1
    4 -7 -1
    4 -7 -1
    -4 -7 1
    -4 7 1
    4 7 -1
    -4 7 1
    4 7 -1
    4 7 -1
    3 -7 -1
    -3 -7 1
    3 -7 -1
    -3 -7 1
    3 -7 -1
    -3 -7 1
    3 -7 -1
    3 -7 -1
    3 -7 -1
    3 7 -1
    -3 7 1
    -3 7 1
    -3 7 1
    -3 7 1
    3 7 -1
    3 7 -1
    3 7 -1
    2 -7 -1
    -2 -7 1
    -2 -7 1
    -2 -7 1
    2 -7 -1
    2 -7 -1
    -2 -7 1
    2 -7 -1
    -2 -7 1
    -2 -7 1
    2 -7 -1
    -2 -7 1
    -2 7 1
    2 7 -1
    -2 7 1
    2 7 -1
    2 7 -1
    2 7 -1
    -2 7 1
    -1 -7 1
    1 -7 -1
    1 -7 -1
    -1 -7 1
    1 -7 -1
    -1 -7 1
    1 -7 -1
    -1 -7 1
    1 -7 -1
    -1 -7 1
    -1 -7 1
    -1 -7 1
    1 -7 -1
    -1 -7 1
    1 -7 -1
    1 7 -1
    -1 7 1
    -1 7 1
    1 7 -1
    1 7 -1
    -1 7 1
    -1 7 1
    1 7 -1
    0 -7 1
    0 -7 -1
    0 -7 1
    0 -7 1
    0 -7 1
    0 -7 1
    0 -7 1
    0 -7 -1
    0 -7 -1
    0 -7 -1
    0 7 1
    0 7 -1
    0 7 -1
    0 7 1
    0 7 -1
    0 7 -1
    0 7 1
    1 -7 1
    -1 -7 -1
    -1 -7 -1
    -1 -7 -1
    1 -7 1
    -1 -7 -1
    1 -7 1
    1 -7 1
    -1 -7 -1
    1 -7 1
    -1 7 -1
    1 7 1
    -1 7 -1
    1 7 1
    -1 7 -1
    1 7 1
    2 -7 1
    -2 -7 -1
    2 -7 1
    2 -7 1
    -2 -7 -1
    -2 -7 -1
    -2 -7 -1
    2 -7 1
    -2 -7 -1
    2 -7 1
    -2 7 -1
    2 7 1
    -2 7 -1
    2 7 1
    2 7 1
    2 7 1
    -3 -7 -1
    3 -7 1
    3 -7 1
    -3 -7 -1
    3 -7 1
    -3 -7 -1
    3 -7 1
    -3 -7 -1
    3 -7 1
    -3 -7 -1
    3 7 1
    -3 7 -1
    -3 7 -1
    3 7 1
    3 7 1
    3 7 1
    4 -7 1
    4 -7 1
    4 -7 1
    -4 -7 -1
    4 -7 1
    4 -7 1
    -4 -7 -1
    -4 -7 -1
    -4 -7 -1
    -4 7 -1
    -4 7 -1
    4 7 1
    4 7 1
    4 7 1
    5 -7 1
    5 -7 1
    -5 -7 -1
    5 -7 1
    5 -7 1
    -5 -7 -1
    -5 -7 -1
    5 -7 1
    5 -7 1
    -5 -7 -1
    -5 7 -1
    5 7 1
    5 7 1
    -5 7 -1
    5 7 1
    -6 -7 -1
    6 -7 1
    6 -7 1
    6 -7 1
    6 -7 1
    -6 -7 -1
    -6 -7 -1
    -6 -7 -1
    6 -7 1
    6 -7 1
    6 -7 1
    -6 7 -1
    -6 7 -1
    6 7 1
    6 7 1
    6 7 1
    7 -7 1
    7 -7 1
    7 -7 1
    -7 -7 -1
    -7 -7 -1
    -7 -7 -1
    7 -7 1
    7 -7 1
    7 -7 1
    7 -7 1
    -7 -7 -1
    7 7 1
    7 7 1
    7 7 1
    -7 7 -1
    -7 7 -1
    -8 -7 -1
    8 -7 1
    -8 -7 -1
    8 -7 1
    8 -7 1
    -8 -7 -1
    8 -7 1
    8 -7 1
    8 -7 1
    -8 -7 -1
    8 7 1
    -8 7 -1
    8 7 1
    8 7 1
    -8 7 -1
    9 -7 1
    9 -7 1
    9 -7 1
    9 -7 1
    -9 -7 -1
    -9 -7 -1
    -9 -7 -1
    9 -7 1
    -9 -7 -1
    9 7 1
    9 7 1
    -9 7 -1
    9 7 1
    10 -7 1
    -10 -7 -1
    -10 -7 -1
    10 -7 1
    -10 -7 -1
    10 -7 1
    10 -7 1
    10 -7 1
    10 7 1
    -10 7 -1
    10 7 1
    10 7 1
    -10 7 -1
    -10 7 -1
    11 -7 1
    11 -7 1
    -11 -7 -1
    -11 -7 -1
    11 -7 1
    11 -7 1
    -11 -7 -1
    -11 -7 -1
    11 -7 1
    11 7 1
    11 7 1
    -11 7 -1
    -11 7 -1
    11 7 1
    -11 7 -1
    -12 -7 -1
    12 -7 1
    12 -7 1
    12 -7 1
    -12 -7 -1
    -12 -7 -1
    -12 -7 -1
    12 -7 1
    -12 7 -1
    -12 7 -1
    12 7 1
    -12 7 -1
    12 7 1
    12 7 1
    13 -7 1
    -13 -7 -1
    13 -7 1
    13 -7 1
    13 -7 1
    -13 -7 -1
    13 7 1
    -13 7 -1
    13 7 1
    13 7 1
    -13 7 -1
    13 7 1
    14 -7 1
    14 -7 1
    14 -7 1
    -14 -7 -1
    14 -7 1
    -14 -7 -1
    14 7 1
    -14 7 -1
    14 7 1
    14 7 1
    -14 7 -1
    15 -7 1
    -15 -7 -1
    -15 -7 -1
    15 -7 1
    15 -7 1
    15 7 1
    15 7 1
    15 7 1
    -15 7 -1
    15 7 1
    -16 -7 -1
    16 -7 1
    16 -7 1
    -16 -7 -1
    16 -7 1
    16 7 1
    16 7 1
    -16 7 -1
    16 7 1
    16 7 1
    17 -7 1
    17 -7 1
    -17 -7 -1
    -17 -7 -1
    17 7 1
    17 7 1
    -17 7 -1
    17 7 1
    17 7 1
    18 -7 1
    18 -7 1
    -18 -7 -1
    -18 -7 -1
    -18 7 -1
    18 7 1
    18 7 1
    18 7 1
    18 7 1
    19 -7 1
    -19 -7 -1
    -19 -7 -1
    19 -7 1
    19 7 1
    -19 7 -1
    19 7 1
    19 7 1
    19 7 1
    -20 -7 -1
    -20 -7 -1
    20 -7 1
    20 7 1
    20 7 1
    20 7 1
    20 7 1
    -20 7 -1
    21 -7 1
    -21 -7 -1
    -21 -7 -1
    21 -7 1
    21 7 1
    21 7 1
    21 7 1
    -21 7 -1
    22 -7 1
    -22 -7 -1
    -22 -7 -1
    22 -7 1
    22 7 1
    22 7 1
    22 7 1
    -22 7 -1
    -23 -7 -1
    -23 -7 -1
    23 -7 1
    23 -7 1
    23 7 1
    23 7 1
    23 7 1
    -23 7 -1
    -23 7 -1
    -23 -8 1
    -23 -8 1
    23 -8 -1
    23 -8 -1
    -23 -8 1
    23 8 -1
    23 8 -1
    -23 8 1
    23 8 -1
    22 -8 -1
    -22 -8 1
    22 -8 -1
    -22 -8 1
    -22 -8 1
    22 8 -1
    -22 8 1
    22 8 -1
    22 8 -1
    -21 -8 1
    -21 -8 1
    21 -8 -1
    21 -8 -1
    -21 -8 1
    21 8 -1
    21 8 -1
    21 8 -1
    -21 8 1
    -20 -8 1
    20 -8 -1
    -20 -8 1
    20 -8 -1
    -20 -8 1
    20 8 -1
    20 8 -1
    20 8 -1
    20 8 -1
    -20 8 1
    -19 -8 1
    19 -8 -1
    -19 -8 1
    -19 -8 1
    -19 8 1
    19 8 -1
    19 8 -1
    19 8 -1
    19 8 -1
    -18 -8 1
    18 -8 -1
    -18 -8 1
    -18 -8 1
    18 -8 -1
    18 -8 -1
    18 8 -1
    18 8 -1
    18 8 -1
    18 8 -1
    -18 8 1
    -17 -8 1
    17 -8 -1
    17 -8 -1
    -17 -8 1
    17 -8 -1
    -17 -8 1
    -17 8 1
    17 8 -1
    17 8 -1
    17 8 -1
    17 8 -1
    16 -8 -1
    -16 -8 1
    16 -8 -1
    -16 -8 1
    -16 -8 1
    16 -8 -1
    -16 8 1
    16 8 -1
    16 8 -1
    -16 8 1
    16 8 -1
    16 8 -1
    -15 -8 1
    -15 -8 1
    15 -8 -1
    15 -8 -1
    15 -8 -1
    -15 -8 1
    15 8 -1
    -15 8 1
    15 8 -1
    -15 8 1
    15 8 -1
    15 8 -1
    -14 -8 1
    -14 -8 1
    14 -8 -1
    14 -8 -1
    14 -8 -1
    -14 -8 1
    14 8 -1
    14 8 -1
    -14 8 1
    14 8 -1
    14 8 -1
    -14 8 1
    13 -8 -1
    13 -8 -1
    -13 -8 1
    13 -8 -1
    -13 -8 1
    -13 -8 1
    13 8 -1
    13 8 -1
    -13 8 1
    13 8 -1
    -13 8 1
    13 8 -1
    -13 8 1
    12 -8 -1
    12 -8 -1
    -12 -8 1
    12 -8 -1
    -12 -8 1
    -12 -8 1
    -12 -8 1
    -12 8 1
    -12 8 1
    12 8 -1
    12 8 -1
    12 8 -1
    12 8 -1
    11 -8 -1
    -11 -8 1
    11 -8 -1
    11 -8 -1
    -11 -8 1
    -11 -8 1
    -11 -8 1
    11 8 -1
    11 8 -1
    11 8 -1
    -11 8 1
    -11 8 1
    11 8 -1
    -10 -8 1
    10 -8 -1
    10 -8 -1
    -10 -8 1
    -10 -8 1
    10 -8 -1
    -10 -8 1
    -10 8 1
    10 8 -1
    -10 8 1
    10 8 -1
    10 8 -1
    10 8 -1
    -9 -8 1
    -9 -8 1
    -9 -8 1
    9 -8 -1
    -9 -8 1
    9 -8 -1
    9 8 -1
    -9 8 1
    9 8 -1
    9 8 -1
    9 8 -1
    -9 8 1
    -8 -8 1
    -8 -8 1
    8 -8 -1
    8 -8 -1
    -8 -8 1
    -8 -8 1
    8 -8 -1
    8 8 -1
    -8 8 1
    8 8 -1
    -8 8 1
    8 8 -1
    8 8 -1
    7 -8 -1
    -7 -8 1
    7 -8 -1
    -7 -8 1
    7 -8 -1
    -7 -8 1
    -7 -8 1
    7 8 -1
    -7 8 1
    -7 8 1
    7 8 -1
    7 8 -1
    7 8 -1
    -6 -8 1
    6 -8 -1
    -6 -8 1
    6 -8 -1
    -6 -8 1
    6 -8 -1
    -6 -8 1
    6 8 -1
    -6 8 1
    6 8 -1
    -6 8 1
    6 8 -1
    6 8 -1
    -5 -8 1
    5 -8 -1
    5 -8 -1
    5 -8 -1
    -5 -8 1
    -5 -8 1
    5 -8 -1
    -5 -8 1
    -5 8 1
    -5 8 1
    5 8 -1
    5 8 -1
    5 8 -1
    5 8 -1
    4 -8 -1
    -4 -8 1
    4 -8 -1
    -4 -8 1
    4 -8 -1
    4 -8 -1
    4 -8 -1
    -4 -8 1
    4 -8 -1
    -4 -8 1
    -4 8 1
    4 8 -1
    4 8 -1
    -4 8 1
    4 8 -1
    4 8 -1
    3 -8 -1
    -3 -8 1
    3 -8 -1
    -3 -8 1
    3 -8 -1
    -3 -8 1
    -3 -8 1
    -3 -8 1
    -3 -8 1
    3 -8 -1
    3 -8 -1
    -3 8 1
    3 8 -1
    -3 8 1
    3 8 -1
    3 8 -1
    3 8 -1
    -2 -8 1
    -2 -8 1
    2 -8 -1
    2 -8 -1
    2 -8 -1
    2 -8 -1
    -2 -8 1
    -2 -8 1
    -2 -8 1
    2 8 -1
    -2 8 1
    -2 8 1
    -2 8 1
    2 8 -1
    2 8 -1
    2 8 -1
    -2 8 1
    1 -8 -1
    -1 -8 1
    -1 -8 1
    -1 -8 1
    -1 -8 1
    1 -8 -1
    1 -8 -1
    1 -8 -1
    1 -8 -1
    -1 8 1
    1 8 -1
    1 8 -1
    1 8 -1
    -1 8 1
    -1 8 1
    0 -8 -1
    0 -8 -1
    0 -8 -1
    0 -8 -1
    0 -8 1
    0 -8 1
    0 -8 1
    0 -8 1
    0 -8 1
    0 8 1
    0 8 -1
    0 8 1
    0 8 1
    0 8 1
    0 8 -1
    -1 -8 -1
    1 -8 1
    1 -8 1
    1 -8 1
    1 -8 1
    -1 -8 -1
    1 -8 1
    -1 -8 -1
    -1 -8 -1
    1 8 1
    -1 8 -1
    -1 8 -1
    1 8 1
    1 8 1
    1 8 1
    2 -8 1
    -2 -8 -1
    -2 -8 -1
    2 -8 1
    2 -8 1
    2 -8 1
    -2 -8 -1
    2 -8 1
    -2 -8 -1
    2 8 1
    -2 8 -1
    -2 8 -1
    2 8 1
    2 8 1
    -3 -8 -1
    -3 -8 -1
    3 -8 1
    3 -8 1
    -3 -8 -1
    -3 -8 -1
    3 -8 1
    3 -8 1
    -3 -8 -1
    3 -8 1
    -3 8 -1
    -3 8 -1
    3 8 1
    3 8 1
    3 8 1
    -4 -8 -1
    -4 -8 -1
    4 -8 1
    -4 -8 -1
    4 -8 1
    -4 -8 -1
    4 -8 1
    4 -8 1
    -4 -8 -1
    4 -8 1
    -4 8 -1
    -4 8 -1
    4 8 1
    4 8 1
    4 8 1
    4 8 1
    -5 -8 -1
    -5 -8 -1
    5 -8 1
    5 -8 1
    5 -8 1
    -5 -8 -1
    -5 -8 -1
    5 -8 1
    -5 -8 -1
    5 -8 1
    5 8 1
    5 8 1
    5 8 1
    5 8 1
    -5 8 -1
    -5 8 -1
    -6 -8 -1
    6 -8 1
    -6 -8 -1
    6 -8 1
    6 -8 1
    6 -8 1
    -6 -8 -1
    -6 -8 -1
    6 -8 1
    6 8 1
    -6 8 -1
    6 8 1
    -6 8 -1
    6 8 1
    6 8 1
    -7 -8 -1
    -7 -8 -1
    7 -8 1
    7 -8 1
    7 -8 1
    7 -8 1
    7 -8 1
    -7 -8 -1
    -7 -8 -1
    7 8 1
    7 8 1
    -7 8 -1
    7 8 1
    7 8 1
    -7 8 -1
    -8 -8 -1
    8 -8 1
    8 -8 1
    8 -8 1
    8 -8 1
    -8 -8 -1
    -8 -8 -1
    -8 -8 -1
    -8 8 -1
    8 8 1
    8 8 1
    -8 8 -1
    8 8 1
    8 8 1
    9 -8 1
    -9 -8 -1
    -9 -8 -1
    9 -8 1
    -9 -8 -1
    9 -8 1
    9 8 1
    9 8 1
    9 8 1
    -9 8 -1
    9 8 1
    -9 8 -1
    -9 8 -1
    10 -8 1
    10 -8 1
    -10 -8 -1
    -10 -8 -1
    -10 -8 -1
    10 -8 1
    -10 8 -1
    10 8 1
    10 8 1
    -10 8 -1
    -10 8 -1
    10 8 1
    10 8 1
    11 -8 1
    11 -8 1
    -11 -8 -1
    -11 -8 -1
    11 -8 1
    -11 -8 -1
    11 8 1
    -11 8 -1
    11 8 1
    -11 8 -1
    11 8 1
    11 8 1
    -11 8 -1
    12 -8 1
    -12 -8 -1
    -12 -8 -1
    12 -8 1
    12 -8 1
    -12 -8 -1
    -12 8 -1
    12 8 1
    -12 8 -1
    12 8 1
    12 8 1
    12 8 1
    -12 8 -1
    -13 -8 -1
    13 -8 1
    -13 -8 -1
    13 -8 1
    -13 -8 -1
    13 -8 1
    13 8 1
    13 8 1
    -13 8 -1
    -13 8 -1
    13 8 1
    13 8 1
    -14 -8 -1
    14 -8 1
    -14 -8 -1
    14 -8 1
    -14 -8 -1
    14 -8 1
    14 8 1
    14 8 1
    -14 8 -1
    -14 8 -1
    14 8 1
    14 8 1
    15 -8 1
    -15 -8 -1
    15 -8 1
    15 -8 1
    -15 -8 -1
    -15 -8 -1
    15 8 1
    15 8 1
    15 8 1
    15 8 1
    -15 8 -1
    -16 -8 -1
    -16 -8 -1
    16 -8 1
    16 -8 1
    16 -8 1
    -16 -8 -1
    16 8 1
    16 8 1
    16 8 1
    -16 8 -1
    16 8 1
    17 -8 1
    -17 -8 -1
    17 -8 1
    -17 -8 -1
    -17 -8 -1
    17 8 1
    17 8 1
    -17 8 -1
    17 8 1
    17 8 1
    -18 -8 -1
    18 -8 1
    -18 -8 -1
    -18 -8 -1
    18 -8 1
    18 8 1
    -18 8 -1
    18 8 1
    18 8 1
    18 8 1
    -19 -8 -1
    -19 -8 -1
    -19 -8 -1
    19 -8 1
    19 8 1
    19 8 1
    19 8 1
    19 8 1
    20 -8 1
    -20 -8 -1
    20 -8 1
    -20 -8 -1
    -20 -8 -1
    20 8 1
    20 8 1
    -20 8 -1
    20 8 1
    20 8 1
    -21 -8 -1
    -21 -8 -1
    21 -8 1
    21 -8 1
    -21 -8 -1
    21 8 1
    21 8 1
    -21 8 -1
    21 8 1
    -22 -8 -1
    22 -8 1
    -22 -8 -1
    22 -8 1
    -22 -8 -1
    -22 8 -1
    22 8 1
    22 8 1
    22 8 1
    -21 -9 1
    21 -9 -1
    21 -9 -1
    -21 -9 1
    -21 -9 1
    21 9 -1
    21 9 -1
    21 9 -1
    21 9 -1
    -21 9 1
    20 -9 -1
    -20 -9 1
    20 -9 -1
    -20 -9 1
    -20 -9 1
    20 9 -1
    -20 9 1
    20 9 -1
    20 9 -1
    20 9 -1
    -19 -9 1
    -19 -9 1
    -19 -9 1
    19 -9 -1
    19 -9 -1
    19 9 -1
    19 9 -1
    19 9 -1
    19 9 -1
    -19 9 1
    18 -9 -1
    18 -9 -1
    -18 -9 1
    -18 -9 1
    18 -9 -1
    18 9 -1
    18 9 -1
    -18 9 1
    18 9 -1
    18 9 -1
    17 -9 -1
    -17 -9 1
    17 -9 -1
    -17 -9 1
    -17 -9 1
    17 -9 -1
    17 9 -1
    17 9 -1
    -17 9 1
    17 9 -1
    17 9 -1
    -16 -9 1
    16 -9 -1
    -16 -9 1
    16 -9 -1
    16 -9 -1
    -16 -9 1
    -16 9 1
    16 9 -1
    16 9 -1
    16 9 -1
    -16 9 1
    16 9 -1
    -15 -9 1
    -15 -9 1
    15 -9 -1
    -15 -9 1
    15 -9 -1
    15 -9 -1
    15 9 -1
    -15 9 1
    15 9 -1
    -15 9 1
    15 9 -1
    15 9 -1
    -14 -9 1
    -14 -9 1
    14 -9 -1
    14 -9 -1
    -14 -9 1
    14 -9 -1
    -14 9 1
    14 9 -1
    14 9 -1
    -14 9 1
    14 9 -1
    14 9 -1
    13 -9 -1
    -13 -9 1
    13 -9 -1
    13 -9 -1
    -13 -9 1
    -13 -9 1
    13 9 -1
    13 9 -1
    -13 9 1
    13 9 -1
    -13 9 1
    13 9 -1
    -12 -9 1
    12 -9 -1
    -12 -9 1
    -12 -9 1
    12 -9 -1
    12 -9 -1
    -12 9 1
    -12 9 1
    12 9 -1
    12 9 -1
    12 9 -1
    -12 9 1
    12 9 -1
    -11 -9 1
    11 -9 -1
    11 -9 -1
    -11 -9 1
    11 -9 -1
    -11 -9 1
    11 9 -1
    -11 9 1
    -11 9 1
    11 9 -1
    11 9 -1
    11 9 -1
    -10 -9 1
    10 -9 -1
    10 -9 -1
    -10 -9 1
    -10 -9 1
    10 -9 -1
    10 9 -1
    10 9 -1
    -10 9 1
    10 9 -1
    -10 9 1
    10 9 -1
    -9 -9 1
    -9 -9 1
    -9 -9 1
    9 -9 -1
    9 -9 -1
    9 -9 -1
    9 9 -1
    9 9 -1
    9 9 -1
    -9 9 1
    9 9 -1
    -9 9 1
    -8 -9 1
    8 -9 -1
    8 -9 -1
    -8 -9 1
    8 -9 -1
    -8 -9 1
    -8 -9 1
    8 9 -1
    8 9 -1
    -8 9 1
    8 9 -1
    8 9 -1
    -7 -9 1
    7 -9 -1
    -7 -9 1
    -7 -9 1
    -7 -9 1
    7 -9 -1
    7 9 -1
    7 9 -1
    -7 9 1
    -7 9 1
    7 9 -1
    6 -9 -1
    -6 -9 1
    -6 -9 1
    6 -9 -1
    -6 -9 1
    -6 -9 1
    6 9 -1
    6 9 -1
    6 9 -1
    -6 9 1
    6 9 -1
    -6 9 1
    5 -9 -1
    -5 -9 1
    -5 -9 1
    5 -9 -1
    -5 -9 1
    -5 -9 1
    -5 -9 1
    5 9 -1
    5 9 -1
    5 9 -1
    -5 9 1
    5 9 -1
    -5 9 1
    5 9 -1
    4 -9 -1
    4 -9 -1
    4 -9 -1
    -4 -9 1
    -4 -9 1
    -4 -9 1
    -4 -9 1
    -4 -9 1
    4 9 -1
    -4 9 1
    4 9 -1
    4 9 -1
    4 9 -1
    -4 9 1
    3 -9 -1
    -3 -9 1
    -3 -9 1
    3 -9 -1
    -3 -9 1
    -3 -9 1
    3 9 -1
    -3 9 1
    3 9 -1
    3 9 -1
    3 9 -1
    3 9 -1
    -2 -9 1
    2 -9 -1
    -2 -9 1
    -2 -9 1
    -2 -9 1
    2 -9 -1
    -2 9 1
    2 9 -1
    2 9 -1
    2 9 -1
    2 9 -1
    1 -9 -1
    1 -9 -1
    1 -9 -1
    -1 -9 1
    -1 -9 1
    -1 -9 1
    -1 -9 1
    -1 9 1
    -1 9 1
    -1 9 1
    1 9 -1
    -1 9 1
    1 9 -1
    0 -9 -1
    0 -9 -1
    0 -9 1
    0 -9 1
    0 -9 -1
    0 -9 1
    0 -9 1
    0 9 1
    0 9 -1
    0 9 1
    0 9 1
    0 9 1
    0 9 -1
    1 -9 1
    1 -9 1
    -1 -9 -1
    -1 -9 -1
    1 -9 1
    1 -9 1
    -1 -9 -1
    -1 -9 -1
    -1 9 -1
    1 9 1
    -1 9 -1
    1 9 1
    1 9 1
    1 9 1
    -2 -9 -1
    2 -9 1
    -2 -9 -1
    2 -9 1
    -2 -9 -1
    2 -9 1
    2 -9 1
    -2 -9 -1
    2 9 1
    -2 9 -1
    2 9 1
    2 9 1
    -2 9 -1
    2 9 1
    3 -9 1
    3 -9 1
    -3 -9 -1
    3 -9 1
    -3 -9 -1
    3 -9 1
    -3 -9 -1
    -3 -9 -1
    3 9 1
    -3 9 -1
    3 9 1
    3 9 1
    3 9 1
    -3 9 -1
    -4 -9 -1
    4 -9 1
    -4 -9 -1
    -4 -9 -1
    4 -9 1
    -4 -9 -1
    4 -9 1
    -4 -9 -1
    4 -9 1
    4 9 1
    -4 9 -1
    4 9 1
    4 9 1
    -4 9 -1
    4 9 1
    5 -9 1
    -5 -9 -1
    5 -9 1
    -5 -9 -1
    5 -9 1
    -5 -9 -1
    -5 -9 -1
    5 9 1
    -5 9 -1
    5 9 1
    5 9 1
    -6 -9 -1
    6 -9 1
    -6 -9 -1
    6 -9 1
    -6 -9 -1
    6 -9 1
    6 -9 1
    -6 -9 -1
    6 9 1
    6 9 1
    6 9 1
    -6 9 -1
    -6 9 -1
    6 9 1
    -7 -9 -1
    -7 -9 -1
    -7 -9 -1
    7 -9 1
    7 -9 1
    -7 -9 -1
    7 -9 1
    7 9 1
    7 9 1
    -7 9 -1
    -7 9 -1
    7 9 1
    7 9 1
    8 -9 1
    8 -9 1
    8 -9 1
    -8 -9 -1
    -8 -9 -1
    -8 -9 -1
    -8 -9 -1
    -8 9 -1
    8 9 1
    8 9 1
    -8 9 -1
    8 9 1
    8 9 1
    -9 -9 -1
    9 -9 1
    9 -9 1
    9 -9 1
    -9 -9 -1
    -9 -9 -1
    -9 -9 -1
    9 9 1
    9 9 1
    9 9 1
    -9 9 -1
    9 9 1
    -9 9 -1
    -9 9 -1
    -10 -9 -1
    10 -9 1
    10 -9 1
    -10 -9 -1
    -10 -9 -1
    -10 -9 -1
    10 -9 1
    10 9 1
    10 9 1
    -10 9 -1
    -10 9 -1
    10 9 1
    -10 9 -1
    10 9 1
    -11 -9 -1
    -11 -9 -1
    11 -9 1
    11 -9 1
    -11 -9 -1
    11 -9 1
    -11 -9 -1
    -11 9 -1
    11 9 1
    11 9 1
    11 9 1
    -11 9 -1
    11 9 1
    -11 9 -1
    -12 -9 -1
    12 -9 1
    -12 -9 -1
    -12 -9 -1
    12 -9 1
    12 -9 1
    12 9 1
    -12 9 -1
    12 9 1
    12 9 1
    12 9 1
    -12 9 -1
    -12 9 -1
    13 -9 1
    -13 -9 -1
    -13 -9 -1
    13 -9 1
    13 -9 1
    -13 -9 -1
    -13 9 -1
    -13 9 -1
    13 9 1
    13 9 1
    13 9 1
    13 9 1
    14 -9 1
    14 -9 1
    -14 -9 -1
    -14 -9 -1
    -14 -9 -1
    14 -9 1
    14 9 1
    14 9 1
    -14 9 -1
    14 9 1
    14 9 1
    -14 9 -1
    15 -9 1
    -15 -9 -1
    -15 -9 -1
    15 -9 1
    15 -9 1
    -15 -9 -1
    15 9 1
    15 9 1
    15 9 1
    -15 9 -1
    15 9 1
    -16 -9 -1
    16 -9 1
    -16 -9 -1
    -16 -9 -1
    16 -9 1
    16 -9 1
    -16 9 -1
    16 9 1
    16 9 1
    16 9 1
    16 9 1
    17 -9 1
    -17 -9 -1
    -17 -9 -1
    17 -9 1
    17 -9 1
    -17 -9 -1
    17 9 1
    17 9 1
    17 9 1
    -17 9 -1
    17 9 1
    18 -9 1
    -18 -9 -1
    18 -9 1
    -18 -9 -1
    18 9 1
    -18 9 -1
    18 9 1
    18 9 1
    18 9 1
    -19 -9 -1
    -19 -9 -1
    19 -9 1
    19 -9 1
    -19 -9 -1
    19 9 1
    19 9 1
    19 9 1
    19 9 1
    -19 9 -1
    20 -9 1
    -20 -9 -1
    -20 -9 -1
    20 -9 1
    -20 -9 -1
    -20 9 -1
    20 9 1
    20 9 1
    20 9 1
    20 9 1
    -19 -10 1
    19 -10 -1
    -19 -10 1
    19 -10 -1
    -19 -10 1
    19 10 -1
    19 10 -1
    -19 10 1
    19 10 -1
    19 10 -1
    -18 -10 1
    -18 -10 1
    -18 -10 1
    18 -10 -1
    18 -10 -1
    18 -10 -1
    -18 10 1
    18 10 -1
    18 10 -1
    18 10 -1
    18 10 -1
    17 -10 -1
    17 -10 -1
    -17 -10 1
    17 -10 -1
    -17 -10 1
    -17 -10 1
    17 10 -1
    -17 10 1
    17 10 -1
    17 10 -1
    17 10 -1
    -16 -10 1
    -16 -10 1
    -16 -10 1
    16 -10 -1
    16 -10 -1
    16 10 -1
    16 10 -1
    -16 10 1
    16 10 -1
    -16 10 1
    16 10 -1
    -15 -10 1
    15 -10 -1
    -15 -10 1
    -15 -10 1
    15 -10 -1
    15 -10 -1
    15 10 -1
    15 10 -1
    -15 10 1
    15 10 -1
    15 10 -1
    -15 10 1
    14 -10 -1
    -14 -10 1
    -14 -10 1
    14 -10 -1
    -14 -10 1
    14 -10 -1
    -14 10 1
    14 10 -1
    14 10 -1
    14 10 -1
    14 10 -1
    -14 10 1
    13 -10 -1
    13 -10 -1
    -13 -10 1
    -13 -10 1
    -13 -10 1
    13 10 -1
    13 10 -1
    -13 10 1
    13 10 -1
    13 10 -1
    -13 10 1
    12 -10 -1
    -12 -10 1
    12 -10 -1
    -12 -10 1
    -12 -10 1
    12 10 -1
    12 10 -1
    12 10 -1
    -12 10 1
    -12 10 1
    -12 10 1
    12 10 -1
    -11 -10 1
    11 -10 -1
    11 -10 -1
    -11 -10 1
    -11 -10 1
    -11 -10 1
    -11 10 1
    11 10 -1
    11 10 -1
    11 10 -1
    11 10 -1
    -11 10 1
    -11 10 1
    11 10 -1
    -10 -10 1
    -10 -10 1
    10 -10 -1
    10 -10 -1
    -10 -10 1
    -10 -10 1
    -10 10 1
    -10 10 1
    10 10 -1
    10 10 -1
    10 10 -1
    10 10 -1
    10 10 -1
    -9 -10 1
    -9 -10 1
    -9 -10 1
    -9 -10 1
    9 -10 -1
    9 -10 -1
    9 10 -1
    9 10 -1
    -9 10 1
    9 10 -1
    9 10 -1
    -9 10 1
    9 10 -1
    -8 -10 1
    -8 -10 1
    8 -10 -1
    -8 -10 1
    8 -10 -1
    -8 -10 1
    8 10 -1
    8 10 -1
    -8 10 1
    8 10 -1
    8 10 -1
    8 10 -1
    -8 10 1
    -7 -10 1
    7 -10 -1
    -7 -10 1
    -7 -10 1
    -7 -10 1
    7 -10 -1
    -7 10 1
    7 10 -1
    7 10 -1
    7 10 -1
    7 10 -1
    -7 10 1
    -6 -10 1
    -6 -10 1
    -6 -10 1
    -6 -10 1
    6 -10 -1
    6 -10 -1
    6 10 -1
    6 10 -1
    6 10 -1
    6 10 -1
    -6 10 1
    6 10 -1
    -6 10 1
    -5 -10 1
    5 -10 -1
    5 -10 -1
    -5 -10 1
    -5 -10 1
    -5 10 1
    5 10 -1
    -5 10 1
    5 10 -1
    5 10 -1
    5 10 -1
    -4 -10 1
    -4 -10 1
    -4 -10 1
    4 -10 -1
    4 -10 -1
    4 10 -1
    4 10 -1
    -4 10 1
    4 10 -1
    -4 10 1
    4 10 -1
    4 10 -1
    -3 -10 1
    3 -10 -1
    -3 -10 1
    -3 -10 1
    3 -10 -1
    -3 -10 1
    -3 10 1
    3 10 -1
    -3 10 1
    3 10 -1
    -2 -10 1
    -2 -10 1
    2 -10 -1
    2 -10 -1
    -2 -10 1
    -2 -10 1
    -2 10 1
    -2 10 1
    2 10 -1
    2 10 -1
    -1 -10 1
    -1 -10 1
    1 -10 -1
    1 -10 -1
    1 -10 -1
    -1 -10 1
    -1 -10 1
    1 10 -1
    -1 10 1
    1 10 -1
    -1 10 1
    0 -10 1
    0 -10 1
    0 -10 1
    0 -10 -1
    0 -10 1
    0 -10 -1
    0 10 -1
    0 10 1
    0 10 1
    0 10 1
    0 10 -1
    -1 -10 -1
    1 -10 1
    -1 -10 -1
    1 -10 1
    1 -10 1
    1 -10 1
    -1 10 -1
    1 10 1
    1 10 1
    -1 10 -1
    1 10 1
    1 10 1
    -2 -10 -1
    2 -10 1
    2 -10 1
    -2 -10 -1
    2 -10 1
    2 -10 1
    -2 -10 -1
    2 10 1
    -2 10 -1
    2 10 1
    2 10 1
    -2 10 -1
    -3 -10 -1
    -3 -10 -1
    3 -10 1
    -3 -10 -1
    3 -10 1
    3 -10 1
    -3 10 -1
    3 10 1
    3 10 1
    -3 10 -1
    3 10 1
    3 10 1
    3 10 1
    4 -10 1
    -4 -10 -1
    -4 -10 -1
    -4 -10 -1
    4 -10 1
    4 -10 1
    4 10 1
    4 10 1
    4 10 1
    4 10 1
    -4 10 -1
    -4 10 -1
    -5 -10 -1
    5 -10 1
    -5 -10 -1
    5 -10 1
    -5 -10 -1
    5 10 1
    5 10 1
    -5 10 -1
    -5 10 -1
    5 10 1
    5 10 1
    5 10 1
    -6 -10 -1
    -6 -10 -1
    6 -10 1
    -6 -10 -1
    6 -10 1
    -6 -10 -1
    6 10 1
    -6 10 -1
    -6 10 -1
    6 10 1
    6 10 1
    6 10 1
    6 10 1
    -7 -10 -1
    -7 -10 -1
    -7 -10 -1
    7 -10 1
    7 -10 1
    -7 -10 -1
    -7 10 -1
    7 10 1
    7 10 1
    7 10 1
    7 10 1
    -7 10 -1
    -8 -10 -1
    8 -10 1
    8 -10 1
    -8 -10 -1
    -8 -10 -1
    -8 -10 -1
    8 10 1
    8 10 1
    8 10 1
    8 10 1
    -8 10 -1
    -8 10 -1
    -9 -10 -1
    -9 -10 -1
    9 -10 1
    9 -10 1
    -9 -10 -1
    -9 -10 -1
    9 10 1
    9 10 1
    -9 10 -1
    -9 10 -1
    9 10 1
    -9 10 -1
    9 10 1
    10 -10 1
    -10 -10 -1
    10 -10 1
    -10 -10 -1
    -10 -10 -1
    -10 -10 -1
    -10 10 -1
    10 10 1
    -10 10 -1
    -10 10 -1
    10 10 1
    10 10 1
    10 10 1
    11 -10 1
    -11 -10 -1
    11 -10 1
    -11 -10 -1
    -11 -10 -1
    11 -10 1
    -11 10 -1
    11 10 1
    11 10 1
    11 10 1
    11 10 1
    -11 10 -1
    -11 10 -1
    12 -10 1
    -12 -10 -1
    -12 -10 -1
    12 -10 1
    -12 -10 -1
    12 -10 1
    12 10 1
    12 10 1
    12 10 1
    -12 10 -1
    -12 10 -1
    12 10 1
    -13 -10 -1
    -13 -10 -1
    13 -10 1
    -13 -10 -1
    13 -10 1
    13 -10 1
    13 10 1
    13 10 1
    -13 10 -1
    13 10 1
    -13 10 -1
    13 10 1
    -14 -10 -1
    14 -10 1
    -14 -10 -1
    14 -10 1
    14 -10 1
    -14 -10 -1
    14 10 1
    -14 10 -1
    14 10 1
    -14 10 -1
    14 10 1
    -15 -10 -1
    15 -10 1
    15 -10 1
    15 -10 1
    -15 -10 -1
    -15 -10 -1
    15 10 1
    15 10 1
    15 10 1
    -15 10 -1
    -16 -10 -1
    16 -10 1
    16 -10 1
    -16 -10 -1
    16 -10 1
    -16 -10 -1
    16 10 1
    16 10 1
    16 10 1
    16 10 1
    -16 10 -1
    -17 -10 -1
    -17 -10 -1
    17 -10 1
    17 -10 1
    -17 -10 -1
    17 -10 1
    -17 10 -1
    17 10 1
    17 10 1
    17 10 1
    17 10 1
    -18 -10 -1
    -18 -10 -1
    18 -10 1
    18 -10 1
    -18 -10 -1
    18 10 1
    18 10 1
    18 10 1
    18 10 1
    -18 10 -1
    -16 -11 1
    16 -11 -1
    16 -11 -1
    -16 -11 1
    -16 -11 1
    -16 11 1
    16 11 -1
    16 11 -1
    16 11 -1
    16 11 -1
    -15 -11 1
    -15 -11 1
    15 -11 -1
    -15 -11 1
    15 -11 -1
    15 11 -1
    15 11 -1
    -15 11 1
    15 11 -1
    15 11 -1
    -15 11 1
    14 -11 -1
    -14 -11 1
    -14 -11 1
    -14 -11 1
    14 -11 -1
    14 11 -1
    14 11 -1
    -14 11 1
    14 11 -1
    14 11 -1
    -14 11 1
    14 11 -1
    -13 -11 1
    -13 -11 1
    13 -11 -1
    13 -11 -1
    -13 -11 1
    -13 11 1
    13 11 -1
    13 11 -1
    13 11 -1
    13 11 -1
    -13 11 1
    13 11 -1
    -12 -11 1
    -12 -11 1
    12 -11 -1
    12 -11 -1
    12 11 -1
    -12 11 1
    12 11 -1
    12 11 -1
    12 11 -1
    -12 11 1
    12 11 -1
    -11 -11 1
    11 -11 -1
    -11 -11 1
    -11 -11 1
    -11 -11 1
    11 -11 -1
    11 11 -1
    11 11 -1
    -11 11 1
    11 11 -1
    -11 11 1
    11 11 -1
    11 11 -1
    -11 11 1
    10 -11 -1
    -10 -11 1
    -10 -11 1
    -10 -11 1
    -10 -11 1
    10 -11 -1
    -10 11 1
    -10 11 1
    10 11 -1
    10 11 -1
    10 11 -1
    10 11 -1
    10 11 -1
    9 -11 -1
    -9 -11 1
    -9 -11 1
    -9 -11 1
    -9 -11 1
    -9 11 1
    9 11 -1
    9 11 -1
    -9 11 1
    8 -11 -1
    8 -11 -1
    -8 -11 1
    -8 -11 1
    -8 -11 1
    8 11 -1
    -8 11 1
    8 11 -1
    -8 11 1
    8 11 -1
    8 11 -1
    7 -11 -1
    7 -11 -1
    -7 -11 1
    -7 -11 1
    -7 -11 1
    -7 11 1
    7 11 -1
    -7 11 1
    7 11 -1
    7 11 -1
    7 11 -1
    7 11 -1
    -6 -11 1
    -6 -11 1
    -6 -11 1
    6 -11 -1
    6 -11 -1
    -6 11 1
    6 11 -1
    6 11 -1
    6 11 -1
    -6 11 1
    -5 -11 1
    5 -11 -1
    -5 -11 1
    5 -11 -1
    -5 -11 1
    5 11 -1
    -5 11 1
    -5 11 1
    5 11 -1
    -4 -11 1
    -4 -11 1
    -4 -11 1
    4 -11 -1
    4 -11 -1
    -4 11 1
    4 11 -1
    -4 11 1
    4 11 -1
    -3 -11 1
    3 -11 -1
    3 -11 -1
    -3 -11 1
    3 11 -1
    3 11 -1
    -3 11 1
    -3 11 1
    -2 -11 1
    2 -11 -1
    2 -11 -1
    -2 -11 1
    -2 11 1
    2 11 -1
    -2 11 1
    2 11 -1
    1 -11 -1
    -1 -11 1
    1 -11 -1
    -1 -11 1
    1 11 -1
    -1 11 1
    -1 11 1
    1 11 -1
    0 -11 -1
    0 -11 1
    0 -11 -1
    0 -11 1
    0 11 1
    0 11 1
    0 11 -1
    0 11 -1
    -1 -11 -1
    1 -11 1
    1 -11 1
    1 -11 1
    -1 -11 -1
    1 11 1
    -1 11 -1
    -1 11 -1
    1 11 1
    2 -11 1
    -2 -11 -1
    -2 -11 -1
    2 -11 1
    2 -11 1
    2 11 1
    -2 11 -1
    -2 11 -1
    2 11 1
    3 -11 1
    -3 -11 -1
    3 -11 1
    -3 -11 -1
    3 11 1
    3 11 1
    3 11 1
    3 11 1
    -3 11 -1
    -3 11 -1
    4 -11 1
    -4 -11 -1
    4 -11 1
    -4 -11 -1
    4 11 1
    4 11 1
    -4 11 -1
    -4 11 -1
    4 11 1
    4 11 1
    5 -11 1
    -5 -11 -1
    5 -11 1
    -5 -11 -1
    -5 11 -1
    5 11 1
    5 11 1
    5 11 1
    5 11 1
    -5 11 -1
    -6 -11 -1
    -6 -11 -1
    6 -11 1
    6 -11 1
    6 11 1
    6 11 1
    6 11 1
    -6 11 -1
    -6 11 -1
    6 11 1
    6 11 1
    -7 -11 -1
    7 -11 1
    -7 -11 -1
    7 -11 1
    -7 11 -1
    7 11 1
    7 11 1
    -7 11 -1
    7 11 1
    7 11 1
    -8 -11 -1
    -8 -11 -1
    8 -11 1
    8 -11 1
    -8 11 -1
    8 11 1
    8 11 1
    8 11 1
    8 11 1
    -8 11 -1
    -8 11 -1
    8 11 1
    9 -11 1
    -9 -11 -1
    9 -11 1
    9 11 1
    9 11 1
    9 11 1
    9 11 1
    9 11 1
    -9 11 -1
    -9 11 -1
    10 -11 1
    -10 -11 -1
    -10 -11 -1
    -10 -11 -1
    10 -11 1
    10 11 1
    -10 11 -1
    10 11 1
    10 11 1
    10 11 1
    -10 11 -1
    10 11 1
    -10 11 -1
    11 -11 1
    -11 -11 -1
    11 -11 1
    -11 -11 -1
    -11 -11 -1
    -11 11 -1
    -11 11 -1
    11 11 1
    11 11 1
    11 11 1
    11 11 1
    11 11 1
    12 -11 1
    -12 -11 -1
    -12 -11 -1
    -12 -11 -1
    12 -11 1
    12 11 1
    -12 11 -1
    -12 11 -1
    12 11 1
    12 11 1
    12 11 1
    -13 -11 -1
    13 -11 1
    13 -11 1
    -13 -11 -1
    -13 -11 -1
    -13 11 -1
    13 11 1
    13 11 1
    -13 11 -1
    13 11 1
    13 11 1
    14 -11 1
    14 -11 1
    -14 -11 -1
    -14 -11 -1
    -14 -11 -1
    -14 11 -1
    -14 11 -1
    14 11 1
    14 11 1
    14 11 1
    -15 -11 -1
    15 -11 1
    -15 -11 -1
    15 -11 1
    -15 -11 -1
    15 11 1
    15 11 1
    15 11 1
    -15 11 -1
    15 11 1
    -13 -12 1
    13 -12 -1
    13 -12 -1
    -13 -12 1
    -13 12 1
    -13 12 1
    13 12 -1
    13 12 -1
    12 -12 -1
    12 -12 -1
    -12 -12 1
    12 12 -1
    -12 12 1
    12 12 -1
    -12 12 1
    12 12 -1
    -11 -12 1
    11 -12 -1
    11 -12 -1
    11 12 -1
    -11 12 1
    11 12 -1
    -11 12 1
    -10 -12 1
    10 -12 -1
    10 -12 -1
    -10 -12 1
    10 12 -1
    10 12 -1
    -10 12 1
    -10 12 1
    -9 -12 1
    9 -12 -1
    -9 -12 1
    9 -12 -1
    9 12 -1
    9 12 -1
    -9 12 1
    -9 12 1
    -9 12 1
    -8 -12 1
    8 -12 -1
    -8 -12 1
    8 -12 -1
    8 12 -1
    -8 12 1
    -8 12 1
    7 -12 -1
    -7 -12 1
    -7 -12 1
    7 -12 -1
    -7 12 1
    7 12 -1
    -7 12 1
    7 12 -1
    6 -12 -1
    6 -12 -1
    -6 -12 1
    -6 12 1
    6 12 -1
    -6 12 1
    6 12 -1
    5 -12 -1
    -5 -12 1
    -5 -12 1
    5 12 -1
    5 12 -1
    -5 12 1
    -5 12 1
    4 -12 -1
    -4 -12 1
    -4 -12 1
    4 -12 -1
    -4 12 1
    4 12 -1
    -4 12 1
    4 12 -1
    -3 -12 1
    -3 -12 1
    3 -12 -1
    3 -12 -1
    3 12 -1
    3 12 -1
    -3 12 1
    -2 -12 1
    2 -12 -1
    2 -12 -1
    -2 12 1
    2 12 -1
    -2 12 1
    2 12 -1
    -1 -12 1
    -1 -12 1
    1 -12 -1
    1 -12 -1
    1 12 -1
    -1 12 1
    -1 12 1
    0 -12 -1
    0 -12 1
    0 -12 1
    0 -12 -1
    0 12 -1
    0 12 1
    0 12 1
    0 12 -1
    1 -12 1
    1 -12 1
    -1 -12 -1
    -1 -12 -1
    -1 12 -1
    -1 12 -1
    1 12 1
    2 -12 1
    -2 -12 -1
    2 -12 1
    -2 12 -1
    -2 12 -1
    2 12 1
    2 12 1
    -3 -12 -1
    3 -12 1
    -3 -12 -1
    3 -12 1
    -3 12 -1
    3 12 1
    3 12 1
    -4 -12 -1
    4 -12 1
    -4 -12 -1
    4 -12 1
    4 12 1
    -4 12 -1
    -4 12 -1
    4 12 1
    5 -12 1
    -5 -12 -1
    -5 -12 -1
    -5 12 -1
    5 12 1
    5 12 1
    -5 12 -1
    6 -12 1
    -6 -12 -1
    -6 -12 -1
    6 -12 1
    -6 12 -1
    6 12 1
    6 12 1
    6 12 1
    6 12 1
    -6 12 -1
    -6 12 -1
    -7 -12 -1
    -7 -12 -1
    7 -12 1
    7 -12 1
    7 12 1
    7 12 1
    7 12 1
    -7 12 -1
    -7 12 -1
    7 12 1
    -7 12 -1
    8 -12 1
    -8 -12 -1
    8 -12 1
    8 12 1
    8 12 1
    8 12 1
    -8 12 -1
    -8 12 -1
    -8 12 -1
    8 12 1
    9 -12 1
    9 -12 1
    -9 -12 -1
    -9 12 -1
    -9 12 -1
    9 12 1
    9 12 1
    9 12 1
    9 12 1
    -10 -12 -1
    10 -12 1
    10 -12 1
    -10 12 -1
    10 12 1
    10 12 1
    10 12 1
    -10 12 -1
    10 12 1
    -11 -12 -1
    11 -12 1
    11 -12 1
    11 12 1
    11 12 1
    -11 12 -1
    -11 12 -1
    11 12 1
    11 12 1
    12 -12 1
    12 -12 1
    -12 -12 -1
    -12 12 -1
    12 12 1
    12 12 1
    12 12 1
    -12 12 -1
    7 -13 -1
    -7 -13 1
    -7 13 1
    7 13 -1
    -6 -13 1
    6 -13 -1
    -6 -13 1
    6 -13 -1
    -6 13 1
    6 13 -1
    -6 13 1
    6 13 -1
    -5 -13 1
    -5 -13 1
    5 -13 -1
    5 -13 -1
    -5 13 1
    -5 13 1
    5 13 -1
    5 13 -1
    4 -13 -1
    4 -13 -1
    -4 -13 1
    4 13 -1
    4 13 -1
    -4 13 1
    -4 13 1
    3 -13 -1
    -3 -13 1
    3 -13 -1
    -3 -13 1
    3 13 -1
    -3 13 1
    -3 13 1
    3 13 -1
    -2 -13 1
    2 -13 -1
    -2 -13 1
    2 -13 -1
    2 13 -1
    2 13 -1
    -2 13 1
    -2 13 1
    1 -13 -1
    -1 -13 1
    1 -13 -1
    -1 -13 1
    1 13 -1
    -1 13 1
    1 13 -1
    -1 13 1
    0 -13 -1
    0 -13 -1
    0 -13 1
    0 -13 1
    0 13 -1
    0 13 1
    0 13 1
    0 13 -1
    1 -13 1
    -1 -13 -1
    1 -13 1
    -1 -13 -1
    -1 13 -1
    -1 13 -1
    1 13 1
    1 13 1
    -2 -13 -1
    2 -13 1
    -2 -13 -1
    2 -13 1
    2 13 1
    2 13 1
    -2 13 -1
    -2 13 -1
    -3 -13 -1
    3 -13 1
    -3 -13 -1
    3 -13 1
    -3 13 -1
    3 13 1
    -3 13 -1
    3 13 1
    4 -13 1
    -4 -13 -1
    -4 -13 -1
    4 -13 1
    -4 13 -1
    4 13 1
    -4 13 -1
    4 13 1
    5 -13 1
    -5 -13 -1
    5 -13 1
    -5 -13 -1
    5 13 1
    -5 13 -1
    -5 13 -1
    -5 13 -1
    5 13 1
    6 -13 1
    -6 -13 -1
    6 13 1
    -6 13 -1
    -6 13 -1
    29 0 -2
    -29 0 2
    29 0 -2
    28 0 -2
    28 0 -2
    -28 0 2
    27 0 -2
    -27 0 2
    26 0 -2
    -26 0 2
    26 0 -2
    25 0 -2
    25 0 -2
    -25 0 2
    24 0 -2
    -24 0 2
    24 0 -2
    23 0 -2
    23 0 -2
    -23 0 2
    23 0 -2
    23 0 -2
    23 0 -2
    22 0 -2
    -22 0 2
    22 0 -2
    22 0 -2
    22 0 -2
    22 0 -2
    21 0 -2
    21 0 -2
    -21 0 2
    21 0 -2
    21 0 -2
    21 0 -2
    20 0 -2
    20 0 -2
    20 0 -2
    20 0 -2
    -20 0 2
    -20 0 2
    19 0 -2
    -19 0 2
    -19 0 2
    19 0 -2
    19 0 -2
    -19 0 2
    19 0 -2
    19 0 -2
    18 0 -2
    18 0 -2
    18 0 -2
    -18 0 2
    18 0 -2
    -18 0 2
    18 0 -2
    -18 0 2
    17 0 -2
    17 0 -2
    -17 0 2
    17 0 -2
    -17 0 2
    17 0 -2
    -17 0 2
    17 0 -2
    -16 0 2
    16 0 -2
    16 0 -2
    16 0 -2
    -16 0 2
    16 0 -2
    16 0 -2
    -16 0 2
    15 0 -2
    15 0 -2
    15 0 -2
    -15 0 2
    15 0 -2
    -15 0 2
    15 0 -2
    -15 0 2
    15 0 -2
    14 0 -2
    14 0 -2
    -14 0 2
    14 0 -2
    14 0 -2
    -14 0 2
    14 0 -2
    14 0 -2
    13 0 -2
    -13 0 2
    13 0 -2
    13 0 -2
    13 0 -2
    -13 0 2
    13 0 -2
    13 0 -2
    13 0 -2
    13 0 -2
    12 0 -2
    12 0 -2
    -12 0 2
    12 0 -2
    12 0 -2
    -12 0 2
    12 0 -2
    12 0 -2
    11 0 -2
    11 0 -2
    11 0 -2
    11 0 -2
    -11 0 2
    11 0 -2
    11 0 -2
    11 0 -2
    -11 0 2
    10 0 -2
    -10 0 2
    -10 0 2
    10 0 -2
    10 0 -2
    -10 0 2
    10 0 -2
    10 0 -2
    -10 0 2
    -9 0 2
    9 0 -2
    9 0 -2
    9 0 -2
    9 0 -2
    9 0 -2
    9 0 -2
    9 0 -2
    -8 0 2
    8 0 -2
    8 0 -2
    8 0 -2
    -8 0 2
    -8 0 2
    8 0 -2
    -8 0 2
    -8 0 2
    7 0 -2
    -7 0 2
    7 0 -2
    7 0 -2
    7 0 -2
    7 0 -2
    7 0 -2
    7 0 -2
    6 0 -2
    -6 0 2
    -6 0 2
    6 0 -2
    -6 0 2
    -6 0 2
    6 0 -2
    -6 0 2
    6 0 -2
    5 0 -2
    5 0 -2
    -5 0 2
    -5 0 2
    -5 0 2
    -5 0 2
    -5 0 2
    5 0 -2
    5 0 -2
    5 0 -2
    5 0 -2
    -5 0 2
    5 0 -2
    -5 0 2
    4 0 -2
    -4 0 2
    4 0 -2
    4 0 -2
    4 0 -2
    -4 0 2
    -4 0 2
    4 0 -2
    -4 0 2
    -4 0 2
    3 0 -2
    -3 0 2
    -3 0 2
    3 0 -2
    2 0 -2
    -2 0 2
    1 0 -2
    0 0 2
    0 0 2
    0 0 -2
    0 0 -2
    -1 0 -2
    1 0 2
    -1 0 -2
    1 0 2
    2 0 2
    -2 0 -2
    -2 0 -2
    -2 0 -2
    2 0 2
    2 0 2
    2 0 2
    2 0 2
    2 0 2
    -2 0 -2
    -2 0 -2
    -2 0 -2
    -2 0 -2
    3 0 2
    -3 0 -2
    -3 0 -2
    3 0 2
    -3 0 -2
    3 0 2
    -3 0 -2
    3 0 2
    4 0 2
    -4 0 -2
    4 0 2
    -4 0 -2
    4 0 2
    -4 0 -2
    4 0 2
    5 0 2
    5 0 2
    -5 0 -2
    -5 0 -2
    5 0 2
    -5 0 -2
    5 0 2
    -5 0 -2
    -6 0 -2
    6 0 2
    6 0 2
    7 0 2
    7 0 2
    -7 0 -2
    7 0 2
    7 0 2
    -7 0 -2
    7 0 2
    -8 0 -2
    -8 0 -2
    8 0 2
    -8 0 -2
    -8 0 -2
    8 0 2
    8 0 2
    8 0 2
    9 0 2
    -9 0 -2
    9 0 2
    9 0 2
    9 0 2
    -9 0 -2
    9 0 2
    9 0 2
    -10 0 -2
    -11 0 -2
    11 0 2
    11 0 2
    11 0 2
    11 0 2
    -11 0 -2
    11 0 2
    12 0 2
    12 0 2
    -12 0 -2
    12 0 2
    -12 0 -2
    12 0 2
    12 0 2
    -13 0 -2
    13 0 2
    13 0 2
    13 0 2
    13 0 2
    -13 0 -2
    13 0 2
    14 0 2
    14 0 2
    14 0 2
    14 0 2
    14 0 2
    -14 0 -2
    -14 0 -2
    -14 0 -2
    15 0 2
    15 0 2
    15 0 2
    -15 0 -2
    15 0 2
    15 0 2
    -15 0 -2
    -15 0 -2
    -16 0 -2
    16 0 2
    16 0 2
    16 0 2
    16 0 2
    16 0 2
    -16 0 -2
    16 0 2
    -16 0 -2
    17 0 2
    -17 0 -2
    -17 0 -2
    17 0 2
    17 0 2
    17 0 2
    17 0 2
    18 0 2
    18 0 2
    -18 0 -2
    -18 0 -2
    18 0 2
    18 0 2
    -18 0 -2
    19 0 2
    19 0 2
    -19 0 -2
    19 0 2
    19 0 2
    19 0 2
    -19 0 -2
    -20 0 -2
    20 0 2
    20 0 2
    -20 0 -2
    20 0 2
    20 0 2
    20 0 2
    21 0 2
    -21 0 -2
    21 0 2
    21 0 2
    -21 0 -2
    21 0 2
    21 0 2
    -22 0 -2
    22 0 2
    22 0 2
    22 0 2
    22 0 2
    23 0 2
    23 0 2
    23 0 2
    -23 0 -2
    -24 0 -2
    24 0 2
    24 0 2
    24 0 2
    -25 0 -2
    25 0 2
    25 0 2
    25 0 2
    -26 0 -2
    26 0 2
    26 0 2
    -27 0 -2
    27 0 2
    27 0 2
    -29 -1 2
    29 -1 -2
    29 -1 -2
    29 1 -2
    -29 1 2
    29 1 -2
    28 -1 -2
    28 -1 -2
    -28 -1 2
    28 1 -2
    28 1 -2
    -28 1 2
    27 -1 -2
    27 -1 -2
    -27 -1 2
    -27 1 2
    27 1 -2
    27 1 -2
    26 -1 -2
    -26 -1 2
    26 -1 -2
    26 1 -2
    26 1 -2
    -26 1 2
    26 1 -2
    25 -1 -2
    -25 -1 2
    25 -1 -2
    25 -1 -2
    -25 1 2
    25 1 -2
    25 1 -2
    25 1 -2
    25 1 -2
    24 -1 -2
    24 -1 -2
    24 -1 -2
    -24 -1 2
    24 1 -2
    -24 1 2
    24 1 -2
    24 1 -2
    24 1 -2
    23 -1 -2
    23 -1 -2
    -23 -1 2
    23 -1 -2
    23 1 -2
    -23 1 2
    23 1 -2
    23 1 -2
    23 1 -2
    -23 1 2
    -22 -1 2
    22 -1 -2
    22 -1 -2
    22 -1 -2
    22 -1 -2
    -22 1 2
    -22 1 2
    22 1 -2
    22 1 -2
    -22 1 2
    22 1 -2
    22 1 -2
    21 -1 -2
    21 -1 -2
    -21 -1 2
    21 -1 -2
    21 -1 -2
    21 -1 -2
    -21 1 2
    21 1 -2
    -21 1 2
    21 1 -2
    21 1 -2
    -21 1 2
    21 1 -2
    20 -1 -2
    -20 -1 2
    20 -1 -2
    20 -1 -2
    20 -1 -2
    -20 1 2
    20 1 -2
    20 1 -2
    -20 1 2
    20 1 -2
    20 1 -2
    -20 1 2
    19 -1 -2
    19 -1 -2
    19 -1 -2
    19 -1 -2
    -19 -1 2
    19 1 -2
    -19 1 2
    19 1 -2
    19 1 -2
    19 1 -2
    -19 1 2
    19 1 -2
    19 1 -2
    -18 -1 2
    18 -1 -2
    18 -1 -2
    18 -1 -2
    18 -1 -2
    18 -1 -2
    18 1 -2
    18 1 -2
    18 1 -2
    -18 1 2
    18 1 -2
    18 1 -2
    -18 1 2
    18 1 -2
    -17 -1 2
    17 -1 -2
    17 -1 -2
    17 -1 -2
    17 -1 -2
    17 -1 -2
    17 1 -2
    17 1 -2
    -17 1 2
    17 1 -2
    17 1 -2
    17 1 -2
    17 1 -2
    -17 1 2
    17 1 -2
    16 -1 -2
    16 -1 -2
    16 -1 -2
    -16 -1 2
    16 -1 -2
    16 -1 -2
    16 1 -2
    16 1 -2
    -16 1 2
    16 1 -2
    -16 1 2
    16 1 -2
    16 1 -2
    -15 -1 2
    15 -1 -2
    -15 -1 2
    15 -1 -2
    15 -1 -2
    15 -1 -2
    15 -1 -2
    15 -1 -2
    15 1 -2
    15 1 -2
    15 1 -2
    15 1 -2
    15 1 -2
    -15 1 2
    15 1 -2
    14 -1 -2
    14 -1 -2
    14 -1 -2
    14 -1 -2
    -14 -1 2
    14 -1 -2
    -14 -1 2
    14 -1 -2
    14 1 -2
    14 1 -2
    -14 1 2
    14 1 -2
    14 1 -2
    14 1 -2
    14 1 -2
    13 -1 -2
    13 -1 -2
    13 -1 -2
    13 -1 -2
    13 -1 -2
    -13 -1 2
    13 -1 -2
    -13 -1 2
    -13 1 2
    13 1 -2
    13 1 -2
    13 1 -2
    13 1 -2
    -12 -1 2
    12 -1 -2
    12 -1 -2
    12 -1 -2
    -12 -1 2
    12 -1 -2
    12 -1 -2
    12 -1 -2
    12 1 -2
    12 1 -2
    12 1 -2
    12 1 -2
    -12 1 2
    12 1 -2
    11 -1 -2
    -11 -1 2
    11 -1 -2
    -11 -1 2
    11 -1 -2
    11 -1 -2
    11 1 -2
    11 1 -2
    -11 1 2
    11 1 -2
    11 1 -2
    11 1 -2
    10 -1 -2
    10 -1 -2
    10 -1 -2
    10 -1 -2
    -10 -1 2
    10 -1 -2
    10 -1 -2
    -10 -1 2
    -10 1 2
    10 1 -2
    10 1 -2
    10 1 -2
    10 1 -2
    10 1 -2
    -9 1 2
    8 -1 -2
    8 -1 -2
    8 -1 -2
    8 -1 -2
    8 -1 -2
    8 -1 -2
    8 1 -2
    8 1 -2
    8 1 -2
    8 1 -2
    -8 1 2
    -8 1 2
    8 1 -2
    -7 -1 2
    7 -1 -2
    7 -1 -2
    7 -1 -2
    -7 -1 2
    7 -1 -2
    -7 -1 2
    -7 -1 2
    -7 -1 2
    -7 -1 2
    7 1 -2
    7 1 -2
    -7 1 2
    7 1 -2
    -7 1 2
    7 1 -2
    -7 1 2
    -7 1 2
    7 1 -2
    6 -1 -2
    6 -1 -2
    6 -1 -2
    6 -1 -2
    6 -1 -2
    6 -1 -2
    -6 -1 2
    6 -1 -2
    6 -1 -2
    6 -1 -2
    6 -1 -2
    -6 1 2
    -6 1 2
    -6 1 2
    6 1 -2
    6 1 -2
    6 1 -2
    6 1 -2
    6 1 -2
    6 1 -2
    -6 1 2
    5 -1 -2
    5 -1 -2
    -5 -1 2
    -5 -1 2
    -5 -1 2
    -5 -1 2
    -5 -1 2
    -5 -1 2
    -5 1 2
    -5 1 2
    5 1 -2
    -5 1 2
    -5 1 2
    5 1 -2
    5 1 -2
    5 1 -2
    -5 1 2
    4 -1 -2
    4 -1 -2
    4 -1 -2
    4 -1 -2
    -4 -1 2
    -4 -1 2
    4 -1 -2
    -4 -1 2
    -4 -1 2
    -4 1 2
    4 1 -2
    -4 1 2
    4 1 -2
    -4 1 2
    -4 1 2
    -4 1 2
    -4 1 2
    -4 1 2
    4 1 -2
    -4 1 2
    4 1 -2
    -4 1 2
    -4 1 2
    -3 -1 2
    -3 -1 2
    -3 -1 2
    3 -1 -2
    3 -1 -2
    3 -1 -2
    3 1 -2
    -3 1 2
    -3 1 2
    -3 1 2
    3 1 -2
    3 1 -2
    2 -1 -2
    2 -1 -2
    -2 -1 2
    -2 -1 2
    -2 1 2
    2 1 -2
    -2 1 2
    2 1 -2
    1 -1 -2
    1 -1 -2
    1 -1 -2
    -1 -1 2
    1 -1 -2
    1 -1 -2
    -1 1 2
    1 1 -2
    -1 1 2
    -1 1 2
    1 1 -2
    1 1 -2
    -1 1 2
    1 1 -2
    1 1 -2
    -1 1 2
    -1 1 2
    -1 1 2
    0 -1 2
    0 -1 2
    0 -1 -2
    0 1 2
    0 1 -2
    0 1 -2
    -1 -1 -2
    -1 -1 -2
    -1 -1 -2
    -1 -1 -2
    1 -1 2
    1 -1 2
    1 -1 2
    -1 -1 -2
    1 -1 2
    1 1 2
    -1 1 -2
    1 1 2
    -1 1 -2
    -1 1 -2
    -1 1 -2
    1 1 2
    1 1 2
    1 1 2
    -1 1 -2
    -1 1 -2
    -1 1 -2
    2 -1 2
    -2 -1 -2
    -2 -1 -2
    -2 -1 -2
    2 -1 2
    -2 -1 -2
    2 -1 2
    -2 -1 -2
    2 -1 2
    2 -1 2
    -2 1 -2
    -2 1 -2
    -2 1 -2
    2 1 2
    -2 1 -2
    2 1 2
    2 1 2
    2 1 2
    2 1 2
    3 -1 2
    -3 -1 -2
    -3 -1 -2
    3 -1 2
    3 -1 2
    -3 -1 -2
    3 -1 2
    3 -1 2
    3 -1 2
    3 -1 2
    3 1 2
    3 1 2
    3 1 2
    3 1 2
    -3 1 -2
    -3 1 -2
    -3 1 -2
    3 1 2
    3 1 2
    -4 -1 -2
    -4 -1 -2
    4 -1 2
    -4 -1 -2
    -4 -1 -2
    4 -1 2
    -4 -1 -2
    4 -1 2
    4 -1 2
    -4 1 -2
    4 1 2
    -4 1 -2
    4 1 2
    4 1 2
    4 1 2
    -4 1 -2
    -4 1 -2
    5 -1 2
    -5 -1 -2
    5 -1 2
    5 -1 2
    -5 1 -2
    -6 -1 -2
    6 -1 2
    6 -1 2
    6 -1 2
    6 -1 2
    -6 -1 -2
    6 -1 2
    -6 1 -2
    -6 1 -2
    6 1 2
    6 1 2
    6 1 2
    6 1 2
    6 1 2
    7 -1 2
    -8 -1 -2
    8 -1 2
    8 -1 2
    8 -1 2
    -8 -1 -2
    8 -1 2
    8 -1 2
    8 1 2
    8 1 2
    8 1 2
    8 1 2
    8 1 2
    -8 1 -2
    -9 -1 -2
    9 -1 2
    9 -1 2
    9 -1 2
    -9 -1 -2
    9 -1 2
    9 -1 2
    9 -1 2
    9 1 2
    9 1 2
    9 1 2
    9 1 2
    -9 1 -2
    9 1 2
    10 -1 2
    10 -1 2
    -10 -1 -2
    10 -1 2
    10 -1 2
    10 -1 2
    10 -1 2
    -10 -1 -2
    10 1 2
    -10 1 -2
    10 1 2
    10 1 2
    10 1 2
    10 1 2
    11 -1 2
    11 -1 2
    -11 -1 -2
    11 -1 2
    11 -1 2
    -11 -1 -2
    11 -1 2
    11 -1 2
    -11 1 -2
    11 1 2
    11 1 2
    11 1 2
    11 1 2
    11 1 2
    -11 1 -2
    12 -1 2
    -12 -1 -2
    -12 -1 -2
    12 -1 2
    12 -1 2
    12 -1 2
    12 -1 2
    12 1 2
    12 1 2
    -12 1 -2
    12 1 2
    -12 1 -2
    12 1 2
    12 1 2
    13 -1 2
    13 -1 2
    -13 -1 -2
    13 -1 2
    13 -1 2
    -13 -1 -2
    13 -1 2
    13 1 2
    -13 1 -2
    13 1 2
    13 1 2
    13 1 2
    -13 1 -2
    13 1 2
    14 -1 2
    14 -1 2
    14 -1 2
    -14 -1 -2
    14 -1 2
    14 -1 2
    -14 -1 -2
    -14 1 -2
    14 1 2
    -14 1 -2
    14 1 2
    14 1 2
    14 1 2
    14 1 2
    15 -1 2
    -15 -1 -2
    15 -1 2
    15 -1 2
    15 -1 2
    15 -1 2
    -15 -1 -2
    15 1 2
    -15 1 -2
    15 1 2
    15 1 2
    15 1 2
    15 1 2
    -15 1 -2
    16 -1 2
    16 -1 2
    16 -1 2
    -16 -1 -2
    16 -1 2
    -16 -1 -2
    16 -1 2
    16 1 2
    16 1 2
    -16 1 -2
    16 1 2
    16 1 2
    -16 1 -2
    16 1 2
    17 -1 2
    17 -1 2
    -17 -1 -2
    17 -1 2
    17 -1 2
    -17 -1 -2
    17 -1 2
    17 1 2
    -17 1 -2
    17 1 2
    17 1 2
    17 1 2
    -17 1 -2
    17 1 2
    17 1 2
    -18 -1 -2
    18 -1 2
    18 -1 2
    18 -1 2
    18 -1 2
    -18 -1 -2
    18 -1 2
    18 1 2
    18 1 2
    18 1 2
    -18 1 -2
    -18 1 -2
    18 1 2
    -18 1 -2
    19 -1 2
    19 -1 2
    -19 -1 -2
    19 -1 2
    19 -1 2
    -19 -1 -2
    19 -1 2
    -19 1 -2
    19 1 2
    19 1 2
    -19 1 -2
    -19 1 -2
    19 1 2
    19 1 2
    -20 -1 -2
    20 -1 2
    20 -1 2
    20 -1 2
    -20 -1 -2
    20 -1 2
    20 -1 2
    20 -1 2
    -20 1 -2
    -20 1 -2
    -20 1 -2
    20 1 2
    20 1 2
    20 1 2
    -21 -1 -2
    21 -1 2
    21 -1 2
    -21 -1 -2
    21 -1 2
    21 -1 2
    21 -1 2
    21 1 2
    21 1 2
    21 1 2
    -21 1 -2
    21 1 2
    -21 1 -2
    -21 1 -2
    22 -1 2
    22 -1 2
    22 -1 2
    -22 -1 -2
    22 -1 2
    22 1 2
    22 1 2
    22 1 2
    22 1 2
    -22 1 -2
    -22 1 -2
    23 -1 2
    -23 -1 -2
    23 -1 2
    23 -1 2
    23 -1 2
    23 1 2
    23 1 2
    23 1 2
    -23 1 -2
    23 1 2
    24 -1 2
    24 -1 2
    24 -1 2
    -24 -1 -2
    24 -1 2
    -24 1 -2
    24 1 2
    24 1 2
    24 1 2
    24 1 2
    25 -1 2
    25 -1 2
    -25 -1 -2
    25 1 2
    25 1 2
    25 1 2
    25 1 2
    26 -1 2
    26 -1 2
    -26 -1 -2
    26 1 2
    26 1 2
    -26 1 -2
    26 1 2
    27 -1 2
    27 -1 2
    -27 -1 -2
    -27 1 -2
    27 1 2
    27 1 2
    29 -2 -2
    29 -2 -2
    29 -2 -2
    -29 -2 2
    -29 2 2
    29 2 -2
    29 2 -2
    28 -2 -2
    -28 -2 2
    28 -2 -2
    -28 2 2
    28 2 -2
    28 2 -2
    28 2 -2
    27 -2 -2
    27 -2 -2
    27 -2 -2
    -27 2 2
    27 2 -2
    27 2 -2
    27 2 -2
    26 -2 -2
    -26 -2 2
    26 -2 -2
    26 -2 -2
    -26 2 2
    26 2 -2
    26 2 -2
    26 2 -2
    26 2 -2
    -26 2 2
    -25 -2 2
    25 -2 -2
    25 -2 -2
    25 -2 -2
    25 2 -2
    -25 2 2
    25 2 -2
    25 2 -2
    -25 2 2
    25 2 -2
    24 -2 -2
    -24 -2 2
    24 -2 -2
    24 -2 -2
    -24 2 2
    24 2 -2
    24 2 -2
    24 2 -2
    -24 2 2
    24 2 -2
    23 -2 -2
    23 -2 -2
    23 -2 -2
    -23 -2 2
    -23 2 2
    23 2 -2
    -23 2 2
    -23 2 2
    23 2 -2
    23 2 -2
    23 2 -2
    22 -2 -2
    22 -2 -2
    -22 -2 2
    22 -2 -2
    22 2 -2
    22 2 -2
    22 2 -2
    22 2 -2
    -22 2 2
    -22 2 2
    21 -2 -2
    -21 -2 2
    21 -2 -2
    21 -2 -2
    21 2 -2
    -21 2 2
    -21 2 2
    21 2 -2
    21 2 -2
    20 -2 -2
    20 -2 -2
    -20 -2 2
    20 -2 -2
    -20 2 2
    -20 2 2
    20 2 -2
    20 2 -2
    20 2 -2
    20 2 -2
    -19 -2 2
    19 -2 -2
    19 -2 -2
    19 -2 -2
    19 -2 -2
    19 -2 -2
    -19 2 2
    19 2 -2
    19 2 -2
    19 2 -2
    19 2 -2
    -19 2 2
    18 -2 -2
    18 -2 -2
    18 -2 -2
    18 -2 -2
    -18 -2 2
    18 -2 -2
    -18 2 2
    18 2 -2
    18 2 -2
    18 2 -2
    18 2 -2
    18 2 -2
    -17 -2 2
    17 -2 -2
    17 -2 -2
    17 -2 -2
    17 -2 -2
    17 -2 -2
    17 2 -2
    -17 2 2
    17 2 -2
    17 2 -2
    17 2 -2
    16 -2 -2
    -16 -2 2
    16 -2 -2
    16 -2 -2
    16 -2 -2
    16 -2 -2
    -16 2 2
    16 2 -2
    16 2 -2
    16 2 -2
    16 2 -2
    16 2 -2
    15 -2 -2
    15 -2 -2
    15 -2 -2
    15 -2 -2
    -15 -2 2
    15 -2 -2
    15 2 -2
    -15 2 2
    15 2 -2
    15 2 -2
    15 2 -2
    15 2 -2
    14 -2 -2
    14 -2 -2
    14 -2 -2
    -14 -2 2
    14 -2 -2
    14 -2 -2
    14 -2 -2
    14 2 -2
    14 2 -2
    14 2 -2
    -14 2 2
    14 2 -2
    13 -2 -2
    13 -2 -2
    -13 -2 2
    13 -2 -2
    13 -2 -2
    13 -2 -2
    13 -2 -2
    -13 2 2
    13 2 -2
    13 2 -2
    13 2 -2
    13 2 -2
    12 -2 -2
    12 -2 -2
    12 -2 -2
    12 -2 -2
    -12 -2 2
    12 -2 -2
    12 -2 -2
    12 -2 -2
    12 2 -2
    -12 2 2
    12 2 -2
    12 2 -2
    12 2 -2
    11 -2 -2
    11 -2 -2
    11 -2 -2
    11 -2 -2
    11 -2 -2
    11 -2 -2
    11 2 -2
    11 2 -2
    11 2 -2
    -11 2 2
    11 2 -2
    10 -2 -2
    10 -2 -2
    10 -2 -2
    10 -2 -2
    10 -2 -2
    10 -2 -2
    10 -2 -2
    -10 -2 2
    10 -2 -2
    10 -2 -2
    10 2 -2
    10 2 -2
    10 2 -2
    -10 2 2
    10 2 -2
    9 -2 -2
    9 -2 -2
    9 -2 -2
    9 -2 -2
    9 -2 -2
    -9 -2 2
    9 -2 -2
    9 -2 -2
    9 2 -2
    9 2 -2
    9 2 -2
    9 2 -2
    9 2 -2
    -9 2 2
    -9 2 2
    8 -2 -2
    8 -2 -2
    -8 -2 2
    8 -2 -2
    8 -2 -2
    8 -2 -2
    8 -2 -2
    8 -2 -2
    -8 2 2
    -8 2 2
    8 2 -2
    8 2 -2
    8 2 -2
    8 2 -2
    8 2 -2
    7 -2 -2
    7 -2 -2
    7 -2 -2
    -7 -2 2
    7 -2 -2
    7 -2 -2
    7 -2 -2
    7 -2 -2
    7 -2 -2
    -7 2 2
    -7 2 2
    7 2 -2
    -7 2 2
    7 2 -2
    7 2 -2
    7 2 -2
    7 2 -2
    6 -2 -2
    6 -2 -2
    -6 -2 2
    6 -2 -2
    6 -2 -2
    6 -2 -2
    6 -2 -2
    -6 2 2
    6 2 -2
    -6 2 2
    6 2 -2
    6 2 -2
    -6 2 2
    6 2 -2
    5 -2 -2
    5 -2 -2
    5 -2 -2
    5 -2 -2
    5 -2 -2
    5 -2 -2
    -5 2 2
    -5 2 2
    5 2 -2
    -5 2 2
    5 2 -2
    5 2 -2
    5 2 -2
    4 -2 -2
    -4 2 2
    -4 2 2
    -4 2 2
    -4 2 2
    -4 2 2
    -4 2 2
    3 -2 -2
    -3 -2 2
    3 -2 -2
    3 -2 -2
    -3 -2 2
    3 -2 -2
    -3 -2 2
    3 2 -2
    -3 2 2
    -3 2 2
    -3 2 2
    -3 2 2
    3 2 -2
    -3 2 2
    -3 2 2
    -3 2 2
    -3 2 2
    -3 2 2
    3 2 -2
    -2 -2 2
    2 -2 -2
    -2 -2 2
    -2 2 2
    2 2 -2
    -2 2 2
    -2 2 2
    -2 2 2
    1 -2 -2
    1 -2 -2
    1 -2 -2
    1 -2 -2
    -1 -2 2
    1 -2 -2
    1 -2 -2
    -1 2 2
    1 2 -2
    -1 2 2
    -1 2 2
    1 2 -2
    -1 2 2
    1 2 -2
    1 2 -2
    -1 2 2
    -1 2 2
    -1 2 2
    1 2 -2
    0 -2 2
    0 -2 -2
    0 -2 2
    0 -2 2
    0 -2 -2
    0 -2 -2
    0 -2 -2
    0 -2 -2
    0 -2 2
    0 -2 2
    0 -2 -2
    0 2 2
    0 2 2
    0 2 2
    0 2 2
    0 2 2
    0 2 -2
    0 2 2
    0 2 2
    0 2 -2
    0 2 -2
    0 2 -2
    0 2 2
    -1 -2 -2
    1 -2 2
    1 -2 2
    -1 -2 -2
    -1 -2 -2
    -1 -2 -2
    1 -2 2
    -1 -2 -2
    1 -2 2
    -1 2 -2
    1 2 2
    -1 2 -2
    -1 2 -2
    1 2 2
    1 2 2
    -1 2 -2
    1 2 2
    -2 -2 -2
    2 -2 2
    2 -2 2
    2 -2 2
    2 -2 2
    2 -2 2
    -2 -2 -2
    -2 -2 -2
    -2 2 -2
    2 2 2
    2 2 2
    -2 2 -2
    2 2 2
    2 2 2
    -2 2 -2
    -2 2 -2
    2 2 2
    3 -2 2
    3 -2 2
    3 -2 2
    3 -2 2
    -3 -2 -2
    3 -2 2
    -3 -2 -2
    3 -2 2
    -3 2 -2
    3 2 2
    3 2 2
    -3 2 -2
    3 2 2
    3 2 2
    -4 -2 -2
    -4 -2 -2
    4 -2 2
    4 -2 2
    4 -2 2
    4 -2 2
    4 -2 2
    -4 2 -2
    4 2 2
    4 2 2
    -4 2 -2
    4 2 2
    4 2 2
    -4 2 -2
    5 -2 2
    5 -2 2
    5 -2 2
    5 -2 2
    -5 -2 -2
    -5 -2 -2
    5 -2 2
    5 2 2
    -5 2 -2
    5 2 2
    5 2 2
    -5 2 -2
    5 2 2
    6 -2 2
    6 -2 2
    6 -2 2
    6 -2 2
    6 -2 2
    6 -2 2
    -6 -2 -2
    -6 -2 -2
    -6 2 -2
    6 2 2
    6 2 2
    6 2 2
    -6 2 -2
    -6 2 -2
    6 2 2
    -7 -2 -2
    7 -2 2
    -7 -2 -2
    7 -2 2
    7 -2 2
    7 -2 2
    7 -2 2
    7 -2 2
    7 2 2
    -7 2 -2
    -7 2 -2
    7 2 2
    7 2 2
    8 -2 2
    8 -2 2
    8 -2 2
    -8 -2 -2
    8 -2 2
    -8 -2 -2
    8 2 2
    -8 2 -2
    -8 2 -2
    8 2 2
    8 2 2
    9 -2 2
    -9 -2 -2
    9 -2 2
    -9 -2 -2
    9 -2 2
    9 -2 2
    9 -2 2
    -9 2 -2
    9 2 2
    9 2 2
    10 -2 2
    10 -2 2
    10 -2 2
    -10 -2 -2
    -10 -2 -2
    10 -2 2
    10 -2 2
    10 2 2
    10 2 2
    10 2 2
    -10 2 -2
    10 2 2
    -11 -2 -2
    11 -2 2
    11 -2 2
    11 -2 2
    11 -2 2
    -11 -2 -2
    11 2 2
    11 2 2
    11 2 2
    11 2 2
    -11 2 -2
    -12 -2 -2
    12 -2 2
    12 -2 2
    12 -2 2
    12 -2 2
    12 -2 2
    -12 -2 -2
    -12 2 -2
    12 2 2
    12 2 2
    12 2 2
    12 2 2
    13 -2 2
    -13 -2 -2
    13 -2 2
    -13 -2 -2
    13 -2 2
    13 -2 2
    13 -2 2
    -13 2 -2
    13 2 2
    13 2 2
    13 2 2
    14 -2 2
    14 -2 2
    14 -2 2
    14 -2 2
    14 -2 2
    -14 -2 -2
    -14 -2 -2
    14 2 2
    14 2 2
    14 2 2
    14 2 2
    14 2 2
    -14 2 -2
    -14 2 -2
    15 -2 2
    -15 -2 -2
    15 -2 2
    15 -2 2
    15 -2 2
    -15 -2 -2
    15 -2 2
    15 2 2
    -15 2 -2
    15 2 2
    -15 2 -2
    15 2 2
    15 2 2
    16 -2 2
    16 -2 2
    -16 -2 -2
    16 -2 2
    16 -2 2
    16 -2 2
    -16 -2 -2
    16 2 2
    16 2 2
    -16 2 -2
    16 2 2
    16 2 2
    16 2 2
    -16 2 -2
    17 -2 2
    -17 -2 -2
    17 -2 2
    -17 -2 -2
    17 -2 2
    17 -2 2
    17 -2 2
    17 2 2
    17 2 2
    -17 2 -2
    17 2 2
    17 2 2
    -17 2 -2
    17 2 2
    18 -2 2
    18 -2 2
    -18 -2 -2
    18 -2 2
    -18 -2 -2
    18 -2 2
    18 -2 2
    18 -2 2
    18 2 2
    18 2 2
    -18 2 -2
    -18 2 -2
    18 2 2
    18 2 2
    18 2 2
    19 -2 2
    19 -2 2
    -19 -2 -2
    -19 -2 -2
    19 -2 2
    19 -2 2
    19 -2 2
    -19 2 -2
    19 2 2
    19 2 2
    -19 2 -2
    19 2 2
    20 -2 2
    -20 -2 -2
    20 -2 2
    20 -2 2
    20 -2 2
    -20 -2 -2
    20 -2 2
    -20 2 -2
    20 2 2
    20 2 2
    -20 2 -2
    20 2 2
    21 -2 2
    -21 -2 -2
    21 -2 2
    21 -2 2
    21 -2 2
    21 -2 2
    -21 2 -2
    -21 2 -2
    -21 2 -2
    21 2 2
    21 2 2
    21 2 2
    21 2 2
    -22 -2 -2
    22 -2 2
    22 -2 2
    22 -2 2
    22 -2 2
    22 2 2
    22 2 2
    22 2 2
    -22 2 -2
    -22 2 -2
    -22 2 -2
    22 2 2
    23 -2 2
    23 -2 2
    23 -2 2
    23 -2 2
    -23 -2 -2
    23 2 2
    -23 2 -2
    23 2 2
    23 2 2
    23 2 2
    -23 2 -2
    -23 2 -2
    -24 -2 -2
    24 -2 2
    24 -2 2
    24 -2 2
    24 2 2
    24 2 2
    -24 2 -2
    24 2 2
    -24 2 -2
    25 -2 2
    25 -2 2
    25 -2 2
    25 2 2
    25 2 2
    25 2 2
    -25 2 -2
    25 2 2
    26 -2 2
    -26 -2 -2
    26 2 2
    26 2 2
    -26 2 -2
    26 2 2
    27 -2 2
    27 -2 2
    27 -2 2
    -27 -2 -2
    27 2 2
    27 2 2
    27 2 2
    -27 2 -2
    27 2 2
    28 -3 -2
    -28 -3 2
    28 -3 -2
    -28 3 2
    28 3 -2
    28 3 -2
    28 3 -2
    27 -3 -2
    27 -3 -2
    -27 -3 2
    27 3 -2
    27 3 -2
    27 3 -2
    -27 3 2
    26 -3 -2
    26 -3 -2
    -26 -3 2
    -26 3 2
    26 3 -2
    26 3 -2
    26 3 -2
    -26 3 2
    -25 -3 2
    25 -3 -2
    25 -3 -2
    25 3 -2
    25 3 -2
    25 3 -2
    -25 3 2
    -25 3 2
    25 3 -2
    -24 -3 2
    24 -3 -2
    24 -3 -2
    24 -3 -2
    24 3 -2
    -24 3 2
    24 3 -2
    24 3 -2
    24 3 -2
    -24 3 2
    23 -3 -2
    -23 -3 2
    23 -3 -2
    23 -3 -2
    -23 3 2
    23 3 -2
    23 3 -2
    23 3 -2
    23 3 -2
    -23 3 2
    22 -3 -2
    22 -3 -2
    22 -3 -2
    -22 -3 2
    22 3 -2
    22 3 -2
    22 3 -2
    22 3 -2
    -22 3 2
    -22 3 2
    21 -3 -2
    21 -3 -2
    21 -3 -2
    -21 -3 2
    21 3 -2
    -21 3 2
    21 3 -2
    21 3 -2
    -21 3 2
    21 3 -2
    20 -3 -2
    20 -3 -2
    -20 -3 2
    20 -3 -2
    20 3 -2
    20 3 -2
    20 3 -2
    20 3 -2
    -20 3 2
    19 -3 -2
    19 -3 -2
    19 -3 -2
    -19 -3 2
    19 3 -2
    -19 3 2
    19 3 -2
    19 3 -2
    19 3 -2
    19 3 -2
    -18 -3 2
    18 -3 -2
    18 -3 -2
    18 -3 -2
    18 3 -2
    18 3 -2
    18 3 -2
    18 3 -2
    -18 3 2
    18 3 -2
    17 -3 -2
    17 -3 -2
    17 -3 -2
    -17 -3 2
    17 3 -2
    17 3 -2
    17 3 -2
    17 3 -2
    17 3 -2
    -17 3 2
    16 -3 -2
    16 -3 -2
    16 -3 -2
    -16 -3 2
    16 3 -2
    16 3 -2
    16 3 -2
    -16 3 2
    16 3 -2
    16 3 -2
    15 -3 -2
    15 -3 -2
    15 -3 -2
    15 -3 -2
    15 -3 -2
    -15 -3 2
    15 3 -2
    15 3 -2
    -15 3 2
    15 3 -2
    15 3 -2
    15 3 -2
    14 -3 -2
    14 -3 -2
    -14 -3 2
    14 -3 -2
    14 -3 -2
    14 -3 -2
    14 -3 -2
    -14 3 2
    14 3 -2
    14 3 -2
    14 3 -2
    14 3 -2
    13 -3 -2
    -13 -3 2
    13 -3 -2
    13 -3 -2
    13 -3 -2
    13 -3 -2
    13 -3 -2
    13 -3 -2
    -13 3 2
    13 3 -2
    13 3 -2
    13 3 -2
    13 3 -2
    12 -3 -2
    12 -3 -2
    12 -3 -2
    12 -3 -2
    -12 -3 2
    12 -3 -2
    12 -3 -2
    12 -3 -2
    12 3 -2
    12 3 -2
    12 3 -2
    12 3 -2
    -12 3 2
    12 3 -2
    -11 -3 2
    11 -3 -2
    11 -3 -2
    11 -3 -2
    11 -3 -2
    11 -3 -2
    11 -3 -2
    11 -3 -2
    11 3 -2
    11 3 -2
    -11 3 2
    11 3 -2
    -11 3 2
    10 -3 -2
    10 -3 -2
    10 -3 -2
    -10 -3 2
    10 -3 -2
    10 -3 -2
    10 -3 -2
    10 -3 -2
    10 3 -2
    10 3 -2
    10 3 -2
    10 3 -2
    -10 3 2
    10 3 -2
    -10 3 2
    9 -3 -2
    9 -3 -2
    -9 -3 2
    9 -3 -2
    9 -3 -2
    9 -3 -2
    9 3 -2
    -9 3 2
    9 3 -2
    -9 3 2
    -9 3 2
    9 3 -2
    9 3 -2
    8 -3 -2
    8 -3 -2
    8 -3 -2
    -8 -3 2
    8 -3 -2
    8 -3 -2
    -8 3 2
    8 3 -2
    8 3 -2
    -8 3 2
    8 3 -2
    8 3 -2
    8 3 -2
    -8 3 2
    7 -3 -2
    7 -3 -2
    7 -3 -2
    7 -3 -2
    -7 -3 2
    -7 -3 2
    7 3 -2
    7 3 -2
    7 3 -2
    -7 3 2
    -7 3 2
    7 3 -2
    -7 3 2
    -6 -3 2
    -6 -3 2
    6 -3 -2
    6 -3 -2
    6 -3 -2
    6 -3 -2
    6 -3 -2
    -6 3 2
    -6 3 2
    -6 3 2
    -6 3 2
    6 3 -2
    6 3 -2
    6 3 -2
    5 -3 -2
    5 -3 -2
    -5 -3 2
    -5 -3 2
    5 -3 -2
    5 -3 -2
    -5 -3 2
    -5 -3 2
    5 3 -2
    -5 3 2
    -5 3 2
    -5 3 2
    -5 3 2
    -5 3 2
    5 3 -2
    5 3 -2
    5 3 -2
    -4 -3 2
    4 -3 -2
    -4 -3 2
    4 -3 -2
    -4 -3 2
    4 -3 -2
    4 -3 -2
    -4 -3 2
    -4 3 2
    -4 3 2
    -4 3 2
    -4 3 2
    4 3 -2
    4 3 -2
    4 3 -2
    4 3 -2
    -4 3 2
    -4 3 2
    3 -3 -2
    3 -3 -2
    3 -3 -2
    3 -3 -2
    3 -3 -2
    -3 -3 2
    -3 -3 2
    3 -3 -2
    3 -3 -2
    3 3 -2
    -3 3 2
    -3 3 2
    3 3 -2
    -3 3 2
    3 3 -2
    -3 3 2
    3 3 -2
    2 -3 -2
    2 -3 -2
    -2 -3 2
    2 -3 -2
    -2 -3 2
    -2 -3 2
    -2 -3 2
    2 -3 -2
    2 -3 -2
    -2 3 2
    2 3 -2
    2 3 -2
    -2 3 2
    2 3 -2
    -2 3 2
    1 -3 -2
    -1 -3 2
    1 -3 -2
    1 -3 -2
    1 -3 -2
    1 -3 -2
    1 -3 -2
    -1 -3 2
    -1 3 2
    -1 3 2
    1 3 -2
    1 3 -2
    1 3 -2
    -1 3 2
    -1 3 2
    1 3 -2
    0 -3 2
    0 -3 -2
    0 -3 -2
    0 -3 -2
    0 -3 -2
    0 -3 2
    0 -3 -2
    0 -3 -2
    0 -3 2
    0 -3 2
    0 -3 -2
    0 3 2
    0 3 2
    0 3 -2
    0 3 -2
    0 3 -2
    0 3 2
    0 3 2
    0 3 -2
    1 -3 2
    1 -3 2
    -1 -3 -2
    1 -3 2
    1 -3 2
    -1 -3 -2
    -1 -3 -2
    -1 -3 -2
    -1 -3 -2
    1 -3 2
    -1 -3 -2
    1 -3 2
    1 -3 2
    -1 -3 -2
    1 3 2
    -1 3 -2
    -1 3 -2
    -1 3 -2
    1 3 2
    1 3 2
    1 3 2
    -2 -3 -2
    -2 -3 -2
    -2 -3 -2
    -2 -3 -2
    2 -3 2
    -2 -3 -2
    2 -3 2
    2 -3 2
    2 -3 2
    -2 -3 -2
    2 -3 2
    2 3 2
    -2 3 -2
    -2 3 -2
    2 3 2
    2 3 2
    2 3 2
    3 -3 2
    3 -3 2
    3 -3 2
    -3 -3 -2
    -3 -3 -2
    3 -3 2
    3 -3 2
    3 3 2
    -3 3 -2
    3 3 2
    3 3 2
    3 3 2
    -3 3 -2
    4 -3 2
    -4 -3 -2
    4 -3 2
    4 -3 2
    4 -3 2
    -4 -3 -2
    4 -3 2
    -4 -3 -2
    4 -3 2
    4 3 2
    4 3 2
    -4 3 -2
    4 3 2
    4 3 2
    5 -3 2
    5 -3 2
    -5 -3 -2
    5 -3 2
    5 -3 2
    -5 -3 -2
    5 -3 2
    5 -3 2
    -5 3 -2
    5 3 2
    5 3 2
    5 3 2
    -5 3 -2
    -5 3 -2
    5 3 2
    6 -3 2
    -6 -3 -2
    6 -3 2
    6 -3 2
    -6 -3 -2
    6 -3 2
    6 -3 2
    6 3 2
    6 3 2
    6 3 2
    -6 3 -2
    6 3 2
    -6 3 -2
    -6 3 -2
    6 3 2
    7 -3 2
    7 -3 2
    -7 -3 -2
    7 -3 2
    7 -3 2
    7 -3 2
    -7 -3 -2
    7 -3 2
    7 3 2
    -7 3 -2
    7 3 2
    7 3 2
    -7 3 -2
    -7 3 -2
    7 3 2
    -8 -3 -2
    -8 -3 -2
    8 -3 2
    8 -3 2
    8 -3 2
    8 -3 2
    8 -3 2
    -8 3 -2
    8 3 2
    8 3 2
    8 3 2
    -8 3 -2
    8 3 2
    9 -3 2
    9 -3 2
    9 -3 2
    -9 -3 -2
    -9 -3 -2
    9 -3 2
    9 -3 2
    9 -3 2
    -9 3 -2
    -9 3 -2
    9 3 2
    9 3 2
    9 3 2
    9 3 2
    10 -3 2
    -10 -3 -2
    10 -3 2
    -10 -3 -2
    10 -3 2
    10 -3 2
    10 -3 2
    10 -3 2
    10 3 2
    10 3 2
    10 3 2
    -10 3 -2
    10 3 2
    10 3 2
    11 -3 2
    11 -3 2
    11 -3 2
    -11 -3 -2
    -11 -3 -2
    11 -3 2
    11 -3 2
    -11 3 -2
    11 3 2
    11 3 2
    11 3 2
    11 3 2
    12 -3 2
    12 -3 2
    -12 -3 -2
    12 -3 2
    12 -3 2
    12 -3 2
    -12 -3 -2
    12 3 2
    12 3 2
    12 3 2
    12 3 2
    12 3 2
    -12 3 -2
    13 -3 2
    13 -3 2
    13 -3 2
    13 -3 2
    -13 -3 -2
    -13 -3 -2
    13 -3 2
    13 3 2
    13 3 2
    -13 3 -2
    13 3 2
    13 3 2
    13 3 2
    14 -3 2
    14 -3 2
    -14 -3 -2
    14 -3 2
    -14 -3 -2
    14 -3 2
    14 -3 2
    14 3 2
    14 3 2
    14 3 2
    -14 3 -2
    14 3 2
    14 3 2
    15 -3 2
    -15 -3 -2
    -15 -3 -2
    15 -3 2
    15 -3 2
    15 -3 2
    15 3 2
    15 3 2
    15 3 2
    15 3 2
    15 3 2
    -15 3 -2
    -16 -3 -2
    16 -3 2
    16 -3 2
    -16 -3 -2
    16 -3 2
    16 -3 2
    16 -3 2
    16 -3 2
    -16 3 -2
    16 3 2
    16 3 2
    16 3 2
    16 3 2
    17 -3 2
    17 -3 2
    17 -3 2
    17 -3 2
    -17 -3 -2
    -17 -3 -2
    17 -3 2
    17 3 2
    17 3 2
    -17 3 -2
    17 3 2
    -17 3 -2
    17 3 2
    18 -3 2
    18 -3 2
    18 -3 2
    -18 -3 -2
    -18 -3 -2
    18 -3 2
    -18 3 -2
    -18 3 -2
    18 3 2
    18 3 2
    18 3 2
    18 3 2
    19 -3 2
    19 -3 2
    19 -3 2
    -19 -3 -2
    19 -3 2
    19 -3 2
    -19 -3 -2
    19 3 2
    19 3 2
    -19 3 -2
    19 3 2
    -19 3 -2
    20 -3 2
    20 -3 2
    -20 -3 -2
    20 -3 2
    20 -3 2
    20 -3 2
    20 3 2
    20 3 2
    20 3 2
    -20 3 -2
    -20 3 -2
    21 -3 2
    21 -3 2
    21 -3 2
    -21 -3 -2
    21 -3 2
    21 -3 2
    21 3 2
    -21 3 -2
    21 3 2
    21 3 2
    21 3 2
    -21 3 -2
    22 -3 2
    22 -3 2
    22 -3 2
    -22 -3 -2
    -22 3 -2
    22 3 2
    22 3 2
    22 3 2
    22 3 2
    -22 3 -2
    23 -3 2
    23 -3 2
    -23 -3 -2
    23 3 2
    -23 3 -2
    23 3 2
    -23 3 -2
    -23 3 -2
    23 3 2
    23 3 2
    24 -3 2
    -24 -3 -2
    24 -3 2
    -24 3 -2
    24 3 2
    24 3 2
    24 3 2
    -24 3 -2
    25 -3 2
    25 -3 2
    -25 -3 -2
    25 3 2
    25 3 2
    -25 3 -2
    25 3 2
    26 -3 2
    26 -3 2
    -26 -3 -2
    -26 3 -2
    26 3 2
    26 3 2
    26 3 2
    -26 3 -2
    26 3 2
    28 -4 -2
    28 -4 -2
    -28 -4 2
    -28 -4 2
    28 4 -2
    -28 4 2
    -28 4 2
    28 4 -2
    28 4 -2
    27 -4 -2
    -27 -4 2
    27 -4 -2
    27 4 -2
    27 4 -2
    -27 4 2
    27 4 -2
    27 4 -2
    -27 4 2
    26 -4 -2
    26 -4 -2
    26 4 -2
    26 4 -2
    26 4 -2
    -26 4 2
    26 4 -2
    25 -4 -2
    25 -4 -2
    -25 -4 2
    25 4 -2
    -25 4 2
    25 4 -2
    25 4 -2
    25 4 -2
    -24 -4 2
    24 -4 -2
    24 -4 -2
    -24 4 2
    24 4 -2
    -24 4 2
    24 4 -2
    24 4 -2
    24 4 -2
    23 -4 -2
    -23 -4 2
    23 -4 -2
    23 4 -2
    23 4 -2
    23 4 -2
    23 4 -2
    -23 4 2
    -23 4 2
    22 -4 -2
    -22 -4 2
    22 -4 -2
    22 4 -2
    -22 4 2
    22 4 -2
    -22 4 2
    22 4 -2
    22 4 -2
    21 -4 -2
    21 -4 -2
    -21 -4 2
    21 4 -2
    21 4 -2
    -21 4 2
    21 4 -2
    21 4 -2
    -20 -4 2
    20 -4 -2
    20 -4 -2
    20 -4 -2
    20 4 -2
    20 4 -2
    20 4 -2
    20 4 -2
    19 -4 -2
    19 -4 -2
    19 -4 -2
    19 4 -2
    -19 4 2
    19 4 -2
    19 4 -2
    19 4 -2
    18 -4 -2
    -18 -4 2
    18 -4 -2
    18 -4 -2
    -18 4 2
    18 4 -2
    18 4 -2
    18 4 -2
    18 4 -2
    18 4 -2
    17 -4 -2
    17 -4 -2
    17 -4 -2
    -17 -4 2
    17 4 -2
    -17 4 2
    17 4 -2
    17 4 -2
    17 4 -2
    16 -4 -2
    -16 -4 2
    16 -4 -2
    16 -4 -2
    16 4 -2
    16 4 -2
    16 4 -2
    -16 4 2
    16 4 -2
    16 4 -2
    15 -4 -2
    15 -4 -2
    15 -4 -2
    -15 -4 2
    15 -4 -2
    15 4 -2
    -15 4 2
    15 4 -2
    15 4 -2
    15 4 -2
    14 -4 -2
    14 -4 -2
    14 -4 -2
    14 -4 -2
    -14 -4 2
    -14 4 2
    14 4 -2
    14 4 -2
    14 4 -2
    14 4 -2
    13 -4 -2
    13 -4 -2
    13 -4 -2
    13 -4 -2
    -13 -4 2
    13 -4 -2
    13 4 -2
    13 4 -2
    13 4 -2
    13 4 -2
    13 4 -2
    -13 4 2
    -13 4 2
    12 -4 -2
    12 -4 -2
    12 -4 -2
    12 -4 -2
    -12 -4 2
    12 -4 -2
    12 4 -2
    12 4 -2
    12 4 -2
    12 4 -2
    12 4 -2
    -12 4 2
    -12 4 2
    11 -4 -2
    11 -4 -2
    11 -4 -2
    -11 -4 2
    11 -4 -2
    -11 -4 2
    -11 4 2
    -11 4 2
    11 4 -2
    -11 4 2
    11 4 -2
    -11 4 2
    11 4 -2
    11 4 -2
    -10 -4 2
    10 -4 -2
    -10 -4 2
    10 -4 -2
    10 -4 -2
    10 -4 -2
    10 -4 -2
    -10 4 2
    -10 4 2
    10 4 -2
    -10 4 2
    10 4 -2
    10 4 -2
    9 -4 -2
    9 -4 -2
    9 -4 -2
    9 -4 -2
    -9 -4 2
    -9 -4 2
    9 4 -2
    -9 4 2
    9 4 -2
    9 4 -2
    9 4 -2
    9 4 -2
    -9 4 2
    -8 -4 2
    -8 -4 2
    8 -4 -2
    -8 -4 2
    8 -4 -2
    8 -4 -2
    8 -4 -2
    8 -4 -2
    8 4 -2
    8 4 -2
    -8 4 2
    -8 4 2
    8 4 -2
    8 4 -2
    8 4 -2
    -7 -4 2
    7 -4 -2
    -7 -4 2
    7 -4 -2
    -7 -4 2
    7 -4 -2
    7 4 -2
    -7 4 2
    -7 4 2
    7 4 -2
    7 4 -2
    7 4 -2
    7 4 -2
    6 -4 -2
    -6 -4 2
    -6 -4 2
    6 -4 -2
    6 -4 -2
    -6 -4 2
    -6 4 2
    -6 4 2
    6 4 -2
    6 4 -2
    6 4 -2
    -6 4 2
    6 4 -2
    5 -4 -2
    -5 -4 2
    5 -4 -2
    5 -4 -2
    5 -4 -2
    -5 -4 2
    -5 -4 2
    5 -4 -2
    5 4 -2
    -5 4 2
    -5 4 2
    -5 4 2
    -5 4 2
    -5 4 2
    5 4 -2
    5 4 -2
    5 4 -2
    4 -4 -2
    4 -4 -2
    4 -4 -2
    -4 -4 2
    -4 -4 2
    4 -4 -2
    4 -4 -2
    4 -4 -2
    4 4 -2
    -4 4 2
    -4 4 2
    4 4 -2
    4 4 -2
    -4 4 2
    -4 4 2
    4 4 -2
    3 -4 -2
    -3 -4 2
    3 -4 -2
    -3 -4 2
    -3 -4 2
    3 -4 -2
    -3 -4 2
    3 -4 -2
    3 -4 -2
    -3 4 2
    -3 4 2
    3 4 -2
    -3 4 2
    -3 4 2
    3 4 -2
    -2 -4 2
    -2 -4 2
    -2 -4 2
    2 -4 -2
    -2 -4 2
    2 -4 -2
    2 -4 -2
    2 -4 -2
    2 -4 -2
    2 -4 -2
    2 4 -2
    -2 4 2
    -2 4 2
    -2 4 2
    2 4 -2
    2 4 -2
    -2 4 2
    2 4 -2
    1 -4 -2
    1 -4 -2
    -1 -4 2
    -1 -4 2
    1 -4 -2
    -1 -4 2
    1 -4 -2
    1 -4 -2
    -1 -4 2
    -1 4 2
    1 4 -2
    -1 4 2
    -1 4 2
    1 4 -2
    1 4 -2
    1 4 -2
    0 -4 2
    0 -4 2
    0 -4 2
    0 -4 -2
    0 -4 -2
    0 -4 2
    0 -4 -2
    0 -4 -2
    0 -4 2
    0 -4 -2
    0 -4 -2
    0 4 -2
    0 4 -2
    0 4 -2
    0 4 2
    0 4 -2
    0 4 2
    0 4 2
    -1 -4 -2
    1 -4 2
    -1 -4 -2
    1 -4 2
    1 -4 2
    -1 -4 -2
    1 -4 2
    -1 -4 -2
    -1 -4 -2
    -1 4 -2
    1 4 2
    1 4 2
    -1 4 -2
    1 4 2
    1 4 2
    -1 4 -2
    -2 -4 -2
    -2 -4 -2
    -2 -4 -2
    2 -4 2
    -2 -4 -2
    -2 -4 -2
    2 -4 2
    2 -4 2
    -2 -4 -2
    2 -4 2
    2 -4 2
    2 4 2
    2 4 2
    -2 4 -2
    2 4 2
    -2 4 -2
    -3 -4 -2
    -3 -4 -2
    3 -4 2
    -3 -4 -2
    3 -4 2
    -3 -4 -2
    -3 -4 -2
    3 -4 2
    3 -4 2
    3 -4 2
    3 4 2
    -3 4 -2
    3 4 2
    -3 4 -2
    3 4 2
    4 -4 2
    -4 -4 -2
    4 -4 2
    -4 -4 -2
    4 -4 2
    -4 -4 -2
    -4 -4 -2
    -4 -4 -2
    4 -4 2
    4 -4 2
    -4 4 -2
    4 4 2
    4 4 2
    -4 4 -2
    4 4 2
    5 -4 2
    5 -4 2
    -5 -4 -2
    -5 -4 -2
    -5 -4 -2
    5 -4 2
    5 -4 2
    -5 -4 -2
    5 -4 2
    5 4 2
    5 4 2
    5 4 2
    5 4 2
    -5 4 -2
    -6 -4 -2
    -6 -4 -2
    -6 -4 -2
    6 -4 2
    6 -4 2
    6 -4 2
    6 -4 2
    6 -4 2
    -6 4 -2
    -6 4 -2
    -6 4 -2
    6 4 2
    6 4 2
    6 4 2
    -7 -4 -2
    7 -4 2
    7 -4 2
    7 -4 2
    -7 -4 -2
    7 -4 2
    7 -4 2
    -7 -4 -2
    7 4 2
    7 4 2
    -7 4 -2
    -7 4 -2
    7 4 2
    -7 4 -2
    7 4 2
    8 -4 2
    -8 -4 -2
    8 -4 2
    8 -4 2
    8 -4 2
    8 -4 2
    -8 -4 -2
    8 -4 2
    -8 -4 -2
    8 -4 2
    -8 4 -2
    8 4 2
    8 4 2
    -8 4 -2
    -8 4 -2
    8 4 2
    9 -4 2
    9 -4 2
    -9 -4 -2
    9 -4 2
    9 -4 2
    -9 -4 -2
    9 -4 2
    -9 -4 -2
    9 -4 2
    9 4 2
    -9 4 -2
    9 4 2
    9 4 2
    9 4 2
    -9 4 -2
    -9 4 -2
    -10 -4 -2
    10 -4 2
    10 -4 2
    -10 -4 -2
    10 -4 2
    -10 -4 -2
    10 -4 2
    10 -4 2
    -10 4 -2
    10 4 2
    10 4 2
    -10 4 -2
    -10 4 -2
    10 4 2
    11 -4 2
    11 -4 2
    11 -4 2
    11 -4 2
    11 -4 2
    11 -4 2
    -11 -4 -2
    11 -4 2
    -11 -4 -2
    -11 4 -2
    11 4 2
    11 4 2
    11 4 2
    11 4 2
    12 -4 2
    12 -4 2
    12 -4 2
    12 -4 2
    12 -4 2
    -12 -4 -2
    -12 -4 -2
    12 -4 2
    12 4 2
    -12 4 -2
    12 4 2
    12 4 2
    12 4 2
    13 -4 2
    13 -4 2
    13 -4 2
    13 -4 2
    -13 -4 -2
    13 -4 2
    -13 -4 -2
    13 4 2
    13 4 2
    -13 4 -2
    13 4 2
    13 4 2
    -14 -4 -2
    14 -4 2
    14 -4 2
    14 -4 2
    14 -4 2
    14 -4 2
    -14 -4 -2
    14 4 2
    -14 4 -2
    14 4 2
    14 4 2
    14 4 2
    15 -4 2
    15 -4 2
    -15 -4 -2
    -15 -4 -2
    15 -4 2
    15 -4 2
    15 -4 2
    -15 4 -2
    15 4 2
    15 4 2
    15 4 2
    15 4 2
    16 -4 2
    -16 -4 -2
    16 -4 2
    -16 -4 -2
    16 -4 2
    16 -4 2
    16 4 2
    -16 4 -2
    16 4 2
    16 4 2
    16 4 2
    17 -4 2
    17 -4 2
    17 -4 2
    17 -4 2
    -17 -4 -2
    17 -4 2
    17 4 2
    17 4 2
    -17 4 -2
    17 4 2
    18 -4 2
    18 -4 2
    18 -4 2
    18 -4 2
    18 -4 2
    -18 -4 -2
    18 4 2
    -18 4 -2
    18 4 2
    18 4 2
    18 4 2
    19 -4 2
    19 -4 2
    -19 -4 -2
    19 -4 2
    19 -4 2
    -19 4 -2
    19 4 2
    -19 4 -2
    19 4 2
    19 4 2
    20 -4 2
    20 -4 2
    -20 -4 -2
    20 -4 2
    20 -4 2
    20 4 2
    -20 4 -2
    -20 4 -2
    20 4 2
    21 -4 2
    -21 -4 -2
    21 -4 2
    -21 4 -2
    21 4 2
    21 4 2
    21 4 2
    -21 4 -2
    21 4 2
    -22 -4 -2
    22 -4 2
    22 -4 2
    22 4 2
    22 4 2
    22 4 2
    22 4 2
    -22 4 -2
    -22 4 -2
    -23 -4 -2
    23 -4 2
    23 -4 2
    -23 4 -2
    -23 4 -2
    23 4 2
    23 4 2
    23 4 2
    23 4 2
    24 -4 2
    -24 4 -2
    24 4 2
    -24 4 -2
    24 4 2
    24 4 2
    25 -4 2
    -25 -4 -2
    25 -4 2
    -25 -4 -2
    -25 4 -2
    25 4 2
    25 4 2
    -25 4 -2
    25 4 2
    25 4 2
    -26 -4 -2
    26 -4 2
    26 -4 2
    -26 -4 -2
    26 4 2
    26 4 2
    -26 4 -2
    26 4 2
    26 4 2
    -26 4 -2
    27 -5 -2
    -27 -5 2
    27 -5 -2
    -27 -5 2
    27 5 -2
    27 5 -2
    27 5 -2
    27 5 -2
    -27 5 2
    -26 -5 2
    26 -5 -2
    26 -5 -2
    -26 -5 2
    26 5 -2
    26 5 -2
    26 5 -2
    -26 5 2
    26 5 -2
    -25 -5 2
    25 -5 -2
    25 -5 -2
    25 5 -2
    25 5 -2
    25 5 -2
    -25 5 2
    -25 5 2
    25 5 -2
    -24 -5 2
    24 -5 -2
    24 -5 -2
    -24 -5 2
    -24 5 2
    24 5 -2
    24 5 -2
    24 5 -2
    24 5 -2
    -24 5 2
    23 -5 -2
    -23 -5 2
    -23 -5 2
    23 -5 -2
    -23 5 2
    23 5 -2
    23 5 -2
    23 5 -2
    23 5 -2
    22 -5 -2
    -22 -5 2
    -22 -5 2
    22 -5 -2
    -22 5 2
    22 5 -2
    22 5 -2
    22 5 -2
    22 5 -2
    21 -5 -2
    21 -5 -2
    -21 -5 2
    -21 -5 2
    21 5 -2
    21 5 -2
    -21 5 2
    21 5 -2
    21 5 -2
    -20 -5 2
    20 -5 -2
    20 -5 -2
    -20 -5 2
    20 5 -2
    20 5 -2
    20 5 -2
    20 5 -2
    -20 5 2
    19 -5 -2
    -19 -5 2
    -19 -5 2
    19 -5 -2
    19 5 -2
    19 5 -2
    19 5 -2
    -19 5 2
    19 5 -2
    19 5 -2
    -18 -5 2
    18 -5 -2
    -18 -5 2
    18 -5 -2
    18 5 -2
    18 5 -2
    -18 5 2
    18 5 -2
    18 5 -2
    17 -5 -2
    17 -5 -2
    -17 -5 2
    -17 -5 2
    17 5 -2
    17 5 -2
    17 5 -2
    17 5 -2
    -17 5 2
    16 -5 -2
    -16 -5 2
    16 -5 -2
    -16 -5 2
    16 -5 -2
    16 5 -2
    16 5 -2
    16 5 -2
    -16 5 2
    16 5 -2
    16 5 -2
    -15 -5 2
    15 -5 -2
    15 -5 -2
    15 -5 -2
    -15 -5 2
    15 -5 -2
    15 5 -2
    15 5 -2
    -15 5 2
    15 5 -2
    15 5 -2
    15 5 -2
    14 -5 -2
    -14 -5 2
    -14 -5 2
    14 -5 -2
    14 -5 -2
    14 -5 -2
    -14 5 2
    14 5 -2
    14 5 -2
    -14 5 2
    14 5 -2
    14 5 -2
    14 5 -2
    13 -5 -2
    -13 -5 2
    -13 -5 2
    13 -5 -2
    13 -5 -2
    13 -5 -2
    -13 -5 2
    13 5 -2
    13 5 -2
    13 5 -2
    13 5 -2
    -13 5 2
    -13 5 2
    -12 -5 2
    12 -5 -2
    -12 -5 2
    12 -5 -2
    12 -5 -2
    -12 -5 2
    12 5 -2
    12 5 -2
    -12 5 2
    12 5 -2
    12 5 -2
    12 5 -2
    -12 5 2
    -12 5 2
    11 -5 -2
    -11 -5 2
    11 -5 -2
    -11 -5 2
    11 -5 -2
    -11 -5 2
    11 5 -2
    11 5 -2
    -11 5 2
    11 5 -2
    11 5 -2
    -11 5 2
    11 5 -2
    10 -5 -2
    -10 -5 2
    -10 -5 2
    10 -5 -2
    -10 -5 2
    -10 5 2
    10 5 -2
    10 5 -2
    10 5 -2
    -10 5 2
    10 5 -2
    -9 -5 2
    -9 -5 2
    9 -5 -2
    9 -5 -2
    9 -5 -2
    -9 -5 2
    -9 5 2
    9 5 -2
    -9 5 2
    9 5 -2
    9 5 -2
    9 5 -2
    9 5 -2
    8 -5 -2
    8 -5 -2
    -8 -5 2
    -8 -5 2
    8 -5 -2
    -8 -5 2
    8 5 -2
    8 5 -2
    8 5 -2
    8 5 -2
    8 5 -2
    -8 5 2
    -8 5 2
    7 -5 -2
    -7 -5 2
    -7 -5 2
    -7 -5 2
    7 -5 -2
    7 -5 -2
    7 5 -2
    -7 5 2
    7 5 -2
    -7 5 2
    7 5 -2
    -7 5 2
    7 5 -2
    6 -5 -2
    6 -5 -2
    6 -5 -2
    -6 -5 2
    -6 -5 2
    -6 -5 2
    6 5 -2
    -6 5 2
    -6 5 2
    6 5 -2
    6 5 -2
    6 5 -2
    -5 -5 2
    5 -5 -2
    5 -5 -2
    5 -5 -2
    5 -5 -2
    -5 -5 2
    5 -5 -2
    -5 -5 2
    -5 -5 2
    -5 5 2
    5 5 -2
    -5 5 2
    5 5 -2
    5 5 -2
    -5 5 2
    5 5 -2
    -4 -5 2
    -4 -5 2
    4 -5 -2
    -4 -5 2
    -4 -5 2
    4 -5 -2
    4 -5 -2
    4 -5 -2
    4 -5 -2
    4 -5 -2
    -4 5 2
    -4 5 2
    4 5 -2
    4 5 -2
    4 5 -2
    -4 5 2
    3 -5 -2
    3 -5 -2
    3 -5 -2
    -3 -5 2
    -3 -5 2
    -3 -5 2
    3 -5 -2
    3 -5 -2
    -3 5 2
    -3 5 2
    -3 5 2
    3 5 -2
    3 5 -2
    -3 5 2
    3 5 -2
    3 5 -2
    -2 -5 2
    2 -5 -2
    2 -5 -2
    -2 -5 2
    2 -5 -2
    2 -5 -2
    -2 -5 2
    2 -5 -2
    2 -5 -2
    -2 -5 2
    2 5 -2
    -2 5 2
    -2 5 2
    2 5 -2
    2 5 -2
    -2 5 2
    -2 5 2
    2 5 -2
    -1 -5 2
    1 -5 -2
    1 -5 -2
    1 -5 -2
    1 -5 -2
    1 -5 -2
    -1 -5 2
    -1 -5 2
    -1 5 2
    1 5 -2
    1 5 -2
    1 5 -2
    1 5 -2
    -1 5 2
    0 -5 2
    0 -5 -2
    0 -5 -2
    0 -5 2
    0 -5 2
    0 -5 -2
    0 -5 -2
    0 -5 -2
    0 -5 -2
    0 -5 2
    0 5 2
    0 5 -2
    0 5 -2
    0 5 2
    0 5 -2
    0 5 2
    0 5 -2
    -1 -5 -2
    1 -5 2
    -1 -5 -2
    -1 -5 -2
    -1 -5 -2
    1 -5 2
    -1 -5 -2
    -1 -5 -2
    -1 5 -2
    1 5 2
    -1 5 -2
    1 5 2
    1 5 2
    2 -5 2
    -2 -5 -2
    2 -5 2
    2 -5 2
    -2 -5 -2
    -2 -5 -2
    -2 -5 -2
    2 -5 2
    2 -5 2
    -2 -5 -2
    2 5 2
    2 5 2
    2 5 2
    -2 5 -2
    -2 5 -2
    -3 -5 -2
    3 -5 2
    -3 -5 -2
    -3 -5 -2
    3 -5 2
    3 -5 2
    3 -5 2
    -3 -5 -2
    -3 5 -2
    3 5 2
    3 5 2
    3 5 2
    -3 5 -2
    4 -5 2
    -4 -5 -2
    4 -5 2
    -4 -5 -2
    4 -5 2
    4 -5 2
    -4 -5 -2
    -4 -5 -2
    4 -5 2
    -4 5 -2
    4 5 2
    -4 5 -2
    4 5 2
    4 5 2
    5 -5 2
    5 -5 2
    -5 -5 -2
    -5 -5 -2
    5 -5 2
    -5 -5 -2
    5 -5 2
    5 -5 2
    -5 -5 -2
    5 5 2
    5 5 2
    5 5 2
    -5 5 -2
    -5 5 -2
    -6 -5 -2
    6 -5 2
    -6 -5 -2
    6 -5 2
    6 -5 2
    6 -5 2
    -6 -5 -2
    6 -5 2
    -6 -5 -2
    -6 5 -2
    6 5 2
    6 5 2
    -6 5 -2
    6 5 2
    7 -5 2
    -7 -5 -2
    7 -5 2
    7 -5 2
    7 -5 2
    7 -5 2
    -7 -5 -2
    -7 -5 -2
    7 5 2
    7 5 2
    -7 5 -2
    -7 5 -2
    7 5 2
    7 5 2
    -7 5 -2
    -8 -5 -2
    8 -5 2
    8 -5 2
    -8 -5 -2
    8 -5 2
    -8 -5 -2
    8 -5 2
    -8 -5 -2
    8 -5 2
    8 5 2
    8 5 2
    -8 5 -2
    -8 5 -2
    8 5 2
    -8 5 -2
    8 5 2
    -9 -5 -2
    9 -5 2
    -9 -5 -2
    9 -5 2
    9 -5 2
    9 -5 2
    -9 -5 -2
    -9 -5 -2
    9 -5 2
    9 -5 2
    9 5 2
    -9 5 -2
    -9 5 -2
    -9 5 -2
    9 5 2
    9 5 2
    9 5 2
    -10 -5 -2
    -10 -5 -2
    10 -5 2
    10 -5 2
    -10 -5 -2
    10 -5 2
    10 -5 2
    10 -5 2
    10 5 2
    -10 5 -2
    10 5 2
    -10 5 -2
    -10 5 -2
    10 5 2
    10 5 2
    -11 -5 -2
    11 -5 2
    -11 -5 -2
    11 -5 2
    -11 -5 -2
    11 -5 2
    -11 -5 -2
    11 -5 2
    11 -5 2
    11 -5 2
    -11 5 -2
    11 5 2
    11 5 2
    -11 5 -2
    11 5 2
    11 5 2
    -11 5 -2
    12 -5 2
    12 -5 2
    -12 -5 -2
    12 -5 2
    12 -5 2
    12 -5 2
    -12 -5 -2
    12 -5 2
    12 5 2
    -12 5 -2
    12 5 2
    12 5 2
    12 5 2
    13 -5 2
    13 -5 2
    -13 -5 -2
    13 -5 2
    -13 -5 -2
    13 -5 2
    13 -5 2
    13 -5 2
    13 5 2
    13 5 2
    -13 5 -2
    13 5 2
    13 5 2
    14 -5 2
    14 -5 2
    -14 -5 -2
    14 -5 2
    14 -5 2
    -14 -5 -2
    14 5 2
    14 5 2
    14 5 2
    -14 5 -2
    14 5 2
    -15 -5 -2
    15 -5 2
    -15 -5 -2
    15 -5 2
    15 -5 2
    15 5 2
    -15 5 -2
    15 5 2
    15 5 2
    15 5 2
    -16 -5 -2
    16 -5 2
    16 -5 2
    16 -5 2
    16 -5 2
    -16 -5 -2
    16 5 2
    16 5 2
    16 5 2
    -16 5 -2
    16 5 2
    17 -5 2
    -17 -5 -2
    -17 -5 -2
    17 -5 2
    17 -5 2
    17 -5 2
    17 5 2
    -17 5 -2
    17 5 2
    17 5 2
    17 5 2
    18 -5 2
    -18 -5 -2
    18 -5 2
    -18 -5 -2
    18 -5 2
    18 -5 2
    18 5 2
    18 5 2
    -18 5 -2
    18 5 2
    18 5 2
    19 -5 2
    -19 -5 -2
    19 -5 2
    -19 -5 -2
    19 -5 2
    19 5 2
    19 5 2
    -19 5 -2
    19 5 2
    19 5 2
    20 -5 2
    -20 -5 -2
    20 -5 2
    -20 -5 -2
    -20 5 -2
    -20 5 -2
    20 5 2
    20 5 2
    20 5 2
    20 5 2
    21 -5 2
    21 -5 2
    -21 -5 -2
    -21 -5 -2
    -21 5 -2
    21 5 2
    -21 5 -2
    21 5 2
    21 5 2
    21 5 2
    -22 -5 -2
    -22 -5 -2
    22 -5 2
    22 -5 2
    22 5 2
    22 5 2
    -22 5 -2
    22 5 2
    -22 5 -2
    -23 -5 -2
    23 -5 2
    -23 -5 -2
    23 -5 2
    23 5 2
    -23 5 -2
    23 5 2
    23 5 2
    23 5 2
    -23 5 -2
    24 -5 2
    -24 -5 -2
    -24 -5 -2
    24 -5 2
    24 5 2
    -24 5 -2
    24 5 2
    24 5 2
    24 5 2
    -24 5 -2
    -25 -5 -2
    25 -5 2
    -25 -5 -2
    25 -5 2
    25 5 2
    25 5 2
    -25 5 -2
    25 5 2
    -26 -6 2
    -26 -6 2
    26 -6 -2
    26 -6 -2
    26 6 -2
    -26 6 2
    26 6 -2
    26 6 -2
    25 -6 -2
    -25 -6 2
    -25 -6 2
    25 -6 -2
    -25 6 2
    25 6 -2
    25 6 -2
    -25 6 2
    25 6 -2
    24 -6 -2
    -24 -6 2
    24 -6 -2
    -24 -6 2
    -24 6 2
    24 6 -2
    24 6 -2
    24 6 -2
    24 6 -2
    23 -6 -2
    -23 -6 2
    -23 -6 2
    23 -6 -2
    -23 6 2
    23 6 -2
    23 6 -2
    23 6 -2
    23 6 -2
    22 -6 -2
    -22 -6 2
    22 -6 -2
    -22 -6 2
    -22 -6 2
    22 6 -2
    22 6 -2
    -22 6 2
    22 6 -2
    22 6 -2
    21 -6 -2
    -21 -6 2
    -21 -6 2
    -21 -6 2
    21 -6 -2
    21 6 -2
    21 6 -2
    -21 6 2
    21 6 -2
    21 6 -2
    -20 -6 2
    20 -6 -2
    -20 -6 2
    -20 -6 2
    20 -6 -2
    -20 6 2
    20 6 -2
    20 6 -2
    20 6 -2
    20 6 -2
    20 6 -2
    -19 -6 2
    19 -6 -2
    -19 -6 2
    -19 -6 2
    19 -6 -2
    19 6 -2
    19 6 -2
    19 6 -2
    19 6 -2
    -19 6 2
    -18 -6 2
    -18 -6 2
    18 -6 -2
    -18 -6 2
    18 -6 -2
    -18 6 2
    18 6 -2
    18 6 -2
    18 6 -2
    18 6 -2
    18 6 -2
    -17 -6 2
    17 -6 -2
    -17 -6 2
    17 -6 -2
    17 -6 -2
    -17 -6 2
    17 6 -2
    -17 6 2
    17 6 -2
    17 6 -2
    17 6 -2
    -16 -6 2
    16 -6 -2
    -16 -6 2
    16 -6 -2
    16 -6 -2
    -16 -6 2
    16 6 -2
    16 6 -2
    16 6 -2
    16 6 -2
    16 6 -2
    15 -6 -2
    15 -6 -2
    -15 -6 2
    -15 -6 2
    15 6 -2
    15 6 -2
    15 6 -2
    -15 6 2
    -15 6 2
    15 6 -2
    14 -6 -2
    -14 -6 2
    -14 -6 2
    14 -6 -2
    14 -6 -2
    -14 -6 2
    14 6 -2
    14 6 -2
    -14 6 2
    14 6 -2
    -14 6 2
    14 6 -2
    14 6 -2
    -13 -6 2
    13 -6 -2
    13 -6 -2
    13 -6 -2
    -13 -6 2
    -13 -6 2
    13 6 -2
    13 6 -2
    -13 6 2
    -13 6 2
    -13 6 2
    13 6 -2
    13 6 -2
    13 6 -2
    12 -6 -2
    12 -6 -2
    -12 -6 2
    -12 -6 2
    12 -6 -2
    -12 -6 2
    -12 6 2
    12 6 -2
    12 6 -2
    12 6 -2
    -12 6 2
    12 6 -2
    12 6 -2
    -11 -6 2
    -11 -6 2
    -11 -6 2
    11 -6 -2
    11 -6 -2
    11 -6 -2
    11 6 -2
    -11 6 2
    11 6 -2
    -11 6 2
    11 6 -2
    11 6 -2
    11 6 -2
    -10 -6 2
    10 -6 -2
    -10 -6 2
    10 -6 -2
    10 -6 -2
    -10 -6 2
    -10 6 2
    10 6 -2
    10 6 -2
    10 6 -2
    -10 6 2
    10 6 -2
    -9 -6 2
    -9 -6 2
    9 -6 -2
    -9 -6 2
    9 -6 -2
    9 -6 -2
    9 6 -2
    9 6 -2
    9 6 -2
    -9 6 2
    -9 6 2
    9 6 -2
    8 -6 -2
    -8 -6 2
    8 -6 -2
    -8 -6 2
    -8 -6 2
    8 -6 -2
    8 6 -2
    8 6 -2
    -8 6 2
    8 6 -2
    -8 6 2
    8 6 -2
    -7 -6 2
    7 -6 -2
    7 -6 -2
    -7 -6 2
    -7 -6 2
    7 -6 -2
    -7 -6 2
    -7 6 2
    7 6 -2
    7 6 -2
    7 6 -2
    7 6 -2
    -7 6 2
    -6 -6 2
    -6 -6 2
    -6 -6 2
    6 -6 -2
    6 -6 -2
    6 -6 -2
    -6 -6 2
    6 6 -2
    6 6 -2
    -6 6 2
    6 6 -2
    -6 6 2
    6 6 -2
    5 -6 -2
    5 -6 -2
    5 -6 -2
    -5 -6 2
    -5 -6 2
    -5 -6 2
    -5 -6 2
    5 6 -2
    -5 6 2
    5 6 -2
    5 6 -2
    5 6 -2
    -5 6 2
    -5 6 2
    -5 6 2
    4 -6 -2
    4 -6 -2
    -4 -6 2
    4 -6 -2
    -4 -6 2
    -4 -6 2
    -4 -6 2
    4 -6 -2
    4 -6 -2
    4 -6 -2
    -4 6 2
    4 6 -2
    -4 6 2
    4 6 -2
    -4 6 2
    4 6 -2
    -4 6 2
    4 6 -2
    3 -6 -2
    3 -6 -2
    3 -6 -2
    3 -6 -2
    -3 -6 2
    -3 -6 2
    -3 -6 2
    -3 -6 2
    -3 6 2
    3 6 -2
    -3 6 2
    -3 6 2
    -3 6 2
    3 6 -2
    -3 6 2
    3 6 -2
    3 6 -2
    3 6 -2
    2 -6 -2
    2 -6 -2
    2 -6 -2
    -2 -6 2
    -2 -6 2
    2 -6 -2
    -2 -6 2
    2 -6 -2
    -2 -6 2
    2 -6 -2
    -2 6 2
    2 6 -2
    -2 6 2
    -2 6 2
    -2 6 2
    -2 6 2
    2 6 -2
    2 6 -2
    2 6 -2
    -1 -6 2
    1 -6 -2
    1 -6 -2
    -1 -6 2
    1 -6 -2
    1 -6 -2
    1 -6 -2
    -1 -6 2
    1 -6 -2
    -1 -6 2
    -1 -6 2
    -1 6 2
    1 6 -2
    1 6 -2
    1 6 -2
    -1 6 2
    -1 6 2
    1 6 -2
    0 -6 -2
    0 -6 -2
    0 -6 2
    0 -6 -2
    0 -6 -2
    0 -6 -2
    0 -6 -2
    0 -6 2
    0 -6 2
    0 6 -2
    0 6 -2
    0 6 -2
    0 6 -2
    0 6 2
    0 6 2
    0 6 -2
    1 -6 2
    -1 -6 -2
    -1 -6 -2
    -1 -6 -2
    1 -6 2
    1 -6 2
    1 -6 2
    -1 -6 -2
    1 -6 2
    -1 -6 -2
    -1 -6 -2
    1 6 2
    -1 6 -2
    1 6 2
    1 6 2
    -1 6 -2
    -1 6 -2
    -2 -6 -2
    2 -6 2
    -2 -6 -2
    2 -6 2
    2 -6 2
    -2 -6 -2
    -2 -6 -2
    2 -6 2
    -2 -6 -2
    -2 -6 -2
    2 6 2
    -2 6 -2
    2 6 2
    -2 6 -2
    2 6 2
    -3 -6 -2
    -3 -6 -2
    3 -6 2
    3 -6 2
    -3 -6 -2
    3 -6 2
    3 -6 2
    -3 -6 -2
    3 -6 2
    3 6 2
    -3 6 -2
    -3 6 -2
    3 6 2
    3 6 2
    4 -6 2
    4 -6 2
    -4 -6 -2
    4 -6 2
    -4 -6 -2
    4 -6 2
    -4 -6 -2
    -4 -6 -2
    4 -6 2
    4 6 2
    -4 6 -2
    4 6 2
    -4 6 -2
    4 6 2
    -5 -6 -2
    5 -6 2
    5 -6 2
    -5 -6 -2
    5 -6 2
    -5 -6 -2
    -5 -6 -2
    5 -6 2
    5 -6 2
    5 6 2
    5 6 2
    -5 6 -2
    5 6 2
    -6 -6 -2
    6 -6 2
    -6 -6 -2
    -6 -6 -2
    6 -6 2
    6 -6 2
    -6 -6 -2
    6 -6 2
    6 -6 2
    6 6 2
    -6 6 -2
    6 6 2
    6 6 2
    -6 6 -2
    7 -6 2
    7 -6 2
    7 -6 2
    -7 -6 -2
    7 -6 2
    7 -6 2
    -7 -6 -2
    -7 -6 -2
    -7 -6 -2
    7 -6 2
    7 6 2
    7 6 2
    -7 6 -2
    -7 6 -2
    7 6 2
    8 -6 2
    -8 -6 -2
    8 -6 2
    8 -6 2
    8 -6 2
    -8 -6 -2
    8 -6 2
    -8 -6 -2
    8 -6 2
    -8 -6 -2
    8 6 2
    -8 6 -2
    -8 6 -2
    8 6 2
    8 6 2
    -8 6 -2
    9 -6 2
    -9 -6 -2
    -9 -6 -2
    -9 -6 -2
    9 -6 2
    9 -6 2
    -9 -6 -2
    9 -6 2
    9 -6 2
    9 -6 2
    -9 6 -2
    9 6 2
    9 6 2
    -9 6 -2
    9 6 2
    -9 6 -2
    10 -6 2
    -10 -6 -2
    10 -6 2
    10 -6 2
    10 -6 2
    10 -6 2
    -10 -6 -2
    -10 -6 -2
    10 6 2
    -10 6 -2
    -10 6 -2
    10 6 2
    -10 6 -2
    10 6 2
    11 -6 2
    11 -6 2
    -11 -6 -2
    -11 -6 -2
    11 -6 2
    -11 -6 -2
    11 -6 2
    11 -6 2
    11 6 2
    -11 6 -2
    -11 6 -2
    -11 6 -2
    11 6 2
    11 6 2
    11 6 2
    -12 -6 -2
    12 -6 2
    -12 -6 -2
    -12 -6 -2
    12 -6 2
    12 -6 2
    12 -6 2
    12 -6 2
    12 6 2
    12 6 2
    -12 6 -2
    12 6 2
    12 6 2
    -12 6 -2
    -13 -6 -2
    -13 -6 -2
    13 -6 2
    13 -6 2
    13 -6 2
    13 -6 2
    13 -6 2
    -13 -6 -2
    13 6 2
    13 6 2
    13 6 2
    -13 6 -2
    14 -6 2
    14 -6 2
    14 -6 2
    -14 -6 -2
    14 -6 2
    -14 -6 -2
    -14 -6 -2
    14 6 2
    14 6 2
    -14 6 -2
    14 6 2
    14 6 2
    -15 -6 -2
    15 -6 2
    -15 -6 -2
    15 -6 2
    15 -6 2
    15 6 2
    15 6 2
    15 6 2
    -15 6 -2
    15 6 2
    16 -6 2
    16 -6 2
    -16 -6 -2
    16 -6 2
    -16 -6 -2
    16 6 2
    -16 6 -2
    16 6 2
    16 6 2
    16 6 2
    17 -6 2
    17 -6 2
    17 -6 2
    -17 -6 -2
    -17 -6 -2
    17 6 2
    17 6 2
    -17 6 -2
    17 6 2
    -18 -6 -2
    18 -6 2
    18 -6 2
    -18 -6 -2
    18 -6 2
    18 6 2
    -18 6 -2
    18 6 2
    18 6 2
    18 6 2
    18 6 2
    -19 -6 -2
    -19 -6 -2
    19 -6 2
    19 -6 2
    19 6 2
    19 6 2
    19 6 2
    19 6 2
    19 6 2
    -19 6 -2
    -20 -6 -2
    -20 -6 -2
    20 -6 2
    20 -6 2
    20 6 2
    20 6 2
    20 6 2
    20 6 2
    -20 6 -2
    -21 -6 -2
    21 -6 2
    -21 -6 -2
    21 -6 2
    21 6 2
    -21 6 -2
    -21 6 -2
    21 6 2
    21 6 2
    22 -6 2
    -22 -6 -2
    22 -6 2
    -22 -6 -2
    -22 6 -2
    -22 6 -2
    22 6 2
    22 6 2
    22 6 2
    23 -6 2
    -23 -6 -2
    23 -6 2
    -23 -6 -2
    -23 6 -2
    23 6 2
    23 6 2
    -23 6 -2
    23 6 2
    -24 -6 -2
    -24 -6 -2
    24 -6 2
    24 -6 2
    24 6 2
    -24 6 -2
    -24 6 -2
    24 6 2
    24 6 2
    -25 -7 2
    25 -7 -2
    -25 -7 2
    25 -7 -2
    -25 7 2
    25 7 -2
    25 7 -2
    25 7 -2
    -25 7 2
    24 -7 -2
    -24 -7 2
    -24 -7 2
    24 -7 -2
    24 7 -2
    24 7 -2
    24 7 -2
    -24 7 2
    23 -7 -2
    23 -7 -2
    -23 -7 2
    -23 -7 2
    23 7 -2
    23 7 -2
    -23 7 2
    23 7 -2
    -22 -7 2
    22 -7 -2
    -22 -7 2
    22 -7 -2
    22 7 -2
    22 7 -2
    22 7 -2
    -22 7 2
    -21 -7 2
    21 -7 -2
    21 -7 -2
    -21 -7 2
    21 7 -2
    21 7 -2
    -21 7 2
    21 7 -2
    -20 -7 2
    -20 -7 2
    20 -7 -2
    20 -7 -2
    20 7 -2
    20 7 -2
    20 7 -2
    -20 7 2
    20 7 -2
    -19 -7 2
    -19 -7 2
    19 -7 -2
    19 -7 -2
    19 7 -2
    19 7 -2
    19 7 -2
    -19 7 2
    19 7 -2
    19 7 -2
    -18 -7 2
    -18 -7 2
    -18 -7 2
    18 -7 -2
    18 -7 -2
    18 -7 -2
    18 7 -2
    18 7 -2
    18 7 -2
    -18 7 2
    18 7 -2
    18 7 -2
    17 -7 -2
    -17 -7 2
    -17 -7 2
    17 -7 -2
    17 -7 -2
    -17 -7 2
    17 7 -2
    17 7 -2
    -17 7 2
    17 7 -2
    17 7 -2
    17 7 -2
    16 -7 -2
    -16 -7 2
    -16 -7 2
    -16 -7 2
    16 -7 -2
    16 -7 -2
    16 7 -2
    16 7 -2
    -16 7 2
    16 7 -2
    16 7 -2
    16 7 -2
    -16 7 2
    15 -7 -2
    15 -7 -2
    -15 -7 2
    15 -7 -2
    -15 -7 2
    -15 -7 2
    15 7 -2
    15 7 -2
    -15 7 2
    15 7 -2
    15 7 -2
    -15 7 2
    -14 -7 2
    14 -7 -2
    -14 -7 2
    -14 -7 2
    14 -7 -2
    14 7 -2
    -14 7 2
    14 7 -2
    14 7 -2
    14 7 -2
    -14 7 2
    -13 -7 2
    13 -7 -2
    -13 -7 2
    13 -7 -2
    13 -7 -2
    -13 -7 2
    13 7 -2
    13 7 -2
    13 7 -2
    -13 7 2
    -13 7 2
    13 7 -2
    -13 7 2
    -12 -7 2
    12 -7 -2
    12 -7 -2
    -12 -7 2
    -12 -7 2
    12 -7 -2
    -12 7 2
    12 7 -2
    -12 7 2
    12 7 -2
    12 7 -2
    12 7 -2
    -11 -7 2
    -11 -7 2
    11 -7 -2
    -11 -7 2
    11 -7 -2
    -11 -7 2
    11 -7 -2
    -11 7 2
    11 7 -2
    11 7 -2
    -11 7 2
    11 7 -2
    11 7 -2
    -10 -7 2
    -10 -7 2
    -10 -7 2
    -10 -7 2
    10 -7 -2
    10 -7 -2
    10 -7 -2
    10 7 -2
    10 7 -2
    10 7 -2
    -10 7 2
    -10 7 2
    10 7 -2
    -9 -7 2
    9 -7 -2
    9 -7 -2
    -9 -7 2
    9 -7 -2
    -9 -7 2
    -9 -7 2
    9 7 -2
    9 7 -2
    -9 7 2
    9 7 -2
    9 7 -2
    -9 7 2
    -8 -7 2
    -8 -7 2
    8 -7 -2
    8 -7 -2
    -8 -7 2
    8 -7 -2
    -8 -7 2
    -8 7 2
    8 7 -2
    8 7 -2
    -8 7 2
    8 7 -2
    8 7 -2
    -7 -7 2
    -7 -7 2
    -7 -7 2
    7 -7 -2
    -7 -7 2
    7 -7 -2
    7 -7 -2
    7 7 -2
    7 7 -2
    7 7 -2
    -7 7 2
    -7 7 2
    7 7 -2
    6 -7 -2
    -6 -7 2
    -6 -7 2
    -6 -7 2
    6 -7 -2
    -6 -7 2
    6 -7 -2
    -6 7 2
    6 7 -2
    6 7 -2
    6 7 -2
    6 7 -2
    -5 -7 2
    -5 -7 2
    -5 -7 2
    5 -7 -2
    5 -7 -2
    -5 -7 2
    5 -7 -2
    5 7 -2
    -5 7 2
    5 7 -2
    -5 7 2
    -5 7 2
    5 7 -2
    5 7 -2
    -4 -7 2
    -4 -7 2
    -4 -7 2
    4 -7 -2
    -4 -7 2
    4 -7 -2
    4 -7 -2
    4 -7 -2
    4 7 -2
    -4 7 2
    4 7 -2
    -4 7 2
    4 7 -2
    4 7 -2
    -4 7 2
    4 7 -2
    -3 -7 2
    3 -7 -2
    3 -7 -2
    3 -7 -2
    -3 -7 2
    3 -7 -2
    3 -7 -2
    -3 -7 2
    -3 -7 2
    3 7 -2
    3 7 -2
    3 7 -2
    -3 7 2
    3 7 -2
    -3 7 2
    -3 7 2
    -3 7 2
    3 7 -2
    2 -7 -2
    2 -7 -2
    -2 -7 2
    -2 -7 2
    -2 -7 2
    -2 -7 2
    2 -7 -2
    -2 -7 2
    2 -7 -2
    2 7 -2
    -2 7 2
    2 7 -2
    -2 7 2
    -2 7 2
    -2 7 2
    2 7 -2
    2 7 -2
    -1 -7 2
    -1 -7 2
    1 -7 -2
    -1 -7 2
    1 -7 -2
    1 -7 -2
    1 -7 -2
    -1 -7 2
    1 -7 -2
    -1 -7 2
    1 7 -2
    -1 7 2
    -1 7 2
    1 7 -2
    1 7 -2
    1 7 -2
    1 7 -2
    -1 7 2
    0 -7 2
    0 -7 -2
    0 -7 2
    0 -7 -2
    0 -7 2
    0 -7 -2
    0 -7 2
    0 -7 -2
    0 -7 2
    0 7 -2
    0 7 2
    0 7 -2
    0 7 2
    0 7 2
    0 7 2
    0 7 -2
    -1 -7 -2
    1 -7 2
    -1 -7 -2
    -1 -7 -2
    1 -7 2
    -1 -7 -2
    1 -7 2
    1 -7 2
    -1 -7 -2
    -1 -7 -2
    -1 7 -2
    -1 7 -2
    1 7 2
    1 7 2
    -2 -7 -2
    2 -7 2
    2 -7 2
    -2 -7 -2
    -2 -7 -2
    -2 -7 -2
    2 -7 2
    -2 -7 -2
    2 -7 2
    2 -7 2
    2 7 2
    -2 7 -2
    2 7 2
    -2 7 -2
    2 7 2
    -3 -7 -2
    3 -7 2
    3 -7 2
    3 -7 2
    3 -7 2
    -3 -7 -2
    -3 -7 -2
    -3 -7 -2
    3 -7 2
    -3 -7 -2
    3 7 2
    3 7 2
    -3 7 -2
    3 7 2
    -3 7 -2
    4 -7 2
    4 -7 2
    4 -7 2
    4 -7 2
    -4 -7 -2
    -4 -7 -2
    4 -7 2
    -4 -7 -2
    -4 -7 -2
    -4 -7 -2
    4 -7 2
    -4 7 -2
    -4 7 -2
    4 7 2
    4 7 2
    4 7 2
    -5 -7 -2
    5 -7 2
    -5 -7 -2
    -5 -7 -2
    5 -7 2
    5 -7 2
    5 -7 2
    5 -7 2
    -5 -7 -2
    5 -7 2
    5 7 2
    -5 7 -2
    5 7 2
    5 7 2
    6 -7 2
    6 -7 2
    6 -7 2
    6 -7 2
    -6 -7 -2
    6 -7 2
    -6 -7 -2
    -6 -7 -2
    -6 -7 -2
    6 -7 2
    6 7 2
    -6 7 -2
    6 7 2
    -6 7 -2
    6 7 2
    7 -7 2
    7 -7 2
    -7 -7 -2
    -7 -7 -2
    -7 -7 -2
    7 -7 2
    -7 -7 -2
    7 -7 2
    7 -7 2
    7 -7 2
    7 7 2
    -7 7 -2
    7 7 2
    -7 7 -2
    7 7 2
    -8 -7 -2
    8 -7 2
    -8 -7 -2
    8 -7 2
    8 -7 2
    8 -7 2
    -8 -7 -2
    -8 -7 -2
    8 -7 2
    8 -7 2
    8 7 2
    -8 7 -2
    8 7 2
    -8 7 -2
    8 7 2
    -8 7 -2
    9 -7 2
    -9 -7 -2
    -9 -7 -2
    9 -7 2
    9 -7 2
    -9 -7 -2
    9 -7 2
    -9 -7 -2
    9 -7 2
    9 7 2
    9 7 2
    9 7 2
    -9 7 -2
    -9 7 -2
    10 -7 2
    -10 -7 -2
    -10 -7 -2
    -10 -7 -2
    10 -7 2
    10 -7 2
    -10 -7 -2
    10 -7 2
    10 -7 2
    10 7 2
    10 7 2
    -10 7 -2
    -10 7 -2
    -10 7 -2
    10 7 2
    -11 -7 -2
    11 -7 2
    11 -7 2
    11 -7 2
    -11 -7 -2
    11 -7 2
    -11 -7 -2
    11 -7 2
    -11 7 -2
    11 7 2
    -11 7 -2
    11 7 2
    -11 7 -2
    11 7 2
    12 -7 2
    12 -7 2
    12 -7 2
    12 -7 2
    -12 -7 -2
    -12 -7 -2
    -12 -7 -2
    12 -7 2
    12 7 2
    12 7 2
    -12 7 -2
    -12 7 -2
    -12 7 -2
    12 7 2
    13 -7 2
    -13 -7 -2
    -13 -7 -2
    13 -7 2
    13 -7 2
    -13 -7 -2
    13 -7 2
    13 -7 2
    13 7 2
    -13 7 -2
    13 7 2
    -13 7 -2
    14 -7 2
    14 -7 2
    14 -7 2
    -14 -7 -2
    14 -7 2
    -14 -7 -2
    -14 -7 -2
    14 7 2
    14 7 2
    14 7 2
    -14 7 -2
    -15 -7 -2
    -15 -7 -2
    15 -7 2
    15 -7 2
    15 -7 2
    15 -7 2
    -15 7 -2
    15 7 2
    15 7 2
    15 7 2
    -16 -7 -2
    16 -7 2
    16 -7 2
    -16 -7 -2
    16 -7 2
    16 7 2
    16 7 2
    16 7 2
    -16 7 -2
    16 7 2
    17 -7 2
    -17 -7 -2
    -17 -7 -2
    17 -7 2
    -17 7 -2
    17 7 2
    17 7 2
    17 7 2
    17 7 2
    -18 -7 -2
    18 -7 2
    18 -7 2
    -18 -7 -2
    18 7 2
    18 7 2
    -18 7 -2
    18 7 2
    19 -7 2
    19 -7 2
    -19 -7 -2
    -19 -7 -2
    19 7 2
    19 7 2
    -19 7 -2
    19 7 2
    19 7 2
    20 -7 2
    -20 -7 -2
    20 -7 2
    -20 -7 -2
    20 7 2
    20 7 2
    -20 7 -2
    21 -7 2
    -21 -7 -2
    21 -7 2
    -21 -7 -2
    21 7 2
    21 7 2
    -21 7 -2
    21 7 2
    -22 -7 -2
    22 -7 2
    -22 -7 -2
    22 -7 2
    22 7 2
    -22 7 -2
    -22 7 -2
    22 7 2
    22 7 2
    23 -7 2
    23 -7 2
    -23 -7 -2
    -23 -7 -2
    23 7 2
    -23 7 -2
    23 7 2
    -23 7 -2
    23 7 2
    23 -8 -2
    -23 -8 2
    23 -8 -2
    -23 -8 2
    23 8 -2
    23 8 -2
    -23 8 2
    23 8 -2
    22 -8 -2
    -22 -8 2
    -22 -8 2
    22 -8 -2
    22 8 -2
    22 8 -2
    22 8 -2
    -22 8 2
    21 -8 -2
    -21 -8 2
    -21 -8 2
    21 8 -2
    21 8 -2
    21 8 -2
    -21 8 2
    20 -8 -2
    -20 -8 2
    -20 -8 2
    20 -8 -2
    20 8 -2
    -20 8 2
    20 8 -2
    20 8 -2
    20 8 -2
    -19 -8 2
    19 -8 -2
    -19 -8 2
    19 -8 -2
    19 8 -2
    -19 8 2
    19 8 -2
    19 8 -2
    18 -8 -2
    18 -8 -2
    18 -8 -2
    -18 -8 2
    -18 -8 2
    -18 -8 2
    18 8 -2
    18 8 -2
    -18 8 2
    18 8 -2
    18 8 -2
    -17 -8 2
    17 -8 -2
    -17 -8 2
    -17 -8 2
    17 -8 -2
    17 -8 -2
    17 8 -2
    -17 8 2
    17 8 -2
    17 8 -2
    17 8 -2
    16 -8 -2
    -16 -8 2
    -16 -8 2
    -16 -8 2
    16 -8 -2
    16 -8 -2
    16 8 -2
    -16 8 2
    -16 8 2
    16 8 -2
    16 8 -2
    16 8 -2
    15 -8 -2
    -15 -8 2
    -15 -8 2
    -15 -8 2
    15 -8 -2
    15 -8 -2
    15 8 -2
    15 8 -2
    -15 8 2
    15 8 -2
    -15 8 2
    15 8 -2
    14 -8 -2
    14 -8 -2
    -14 -8 2
    -14 -8 2
    -14 -8 2
    14 -8 -2
    -14 -8 2
    14 8 -2
    14 8 -2
    14 8 -2
    -14 8 2
    14 8 -2
    -14 8 2
    -13 -8 2
    13 -8 -2
    13 -8 -2
    -13 -8 2
    -13 -8 2
    13 -8 -2
    -13 -8 2
    13 8 -2
    -13 8 2
    13 8 -2
    13 8 -2
    -13 8 2
    13 8 -2
    -13 8 2
    -12 -8 2
    12 -8 -2
    12 -8 -2
    -12 -8 2
    -12 -8 2
    12 -8 -2
    -12 -8 2
    12 8 -2
    -12 8 2
    12 8 -2
    -12 8 2
    12 8 -2
    12 8 -2
    -11 -8 2
    11 -8 -2
    -11 -8 2
    -11 -8 2
    -11 -8 2
    11 -8 -2
    11 -8 -2
    -11 8 2
    11 8 -2
    -11 8 2
    11 8 -2
    11 8 -2
    10 -8 -2
    -10 -8 2
    -10 -8 2
    -10 -8 2
    10 -8 -2
    -10 -8 2
    10 -8 -2
    10 8 -2
    10 8 -2
    -10 8 2
    10 8 -2
    10 8 -2
    -10 8 2
    -9 -8 2
    -9 -8 2
    9 -8 -2
    9 -8 -2
    -9 -8 2
    9 -8 -2
    -9 -8 2
    9 8 -2
    9 8 -2
    9 8 -2
    9 8 -2
    -9 8 2
    -9 8 2
    8 -8 -2
    -8 -8 2
    8 -8 -2
    -8 -8 2
    -8 -8 2
    -8 -8 2
    8 -8 -2
    -8 8 2
    8 8 -2
    8 8 -2
    -8 8 2
    8 8 -2
    8 8 -2
    -7 -8 2
    7 -8 -2
    -7 -8 2
    7 -8 -2
    7 -8 -2
    -7 -8 2
    -7 -8 2
    7 8 -2
    7 8 -2
    -7 8 2
    7 8 -2
    -7 8 2
    6 -8 -2
    6 -8 -2
    -6 -8 2
    -6 -8 2
    -6 -8 2
    -6 -8 2
    6 -8 -2
    6 8 -2
    6 8 -2
    6 8 -2
    6 8 -2
    6 8 -2
    -6 8 2
    -6 8 2
    -5 -8 2
    -5 -8 2
    5 -8 -2
    -5 -8 2
    5 -8 -2
    -5 -8 2
    5 -8 -2
    -5 8 2
    5 8 -2
    5 8 -2
    5 8 -2
    -5 8 2
    5 8 -2
    -4 -8 2
    4 -8 -2
    -4 -8 2
    -4 -8 2
    4 -8 -2
    -4 -8 2
    4 -8 -2
    4 8 -2
    -4 8 2
    4 8 -2
    4 8 -2
    4 8 -2
    4 8 -2
    -4 8 2
    -3 -8 2
    -3 -8 2
    -3 -8 2
    3 -8 -2
    3 -8 -2
    -3 -8 2
    -3 -8 2
    3 -8 -2
    3 8 -2
    3 8 -2
    -3 8 2
    -3 8 2
    3 8 -2
    -3 8 2
    -3 8 2
    -2 -8 2
    2 -8 -2
    -2 -8 2
    -2 -8 2
    -2 -8 2
    -2 -8 2
    2 -8 -2
    2 -8 -2
    -2 -8 2
    -2 -8 2
    -2 -8 2
    2 8 -2
    2 8 -2
    -2 8 2
    2 8 -2
    -2 8 2
    2 8 -2
    -2 8 2
    2 8 -2
    -2 8 2
    1 -8 -2
    -1 -8 2
    -1 -8 2
    -1 -8 2
    1 -8 -2
    -1 -8 2
    -1 -8 2
    1 -8 -2
    1 -8 -2
    1 -8 -2
    -1 8 2
    1 8 -2
    -1 8 2
    1 8 -2
    -1 8 2
    -1 8 2
    0 -8 -2
    0 -8 -2
    0 -8 2
    0 -8 2
    0 -8 2
    0 -8 -2
    0 -8 -2
    0 -8 2
    0 -8 2
    0 8 -2
    0 8 2
    0 8 2
    0 8 2
    0 8 -2
    0 8 2
    -1 -8 -2
    1 -8 2
    1 -8 2
    1 -8 2
    1 -8 2
    -1 -8 -2
    -1 -8 -2
    1 -8 2
    -1 -8 -2
    -1 -8 -2
    -1 8 -2
    1 8 2
    1 8 2
    1 8 2
    1 8 2
    -1 8 -2
    -2 -8 -2
    2 -8 2
    -2 -8 -2
    -2 -8 -2
    2 -8 2
    -2 -8 -2
    2 -8 2
    2 -8 2
    2 -8 2
    -2 -8 -2
    2 8 2
    -2 8 -2
    -2 8 -2
    2 8 2
    2 8 2
    2 8 2
    -3 -8 -2
    -3 -8 -2
    -3 -8 -2
    -3 -8 -2
    3 -8 2
    3 -8 2
    3 -8 2
    -3 -8 -2
    3 -8 2
    3 -8 2
    3 8 2
    3 8 2
    -3 8 -2
    3 8 2
    3 8 2
    -3 8 -2
    4 -8 2
    4 -8 2
    -4 -8 -2
    -4 -8 -2
    4 -8 2
    -4 -8 -2
    4 -8 2
    -4 -8 -2
    4 -8 2
    -4 -8 -2
    4 8 2
    -4 8 -2
    4 8 2
    4 8 2
    -4 8 -2
    4 8 2
    -5 -8 -2
    -5 -8 -2
    5 -8 2
    -5 -8 -2
    5 -8 2
    5 -8 2
    -5 -8 -2
    5 -8 2
    -5 -8 -2
    5 -8 2
    5 8 2
    -5 8 -2
    5 8 2
    5 8 2
    -5 8 -2
    5 8 2
    6 -8 2
    6 -8 2
    -6 -8 -2
    6 -8 2
    6 -8 2
    -6 -8 -2
    -6 -8 -2
    -6 -8 -2
    -6 -8 -2
    6 -8 2
    6 8 2
    6 8 2
    6 8 2
    -6 8 -2
    -6 8 -2
    7 -8 2
    -7 -8 -2
    -7 -8 -2
    7 -8 2
    -7 -8 -2
    -7 -8 -2
    7 -8 2
    7 -8 2
    7 -8 2
    7 8 2
    7 8 2
    -7 8 -2
    7 8 2
    -7 8 -2
    8 -8 2
    -8 -8 -2
    8 -8 2
    -8 -8 -2
    8 -8 2
    8 -8 2
    8 -8 2
    -8 -8 -2
    -8 8 -2
    8 8 2
    -8 8 -2
    8 8 2
    -8 8 -2
    9 -8 2
    -9 -8 -2
    -9 -8 -2
    9 -8 2
    9 -8 2
    9 -8 2
    -9 -8 -2
    -9 8 -2
    -9 8 -2
    9 8 2
    9 8 2
    9 8 2
    -9 8 -2
    10 -8 2
    10 -8 2
    10 -8 2
    -10 -8 -2
    -10 -8 -2
    10 -8 2
    -10 -8 -2
    10 8 2
    -10 8 -2
    10 8 2
    10 8 2
    10 8 2
    -10 8 -2
    -10 8 -2
    11 -8 2
    11 -8 2
    -11 -8 -2
    -11 -8 -2
    11 -8 2
    -11 -8 -2
    11 8 2
    -11 8 -2
    -11 8 -2
    11 8 2
    11 8 2
    -11 8 -2
    11 8 2
    12 -8 2
    12 -8 2
    -12 -8 -2
    -12 -8 -2
    12 -8 2
    -12 -8 -2
    12 8 2
    -12 8 -2
    12 8 2
    12 8 2
    12 8 2
    -12 8 -2
    -12 8 -2
    -13 -8 -2
    -13 -8 -2
    13 -8 2
    13 -8 2
    -13 -8 -2
    13 -8 2
    13 8 2
    -13 8 -2
    13 8 2
    13 8 2
    13 8 2
    -13 8 -2
    14 -8 2
    14 -8 2
    14 -8 2
    -14 -8 -2
    -14 -8 -2
    -14 -8 -2
    14 8 2
    14 8 2
    14 8 2
    -14 8 -2
    14 8 2
    15 -8 2
    15 -8 2
    -15 -8 -2
    -15 -8 -2
    -15 -8 -2
    15 -8 2
    15 8 2
    15 8 2
    15 8 2
    15 8 2
    -15 8 -2
    -16 -8 -2
    -16 -8 -2
    16 -8 2
    16 -8 2
    -16 -8 -2
    -16 8 -2
    16 8 2
    16 8 2
    16 8 2
    16 8 2
    -17 -8 -2
    17 -8 2
    -17 -8 -2
    -17 -8 -2
    17 -8 2
    -17 8 -2
    17 8 2
    17 8 2
    18 -8 2
    -18 -8 -2
    -18 -8 -2
    -18 -8 -2
    -18 8 -2
    18 8 2
    18 8 2
    18 8 2
    18 8 2
    19 -8 2
    19 -8 2
    -19 -8 -2
    -19 -8 -2
    -19 -8 -2
    19 8 2
    19 8 2
    19 8 2
    -19 8 -2
    -20 -8 -2
    20 -8 2
    20 -8 2
    -20 -8 -2
    -20 -8 -2
    20 8 2
    20 8 2
    20 8 2
    20 8 2
    -20 8 -2
    -21 -8 -2
    -21 -8 -2
    -21 -8 -2
    21 -8 2
    21 -8 2
    21 8 2
    21 8 2
    21 8 2
    -21 8 -2
    -22 -9 2
    22 -9 -2
    22 -9 -2
    -22 -9 2
    -22 -9 2
    22 9 -2
    22 9 -2
    22 9 -2
    -22 9 2
    -21 -9 2
    -21 -9 2
    -21 -9 2
    21 -9 -2
    21 -9 -2
    21 9 -2
    21 9 -2
    21 9 -2
    21 9 -2
    -21 9 2
    20 -9 -2
    -20 -9 2
    20 -9 -2
    -20 -9 2
    -20 -9 2
    -20 9 2
    20 9 -2
    20 9 -2
    20 9 -2
    20 9 -2
    -19 -9 2
    19 -9 -2
    -19 -9 2
    -19 -9 2
    19 -9 -2
    19 9 -2
    19 9 -2
    19 9 -2
    19 9 -2
    -19 9 2
    18 -9 -2
    -18 -9 2
    -18 -9 2
    18 -9 -2
    -18 -9 2
    18 9 -2
    -18 9 2
    18 9 -2
    18 9 -2
    18 9 -2
    17 -9 -2
    -17 -9 2
    -17 -9 2
    -17 -9 2
    17 -9 -2
    17 -9 -2
    -17 9 2
    17 9 -2
    17 9 -2
    17 9 -2
    -17 9 2
    17 9 -2
    16 -9 -2
    -16 -9 2
    -16 -9 2
    16 -9 -2
    16 -9 -2
    -16 -9 2
    -16 9 2
    16 9 -2
    16 9 -2
    16 9 -2
    16 9 -2
    -16 9 2
    -15 -9 2
    -15 -9 2
    15 -9 -2
    15 -9 -2
    -15 -9 2
    15 -9 -2
    15 9 -2
    15 9 -2
    15 9 -2
    -15 9 2
    -15 9 2
    15 9 -2
    -14 -9 2
    -14 -9 2
    14 -9 -2
    14 -9 -2
    -14 -9 2
    14 -9 -2
    -14 9 2
    14 9 -2
    14 9 -2
    14 9 -2
    14 9 -2
    -13 -9 2
    13 -9 -2
    13 -9 -2
    -13 -9 2
    13 -9 -2
    -13 -9 2
    -13 9 2
    13 9 -2
    13 9 -2
    13 9 -2
    -13 9 2
    13 9 -2
    -13 9 2
    12 -9 -2
    12 -9 -2
    12 -9 -2
    -12 -9 2
    -12 -9 2
    -12 -9 2
    12 9 -2
    -12 9 2
    12 9 -2
    12 9 -2
    12 9 -2
    -12 9 2
    -11 -9 2
    11 -9 -2
    -11 -9 2
    11 -9 -2
    11 -9 -2
    -11 -9 2
    -11 9 2
    11 9 -2
    11 9 -2
    11 9 -2
    -11 9 2
    -10 -9 2
    10 -9 -2
    -10 -9 2
    -10 -9 2
    10 -9 -2
    10 -9 -2
    10 9 -2
    -10 9 2
    10 9 -2
    10 9 -2
    10 9 -2
    9 -9 -2
    -9 -9 2
    9 -9 -2
    -9 -9 2
    9 -9 -2
    -9 -9 2
    -9 -9 2
    -9 9 2
    9 9 -2
    9 9 -2
    9 9 -2
    9 9 -2
    9 9 -2
    -9 9 2
    8 -9 -2
    -8 -9 2
    -8 -9 2
    -8 -9 2
    8 -9 -2
    -8 -9 2
    8 -9 -2
    8 9 -2
    8 9 -2
    8 9 -2
    -8 9 2
    8 9 -2
    -8 9 2
    8 9 -2
    -7 -9 2
    -7 -9 2
    7 -9 -2
    -7 -9 2
    -7 -9 2
    7 -9 -2
    7 9 -2
    -7 9 2
    7 9 -2
    7 9 -2
    7 9 -2
    -7 9 2
    -6 -9 2
    6 -9 -2
    -6 -9 2
    -6 -9 2
    6 -9 -2
    -6 9 2
    6 9 -2
    6 9 -2
    6 9 -2
    6 9 -2
    6 9 -2
    -6 9 2
    5 -9 -2
    -5 -9 2
    5 -9 -2
    -5 -9 2
    -5 -9 2
    -5 -9 2
    -5 9 2
    5 9 -2
    5 9 -2
    -5 9 2
    5 9 -2
    5 9 -2
    4 -9 -2
    -4 -9 2
    -4 -9 2
    -4 -9 2
    -4 -9 2
    4 -9 -2
    -4 -9 2
    4 9 -2
    -4 9 2
    4 9 -2
    -4 9 2
    4 9 -2
    4 9 -2
    -3 -9 2
    -3 -9 2
    3 -9 -2
    -3 -9 2
    -3 -9 2
    3 -9 -2
    3 9 -2
    -3 9 2
    3 9 -2
    3 9 -2
    -3 9 2
    -2 -9 2
    2 -9 -2
    2 -9 -2
    -2 -9 2
    -2 -9 2
    -2 -9 2
    2 -9 -2
    -2 9 2
    -2 9 2
    -2 9 2
    2 9 -2
    2 9 -2
    1 -9 -2
    -1 -9 2
    -1 -9 2
    -1 -9 2
    -1 -9 2
    1 -9 -2
    1 -9 -2
    1 9 -2
    -1 9 2
    -1 9 2
    -1 9 2
    1 9 -2
    -1 9 2
    0 -9 2
    0 -9 2
    0 -9 -2
    0 -9 2
    0 -9 -2
    0 -9 -2
    0 -9 2
    0 9 2
    0 9 2
    0 9 -2
    0 9 -2
    0 9 2
    -1 -9 -2
    1 -9 2
    1 -9 2
    -1 -9 -2
    -1 -9 -2
    1 -9 2
    -1 -9 -2
    1 9 2
    1 9 2
    -1 9 -2
    1 9 2
    1 9 2
    -1 9 -2
    2 -9 2
    2 -9 2
    -2 -9 -2
    -2 -9 -2
    2 -9 2
    -2 -9 -2
    2 -9 2
    -2 -9 -2
    2 9 2
    2 9 2
    -2 9 -2
    2 9 2
    -2 9 -2
    3 -9 2
    3 -9 2
    3 -9 2
    -3 -9 -2
    3 -9 2
    -3 -9 -2
    -3 -9 -2
    3 -9 2
    3 9 2
    -3 9 -2
    3 9 2
    -3 9 -2
    3 9 2
    3 9 2
    -4 -9 -2
    -4 -9 -2
    4 -9 2
    -4 -9 -2
    -4 -9 -2
    4 -9 2
    4 -9 2
    4 9 2
    -4 9 -2
    4 9 2
    -4 9 -2
    4 9 2
    -5 -9 -2
    -5 -9 -2
    5 -9 2
    5 -9 2
    -5 -9 -2
    5 -9 2
    5 -9 2
    -5 -9 -2
    5 -9 2
    5 9 2
    -5 9 -2
    5 9 2
    -5 9 -2
    5 9 2
    6 -9 2
    -6 -9 -2
    -6 -9 -2
    -6 -9 -2
    6 -9 2
    6 -9 2
    6 -9 2
    -6 -9 -2
    6 -9 2
    -6 9 -2
    6 9 2
    -6 9 -2
    6 9 2
    6 9 2
    6 9 2
    -7 -9 -2
    -7 -9 -2
    7 -9 2
    -7 -9 -2
    -7 -9 -2
    7 -9 2
    7 -9 2
    7 -9 2
    7 -9 2
    -7 9 -2
    7 9 2
    7 9 2
    -7 9 -2
    7 9 2
    -8 -9 -2
    8 -9 2
    8 -9 2
    -8 -9 -2
    8 -9 2
    -8 -9 -2
    -8 -9 -2
    8 9 2
    8 9 2
    8 9 2
    -8 9 -2
    -8 9 -2
    -8 9 -2
    8 9 2
    -9 -9 -2
    9 -9 2
    -9 -9 -2
    -9 -9 -2
    9 -9 2
    9 -9 2
    -9 -9 -2
    9 9 2
    -9 9 -2
    -9 9 -2
    9 9 2
    9 9 2
    -9 9 -2
    -10 -9 -2
    -10 -9 -2
    10 -9 2
    -10 -9 -2
    10 -9 2
    -10 -9 -2
    10 -9 2
    10 9 2
    10 9 2
    10 9 2
    -10 9 -2
    10 9 2
    -10 9 -2
    -10 9 -2
    11 -9 2
    11 -9 2
    11 -9 2
    -11 -9 -2
    -11 -9 -2
    -11 -9 -2
    -11 9 -2
    -11 9 -2
    11 9 2
    11 9 2
    11 9 2
    11 9 2
    -11 9 -2
    -12 -9 -2
    -12 -9 -2
    12 -9 2
    -12 -9 -2
    12 -9 2
    12 -9 2
    12 9 2
    -12 9 -2
    -12 9 -2
    12 9 2
    12 9 2
    12 9 2
    13 -9 2
    13 -9 2
    -13 -9 -2
    -13 -9 -2
    13 -9 2
    -13 -9 -2
    13 9 2
    -13 9 -2
    13 9 2
    -13 9 -2
    13 9 2
    13 9 2
    14 -9 2
    -14 -9 -2
    -14 -9 -2
    14 -9 2
    -14 -9 -2
    14 -9 2
    14 9 2
    -14 9 -2
    -14 9 -2
    14 9 2
    14 9 2
    14 9 2
    15 -9 2
    -15 -9 -2
    -15 -9 -2
    15 -9 2
    15 -9 2
    -15 -9 -2
    15 9 2
    15 9 2
    15 9 2
    -15 9 -2
    15 9 2
    16 -9 2
    -16 -9 -2
    16 -9 2
    16 -9 2
    16 9 2
    16 9 2
    16 9 2
    16 9 2
    -16 9 -2
    17 -9 2
    -17 -9 -2
    17 -9 2
    -17 -9 -2
    17 9 2
    17 9 2
    -17 9 -2
    17 9 2
    17 9 2
    18 -9 2
    18 -9 2
    -18 -9 -2
    -18 -9 -2
    -18 -9 -2
    18 9 2
    18 9 2
    18 9 2
    18 9 2
    -18 9 -2
    -19 -9 -2
    19 -9 2
    -19 -9 -2
    -19 -9 -2
    19 -9 2
    19 9 2
    19 9 2
    19 9 2
    19 9 2
    -19 9 -2
    -20 -9 -2
    20 -9 2
    -20 -9 -2
    20 -9 2
    -20 -9 -2
    20 9 2
    20 9 2
    -20 9 -2
    20 9 2
    20 9 2
    -19 -10 2
    19 -10 -2
    -19 -10 2
    -19 -10 2
    19 -10 -2
    19 -10 -2
    -19 10 2
    19 10 -2
    19 10 -2
    19 10 -2
    19 10 -2
    18 -10 -2
    -18 -10 2
    18 -10 -2
    -18 -10 2
    18 -10 -2
    -18 -10 2
    18 10 -2
    18 10 -2
    18 10 -2
    18 10 -2
    -18 10 2
    17 -10 -2
    17 -10 -2
    -17 -10 2
    17 -10 -2
    -17 -10 2
    -17 -10 2
    -17 10 2
    17 10 -2
    17 10 -2
    17 10 -2
    -17 10 2
    17 10 -2
    16 -10 -2
    16 -10 -2
    -16 -10 2
    16 -10 -2
    -16 -10 2
    16 10 -2
    16 10 -2
    -16 10 2
    16 10 -2
    -15 -10 2
    -15 -10 2
    15 -10 -2
    -15 -10 2
    15 -10 -2
    15 -10 -2
    15 10 -2
    -15 10 2
    -15 10 2
    15 10 -2
    15 10 -2
    15 10 -2
    -14 -10 2
    14 -10 -2
    -14 -10 2
    14 -10 -2
    -14 -10 2
    -14 10 2
    -14 10 2
    14 10 -2
    14 10 -2
    14 10 -2
    14 10 -2
    14 10 -2
    13 -10 -2
    13 -10 -2
    -13 -10 2
    -13 -10 2
    -13 -10 2
    13 10 -2
    -13 10 2
    -13 10 2
    13 10 -2
    13 10 -2
    13 10 -2
    13 10 -2
    12 -10 -2
    -12 -10 2
    12 -10 -2
    -12 -10 2
    -12 -10 2
    12 10 -2
    -12 10 2
    -12 10 2
    -12 10 2
    12 10 -2
    12 10 -2
    12 10 -2
    -11 -10 2
    -11 -10 2
    11 -10 -2
    -11 -10 2
    11 -10 -2
    11 10 -2
    11 10 -2
    11 10 -2
    -11 10 2
    -11 10 2
    11 10 -2
    11 10 -2
    10 -10 -2
    -10 -10 2
    -10 -10 2
    10 -10 -2
    -10 -10 2
    10 10 -2
    10 10 -2
    -10 10 2
    -10 10 2
    10 10 -2
    10 10 -2
    -9 -10 2
    9 -10 -2
    9 -10 -2
    -9 -10 2
    -9 -10 2
    -9 10 2
    9 10 -2
    9 10 -2
    -9 10 2
    9 10 -2
    9 10 -2
    9 10 -2
    -8 -10 2
    8 -10 -2
    -8 -10 2
    -8 -10 2
    8 -10 -2
    -8 -10 2
    8 10 -2
    8 10 -2
    8 10 -2
    8 10 -2
    -8 10 2
    -8 10 2
    -7 -10 2
    -7 -10 2
    -7 -10 2
    7 -10 -2
    7 -10 -2
    -7 -10 2
    7 10 -2
    7 10 -2
    -7 10 2
    7 10 -2
    -7 10 2
    7 10 -2
    7 10 -2
    -6 -10 2
    6 -10 -2
    -6 -10 2
    6 -10 -2
    -6 -10 2
    -6 -10 2
    -6 10 2
    6 10 -2
    6 10 -2
    6 10 -2
    6 10 -2
    -6 10 2
    5 -10 -2
    5 -10 -2
    -5 -10 2
    -5 -10 2
    -5 -10 2
    -5 -10 2
    -5 10 2
    5 10 -2
    5 10 -2
    5 10 -2
    -5 10 2
    -4 -10 2
    4 -10 -2
    4 -10 -2
    -4 -10 2
    -4 -10 2
    -4 -10 2
    4 10 -2
    -4 10 2
    -4 10 2
    4 10 -2
    -3 -10 2
    3 -10 -2
    3 -10 -2
    -3 -10 2
    -3 -10 2
    -3 -10 2
    3 10 -2
    3 10 -2
    -3 10 2
    -3 10 2
    -2 -10 2
    2 -10 -2
    -2 -10 2
    -2 -10 2
    2 -10 -2
    2 10 -2
    -2 10 2
    2 10 -2
    -2 10 2
    -1 -10 2
    -1 -10 2
    -1 -10 2
    -1 -10 2
    1 -10 -2
    1 -10 -2
    1 10 -2
    1 10 -2
    -1 10 2
    -1 10 2
    -1 10 2
    -1 10 2
    0 -10 2
    0 -10 -2
    0 -10 2
    0 -10 -2
    0 -10 2
    0 -10 2
    0 10 2
    0 10 -2
    0 10 2
    0 10 -2
    0 10 2
    0 10 2
    1 -10 2
    1 -10 2
    -1 -10 -2
    1 -10 2
    -1 -10 -2
    1 -10 2
    1 10 2
    1 10 2
    -1 10 -2
    1 10 2
    1 10 2
    -1 10 -2
    2 -10 2
    -2 -10 -2
    2 -10 2
    -2 -10 -2
    2 -10 2
    2 -10 2
    2 10 2
    2 10 2
    -2 10 -2
    2 10 2
    -2 10 -2
    2 10 2
    2 10 2
    3 -10 2
    3 -10 2
    3 -10 2
    -3 -10 -2
    -3 -10 -2
    3 -10 2
    3 10 2
    3 10 2
    3 10 2
    -3 10 -2
    -3 10 -2
    3 10 2
    4 -10 2
    4 -10 2
    4 -10 2
    -4 -10 -2
    -4 -10 -2
    -4 10 -2
    -4 10 -2
    4 10 2
    4 10 2
    4 10 2
    4 10 2
    4 10 2
    -5 -10 -2
    -5 -10 -2
    5 -10 2
    5 -10 2
    5 -10 2
    -5 -10 -2
    5 10 2
    -5 10 -2
    5 10 2
    5 10 2
    -5 10 -2
    -6 -10 -2
    6 -10 2
    6 -10 2
    -6 -10 -2
    -6 -10 -2
    6 10 2
    6 10 2
    6 10 2
    -6 10 -2
    -6 10 -2
    -7 -10 -2
    -7 -10 -2
    7 -10 2
    -7 -10 -2
    7 -10 2
    -7 -10 -2
    -7 10 -2
    7 10 2
    7 10 2
    -7 10 -2
    -7 10 -2
    7 10 2
    7 10 2
    -8 -10 -2
    -8 -10 -2
    -8 -10 -2
    8 -10 2
    8 -10 2
    -8 -10 -2
    -8 10 -2
    -8 10 -2
    8 10 2
    8 10 2
    8 10 2
    -8 10 -2
    9 -10 2
    -9 -10 -2
    9 -10 2
    -9 -10 -2
    -9 -10 -2
    9 10 2
    -9 10 -2
    -9 10 -2
    9 10 2
    9 10 2
    -9 10 -2
    9 10 2
    -10 -10 -2
    10 -10 2
    10 -10 2
    -10 -10 -2
    10 -10 2
    -10 -10 -2
    10 10 2
    -10 10 -2
    10 10 2
    10 10 2
    -10 10 -2
    10 10 2
    11 -10 2
    -11 -10 -2
    -11 -10 -2
    11 -10 2
    -11 -10 -2
    11 -10 2
    11 10 2
    -11 10 -2
    -11 10 -2
    11 10 2
    11 10 2
    12 -10 2
    -12 -10 -2
    12 -10 2
    -12 -10 -2
    12 -10 2
    -12 -10 -2
    -12 10 -2
    12 10 2
    -12 10 -2
    12 10 2
    12 10 2
    12 10 2
    -13 -10 -2
    13 -10 2
    13 -10 2
    -13 -10 -2
    13 -10 2
    -13 -10 -2
    -13 10 -2
    13 10 2
    13 10 2
    13 10 2
    -13 10 -2
    13 10 2
    14 -10 2
    -14 -10 -2
    -14 -10 -2
    -14 -10 -2
    14 -10 2
    14 10 2
    -14 10 -2
    14 10 2
    -14 10 -2
    14 10 2
    -15 -10 -2
    15 -10 2
    15 -10 2
    -15 -10 -2
    -15 -10 -2
    15 -10 2
    15 10 2
    15 10 2
    -15 10 -2
    15 10 2
    16 -10 2
    -16 -10 -2
    -16 -10 -2
    16 -10 2
    16 -10 2
    -16 -10 -2
    16 10 2
    16 10 2
    16 10 2
    -16 10 -2
    16 10 2
    -17 -10 -2
    17 -10 2
    -17 -10 -2
    -17 -10 -2
    17 -10 2
    -17 10 -2
    17 10 2
    17 10 2
    17 10 2
    17 10 2
    -17 -11 2
    -17 -11 2
    -17 -11 2
    17 -11 -2
    17 -11 -2
    17 11 -2
    17 11 -2
    -17 11 2
    17 11 -2
    17 11 -2
    16 -11 -2
    16 -11 -2
    -16 -11 2
    -16 -11 2
    -16 -11 2
    16 11 -2
    16 11 -2
    -16 11 2
    16 11 -2
    -16 11 2
    16 11 -2
    -15 -11 2
    -15 -11 2
    15 -11 -2
    15 -11 -2
    -15 -11 2
    -15 11 2
    15 11 -2
    15 11 -2
    15 11 -2
    -15 11 2
    14 -11 -2
    -14 -11 2
    -14 -11 2
    -14 -11 2
    14 -11 -2
    14 11 -2
    14 11 -2
    14 11 -2
    -14 11 2
    -14 11 2
    13 -11 -2
    -13 -11 2
    -13 -11 2
    -13 -11 2
    -13 -11 2
    13 -11 -2
    13 11 -2
    13 11 -2
    -13 11 2
    13 11 -2
    -13 11 2
    13 11 -2
    -12 -11 2
    -12 -11 2
    12 -11 -2
    -12 -11 2
    -12 -11 2
    12 -11 -2
    12 11 -2
    12 11 -2
    -12 11 2
    12 11 -2
    -12 11 2
    12 11 -2
    12 11 -2
    -11 -11 2
    -11 -11 2
    -11 -11 2
    -11 -11 2
    11 -11 -2
    11 -11 -2
    -11 11 2
    11 11 -2
    11 11 -2
    -11 11 2
    -11 11 2
    11 11 -2
    11 11 -2
    10 -11 -2
    10 -11 -2
    -10 -11 2
    -10 -11 2
    -10 -11 2
    -10 -11 2
    10 11 -2
    -10 11 2
    10 11 -2
    -10 11 2
    10 11 -2
    10 11 -2
    10 11 -2
    -9 -11 2
    -9 -11 2
    9 -11 -2
    -9 -11 2
    -9 -11 2
    9 -11 -2
    9 11 -2
    -9 11 2
    9 11 -2
    -9 11 2
    9 11 -2
    9 11 -2
    -8 -11 2
    -8 -11 2
    -8 -11 2
    8 -11 -2
    8 -11 -2
    -8 -11 2
    8 11 -2
    -8 11 2
    8 11 -2
    -8 11 2
    8 11 -2
    -7 -11 2
    7 -11 -2
    -7 -11 2
    7 -11 -2
    -7 -11 2
    7 11 -2
    -7 11 2
    7 11 -2
    -7 11 2
    -6 -11 2
    6 -11 -2
    -6 -11 2
    -6 -11 2
    6 -11 -2
    -6 11 2
    6 11 -2
    -6 11 2
    6 11 -2
    5 -11 -2
    -5 -11 2
    -5 -11 2
    5 -11 -2
    -5 -11 2
    5 11 -2
    -5 11 2
    -5 11 2
    5 11 -2
    -4 -11 2
    4 -11 -2
    -4 -11 2
    4 -11 -2
    -4 -11 2
    4 11 -2
    4 11 -2
    -4 11 2
    -4 11 2
    3 -11 -2
    -3 -11 2
    3 -11 -2
    -3 -11 2
    -3 -11 2
    -3 11 2
    -3 11 2
    3 11 -2
    3 11 -2
    2 -11 -2
    -2 -11 2
    2 -11 -2
    -2 -11 2
    -2 -11 2
    -2 11 2
    -2 11 2
    2 11 -2
    2 11 -2
    1 -11 -2
    1 -11 -2
    -1 -11 2
    -1 -11 2
    -1 -11 2
    -1 -11 2
    -1 11 2
    1 11 -2
    -1 11 2
    1 11 -2
    0 -11 2
    0 -11 -2
    0 -11 -2
    0 -11 2
    0 -11 2
    0 11 2
    0 11 -2
    0 11 -2
    0 11 2
    1 -11 2
    -1 -11 -2
    -1 -11 -2
    1 -11 2
    1 -11 2
    -1 11 -2
    -1 11 -2
    1 11 2
    1 11 2
    1 11 2
    1 11 2
    2 -11 2
    -2 -11 -2
    -2 -11 -2
    2 -11 2
    2 -11 2
    2 11 2
    2 11 2
    2 11 2
    -2 11 -2
    -2 11 -2
    2 11 2
    -3 -11 -2
    3 -11 2
    3 -11 2
    -3 -11 -2
    3 -11 2
    3 11 2
    3 11 2
    3 11 2
    -3 11 -2
    -3 11 -2
    3 11 2
    -4 -11 -2
    -4 -11 -2
    4 -11 2
    4 -11 2
    -4 11 -2
    4 11 2
    4 11 2
    4 11 2
    4 11 2
    -4 11 -2
    -5 -11 -2
    5 -11 2
    5 -11 2
    -5 -11 -2
    5 11 2
    5 11 2
    5 11 2
    5 11 2
    -5 11 -2
    5 11 2
    -5 11 -2
    6 -11 2
    6 -11 2
    -6 -11 -2
    -6 -11 -2
    6 11 2
    -6 11 -2
    -6 11 -2
    6 11 2
    6 11 2
    6 11 2
    -6 11 -2
    7 -11 2
    -7 -11 -2
    -7 -11 -2
    7 -11 2
    -7 11 -2
    7 11 2
    -7 11 -2
    7 11 2
    7 11 2
    -7 11 -2
    7 11 2
    7 11 2
    8 -11 2
    8 -11 2
    -8 -11 -2
    -8 11 -2
    8 11 2
    8 11 2
    -8 11 -2
    8 11 2
    8 11 2
    -8 11 -2
    9 -11 2
    9 -11 2
    -9 11 -2
    9 11 2
    -9 11 -2
    -9 11 -2
    9 11 2
    9 11 2
    -10 -11 -2
    10 -11 2
    -10 -11 -2
    10 -11 2
    10 11 2
    -10 11 -2
    10 11 2
    10 11 2
    10 11 2
    -10 11 -2
    11 -11 2
    11 -11 2
    -11 -11 -2
    -11 11 -2
    11 11 2
    11 11 2
    -11 11 -2
    11 11 2
    11 11 2
    12 -11 2
    -12 -11 -2
    12 -11 2
    -12 -11 -2
    -12 11 -2
    -12 11 -2
    12 11 2
    12 11 2
    12 11 2
    -13 -11 -2
    -13 -11 -2
    13 -11 2
    13 -11 2
    -13 11 -2
    -13 11 -2
    13 11 2
    13 11 2
    13 11 2
    13 11 2
    -14 -11 -2
    -14 -11 -2
    14 -11 2
    14 -11 2
    14 11 2
    14 11 2
    -14 11 -2
    14 11 2
    14 11 2
    -15 -11 -2
    15 -11 2
    -15 -11 -2
    15 -11 2
    -15 11 -2
    15 11 2
    15 11 2
    15 11 2
    15 11 2
    -13 -12 2
    -13 -12 2
    13 -12 -2
    13 -12 -2
    -13 -12 2
    -13 12 2
    13 12 -2
    -13 12 2
    -12 -12 2
    -12 -12 2
    -12 -12 2
    12 -12 -2
    12 -12 -2
    -12 12 2
    -12 12 2
    12 12 -2
    12 12 -2
    -11 -12 2
    11 -12 -2
    -11 -12 2
    -11 -12 2
    11 -12 -2
    11 12 -2
    -11 12 2
    11 12 -2
    -11 12 2
    -10 -12 2
    -10 -12 2
    10 -12 -2
    10 -12 -2
    10 12 -2
    -10 12 2
    -10 12 2
    -10 12 2
    10 12 -2
    -9 -12 2
    9 -12 -2
    9 -12 -2
    -9 -12 2
    9 12 -2
    -9 12 2
    -9 12 2
    8 -12 -2
    -8 -12 2
    8 -12 -2
    -8 -12 2
    -8 12 2
    -8 12 2
    8 12 -2
    8 12 -2
    7 -12 -2
    -7 -12 2
    7 -12 -2
    -7 -12 2
    -7 12 2
    7 12 -2
    7 12 -2
    -7 12 2
    6 -12 -2
    6 -12 -2
    -6 -12 2
    -6 -12 2
    6 12 -2
    -6 12 2
    -6 12 2
    6 12 -2
    5 -12 -2
    -5 -12 2
    -5 -12 2
    5 -12 -2
    -5 12 2
    5 12 -2
    5 12 -2
    -5 12 2
    -4 -12 2
    4 -12 -2
    -4 -12 2
    -4 12 2
    4 12 -2
    -4 12 2
    4 12 -2
    3 -12 -2
    3 -12 -2
    -3 -12 2
    -3 -12 2
    -3 12 2
    3 12 -2
    3 12 -2
    2 -12 -2
    2 -12 -2
    -2 -12 2
    -2 -12 2
    -2 12 2
    2 12 -2
    2 12 -2
    -2 12 2
    1 -12 -2
    -1 -12 2
    1 -12 -2
    -1 -12 2
    1 12 -2
    1 12 -2
    -1 12 2
    -1 12 2
    0 -12 2
    0 -12 -2
    0 -12 2
    0 -12 -2
    0 12 -2
    0 12 2
    1 -12 2
    -1 -12 -2
    -1 -12 -2
    1 -12 2
    1 12 2
    1 12 2
    -1 12 -2
    2 -12 2
    -2 -12 -2
    2 -12 2
    -2 -12 -2
    -2 12 -2
    2 12 2
    2 12 2
    -2 12 -2
    -3 -12 -2
    3 -12 2
    -3 -12 -2
    3 -12 2
    -3 12 -2
    3 12 2
    -3 12 -2
    3 12 2
    4 -12 2
    -4 -12 -2
    4 -12 2
    -4 -12 -2
    4 12 2
    -4 12 -2
    -4 12 -2
    4 12 2
    5 -12 2
    5 -12 2
    -5 -12 -2
    -5 -12 -2
    -5 12 -2
    5 12 2
    5 12 2
    5 12 2
    5 12 2
    -5 12 -2
    -5 12 -2
    -6 -12 -2
    6 -12 2
    -6 -12 -2
    6 -12 2
    -6 12 -2
    6 12 2
    6 12 2
    -6 12 -2
    6 12 2
    -6 12 -2
    6 12 2
    7 -12 2
    -7 -12 -2
    7 -12 2
    -7 12 -2
    7 12 2
    7 12 2
    7 12 2
    7 12 2
    -7 12 -2
    -7 12 -2
    8 -12 2
    8 -12 2
    -8 -12 -2
    -8 12 -2
    8 12 2
    8 12 2
    -8 12 -2
    8 12 2
    -8 12 -2
    8 12 2
    9 -12 2
    -9 -12 -2
    9 -12 2
    -9 12 -2
    9 12 2
    -9 12 -2
    9 12 2
    9 12 2
    9 12 2
    10 -12 2
    10 -12 2
    -10 -12 -2
    10 12 2
    10 12 2
    10 12 2
    -10 12 -2
    -10 12 -2
    10 12 2
    -11 -12 -2
    11 -12 2
    11 -12 2
    11 12 2
    -11 12 -2
    -11 12 -2
    11 12 2
    11 12 2
    11 12 2
    7 -13 -2
    7 -13 -2
    -7 -13 2
    -7 -13 2
    -7 13 2
    -7 13 2
    7 13 -2
    7 13 -2
    6 -13 -2
    -6 -13 2
    -6 -13 2
    6 -13 -2
    6 13 -2
    -6 13 2
    -6 13 2
    6 13 -2
    5 -13 -2
    -5 -13 2
    5 -13 -2
    -5 -13 2
    5 13 -2
    -5 13 2
    -5 13 2
    5 13 -2
    -4 -13 2
    -4 -13 2
    4 -13 -2
    4 -13 -2
    4 13 -2
    -4 13 2
    -4 13 2
    4 13 -2
    -3 -13 2
    3 -13 -2
    -3 -13 2
    3 -13 -2
    -3 13 2
    3 13 -2
    -3 13 2
    3 13 -2
    2 -13 -2
    -2 -13 2
    2 -13 -2
    -2 -13 2
    2 13 -2
    2 13 -2
    -2 13 2
    -2 13 2
    -1 -13 2
    1 -13 -2
    1 -13 -2
    -1 -13 2
    -1 13 2
    1 13 -2
    -1 13 2
    1 13 -2
    0 -13 -2
    0 -13 2
    0 -13 2
    0 -13 -2
    0 13 2
    0 13 -2
    0 13 -2
    0 13 2
    1 -13 2
    -1 -13 -2
    -1 -13 -2
    1 -13 2
    1 13 2
    -1 13 -2
    1 13 2
    -1 13 -2
    -2 -13 -2
    2 -13 2
    -2 -13 -2
    2 -13 2
    -2 13 -2
    2 13 2
    2 13 2
    -2 13 -2
    3 -13 2
    3 -13 2
    -3 -13 -2
    -3 -13 -2
    -3 13 -2
    3 13 2
    -3 13 -2
    -3 13 -2
    3 13 2
    -4 -13 -2
    4 -13 2
    -4 -13 -2
    4 -13 2
    4 13 2
    -4 13 -2
    -4 13 -2
    4 13 2
    -4 13 -2
    5 -13 2
    5 -13 2
    -5 -13 -2
    5 13 2
    5 13 2
    -5 13 -2
    -5 13 -2
    30 0 -3
    30 0 -3
    -30 0 3
    29 0 -3
    29 0 -3
    -29 0 3
    -28 0 3
    28 0 -3
    27 0 -3
    -27 0 3
    27 0 -3
    -26 0 3
    26 0 -3
    26 0 -3
    -25 0 3
    25 0 -3
    25 0 -3
    24 0 -3
    24 0 -3
    24 0 -3
    -24 0 3
    24 0 -3
    23 0 -3
    23 0 -3
    23 0 -3
    -23 0 3
    23 0 -3
    22 0 -3
    22 0 -3
    -22 0 3
    22 0 -3
    22 0 -3
    22 0 -3
    21 0 -3
    21 0 -3
    21 0 -3
    21 0 -3
    -21 0 3
    21 0 -3
    20 0 -3
    -20 0 3
    -20 0 3
    20 0 -3
    20 0 -3
    20 0 -3
    20 0 -3
    19 0 -3
    -19 0 3
    19 0 -3
    19 0 -3
    -19 0 3
    19 0 -3
    19 0 -3
    18 0 -3
    18 0 -3
    18 0 -3
    -18 0 3
    18 0 -3
    18 0 -3
    -18 0 3
    -18 0 3
    17 0 -3
    -17 0 3
    -17 0 3
    17 0 -3
    17 0 -3
    -17 0 3
    -17 0 3
    17 0 -3
    17 0 -3
    16 0 -3
    16 0 -3
    -16 0 3
    16 0 -3
    16 0 -3
    16 0 -3
    16 0 -3
    16 0 -3
    -16 0 3
    -16 0 3
    -16 0 3
    15 0 -3
    -15 0 3
    15 0 -3
    -15 0 3
    15 0 -3
    15 0 -3
    15 0 -3
    15 0 -3
    15 0 -3
    -15 0 3
    14 0 -3
    -14 0 3
    14 0 -3
    -14 0 3
    14 0 -3
    14 0 -3
    13 0 -3
    13 0 -3
    13 0 -3
    -13 0 3
    -13 0 3
    13 0 -3
    13 0 -3
    12 0 -3
    12 0 -3
    12 0 -3
    12 0 -3
    -12 0 3
    12 0 -3
    -11 0 3
    11 0 -3
    11 0 -3
    11 0 -3
    11 0 -3
    11 0 -3
    11 0 -3
    10 0 -3
    10 0 -3
    -10 0 3
    10 0 -3
    10 0 -3
    10 0 -3
    10 0 -3
    9 0 -3
    9 0 -3
    -9 0 3
    9 0 -3
    9 0 -3
    9 0 -3
    -9 0 3
    9 0 -3
    8 0 -3
    8 0 -3
    8 0 -3
    -8 0 3
    -8 0 3
    8 0 -3
    8 0 -3
    8 0 -3
    7 0 -3
    -7 0 3
    7 0 -3
    7 0 -3
    7 0 -3
    7 0 -3
    -6 0 3
    6 0 -3
    6 0 -3
    6 0 -3
    6 0 -3
    6 0 -3
    6 0 -3
    -6 0 3
    -6 0 3
    -6 0 3
    -5 0 3
    5 0 -3
    -5 0 3
    5 0 -3
    -5 0 3
    -5 0 3
    5 0 -3
    -5 0 3
    -5 0 3
    5 0 -3
    4 0 -3
    -4 0 3
    -4 0 3
    -4 0 3
    4 0 -3
    -4 0 3
    -4 0 3
    4 0 -3
    -4 0 3
    -4 0 3
    -4 0 3
    -4 0 3
    4 0 -3
    4 0 -3
    3 0 -3
    3 0 -3
    -3 0 3
    -3 0 3
    3 0 -3
    -3 0 3
    -3 0 3
    3 0 -3
    -3 0 3
    3 0 -3
    -2 0 3
    2 0 -3
    -2 0 3
    -2 0 3
    -2 0 3
    2 0 -3
    2 0 -3
    2 0 -3
    -2 0 3
    2 0 -3
    -2 0 3
    2 0 -3
    -2 0 3
    -1 0 3
    1 0 -3
    1 0 -3
    -1 0 3
    -1 0 3
    -1 0 3
    -1 0 3
    1 0 -3
    -1 0 3
    1 0 -3
    -1 0 3
    1 0 -3
    -1 0 3
    -1 0 3
    1 0 -3
    0 0 3
    0 0 -3
    0 0 -3
    0 0 3
    0 0 3
    0 0 3
    0 0 -3
    0 0 -3
    0 0 -3
    0 0 3
    0 0 3
    0 0 -3
    0 0 -3
    1 0 3
    -1 0 -3
    -1 0 -3
    1 0 3
    1 0 3
    1 0 3
    -1 0 -3
    -1 0 -3
    1 0 3
    -1 0 -3
    1 0 3
    -2 0 -3
    2 0 3
    -2 0 -3
    -2 0 -3
    -2 0 -3
    -2 0 -3
    2 0 3
    2 0 3
    3 0 3
    3 0 3
    3 0 3
    3 0 3
    -3 0 -3
    -3 0 -3
    -3 0 -3
    3 0 3
    -3 0 -3
    3 0 3
    -3 0 -3
    4 0 3
    -4 0 -3
    4 0 3
    4 0 3
    -4 0 -3
    4 0 3
    -4 0 -3
    4 0 3
    -4 0 -3
    5 0 3
    -5 0 -3
    5 0 3
    -5 0 -3
    -5 0 -3
    5 0 3
    -5 0 -3
    5 0 3
    -6 0 -3
    6 0 3
    6 0 3
    6 0 3
    6 0 3
    -6 0 -3
    6 0 3
    7 0 3
    -7 0 -3
    7 0 3
    7 0 3
    7 0 3
    -7 0 -3
    8 0 3
    8 0 3
    -8 0 -3
    8 0 3
    -8 0 -3
    8 0 3
    9 0 3
    9 0 3
    -9 0 -3
    9 0 3
    -9 0 -3
    9 0 3
    9 0 3
    10 0 3
    10 0 3
    10 0 3
    10 0 3
    -10 0 -3
    -10 0 -3
    -11 0 -3
    11 0 3
    11 0 3
    11 0 3
    11 0 3
    -11 0 -3
    11 0 3
    12 0 3
    -12 0 -3
    12 0 3
    12 0 3
    -12 0 -3
    12 0 3
    12 0 3
    13 0 3
    13 0 3
    13 0 3
    -13 0 -3
    13 0 3
    -13 0 -3
    13 0 3
    -13 0 -3
    14 0 3
    14 0 3
    -14 0 -3
    -14 0 -3
    14 0 3
    14 0 3
    14 0 3
    -14 0 -3
    15 0 3
    -15 0 -3
    -15 0 -3
    15 0 3
    15 0 3
    15 0 3
    -15 0 -3
    15 0 3
    16 0 3
    -16 0 -3
    16 0 3
    16 0 3
    16 0 3
    -16 0 -3
    16 0 3
    -16 0 -3
    -17 0 -3
    -17 0 -3
    17 0 3
    17 0 3
    17 0 3
    -17 0 -3
    17 0 3
    17 0 3
    18 0 3
    -18 0 -3
    18 0 3
    18 0 3
    -18 0 -3
    18 0 3
    18 0 3
    19 0 3
    19 0 3
    -19 0 -3
    -19 0 -3
    19 0 3
    19 0 3
    19 0 3
    20 0 3
    20 0 3
    20 0 3
    20 0 3
    -20 0 -3
    20 0 3
    -20 0 -3
    21 0 3
    21 0 3
    21 0 3
    21 0 3
    -21 0 -3
    21 0 3
    21 0 3
    -21 0 -3
    22 0 3
    22 0 3
    22 0 3
    -22 0 -3
    22 0 3
    -23 0 -3
    23 0 3
    23 0 3
    23 0 3
    24 0 3
    24 0 3
    -24 0 -3
    24 0 3
    25 0 3
    -25 0 -3
    25 0 3
    26 0 3
    26 0 3
    26 0 3
    -26 0 -3
    27 0 3
    -27 0 -3
    27 0 3
    -29 -1 3
    29 -1 -3
    29 -1 -3
    29 1 -3
    -29 1 3
    29 1 -3
    28 -1 -3
    28 -1 -3
    -28 -1 3
    -28 1 3
    28 1 -3
    28 1 -3
    27 -1 -3
    -27 -1 3
    27 -1 -3
    27 -1 -3
    27 1 -3
    27 1 -3
    -27 1 3
    -26 -1 3
    26 -1 -3
    26 -1 -3
    26 -1 -3
    26 1 -3
    26 1 -3
    26 1 -3
    -26 1 3
    -25 -1 3
    25 -1 -3
    25 -1 -3
    25 -1 -3
    25 1 -3
    25 1 -3
    -25 1 3
    25 1 -3
    24 -1 -3
    24 -1 -3
    24 -1 -3
    -24 -1 3
    24 1 -3
    -24 1 3
    24 1 -3
    24 1 -3
    24 1 -3
    23 -1 -3
    -23 -1 3
    23 -1 -3
    23 -1 -3
    23 1 -3
    23 1 -3
    23 1 -3
    -23 1 3
    -23 1 3
    23 1 -3
    22 -1 -3
    -22 -1 3
    22 -1 -3
    22 -1 -3
    -22 1 3
    -22 1 3
    22 1 -3
    22 1 -3
    22 1 -3
    22 1 -3
    21 -1 -3
    21 -1 -3
    -21 -1 3
    21 -1 -3
    21 -1 -3
    -21 1 3
    21 1 -3
    21 1 -3
    21 1 -3
    -21 1 3
    21 1 -3
    -21 1 3
    20 -1 -3
    20 -1 -3
    20 -1 -3
    20 -1 -3
    20 -1 -3
    -20 -1 3
    20 1 -3
    -20 1 3
    20 1 -3
    20 1 -3
    20 1 -3
    -20 1 3
    -20 1 3
    19 -1 -3
    19 -1 -3
    19 -1 -3
    19 -1 -3
    19 -1 -3
    -19 -1 3
    19 1 -3
    19 1 -3
    -19 1 3
    19 1 -3
    19 1 -3
    19 1 -3
    19 1 -3
    -19 1 3
    18 -1 -3
    18 -1 -3
    -18 -1 3
    18 -1 -3
    18 -1 -3
    18 -1 -3
    -18 1 3
    18 1 -3
    18 1 -3
    -18 1 3
    18 1 -3
    18 1 -3
    18 1 -3
    18 1 -3
    17 -1 -3
    17 -1 -3
    -17 -1 3
    17 -1 -3
    17 -1 -3
    17 -1 -3
    17 1 -3
    17 1 -3
    17 1 -3
    -17 1 3
    17 1 -3
    17 1 -3
    17 1 -3
    16 -1 -3
    -16 -1 3
    16 -1 -3
    16 -1 -3
    16 -1 -3
    -16 1 3
    -16 1 3
    16 1 -3
    16 1 -3
    16 1 -3
    16 1 -3
    16 1 -3
    16 1 -3
    15 -1 -3
    15 -1 -3
    -15 -1 3
    15 -1 -3
    15 -1 -3
    15 -1 -3
    15 1 -3
    15 1 -3
    15 1 -3
    15 1 -3
    -15 1 3
    15 1 -3
    15 1 -3
    14 -1 -3
    14 -1 -3
    -14 -1 3
    14 -1 -3
    14 -1 -3
    14 -1 -3
    14 1 -3
    -14 1 3
    14 1 -3
    14 1 -3
    14 1 -3
    14 1 -3
    13 -1 -3
    13 -1 -3
    -13 -1 3
    13 -1 -3
    13 -1 -3
    13 -1 -3
    -13 1 3
    13 1 -3
    13 1 -3
    13 1 -3
    13 1 -3
    13 1 -3
    13 1 -3
    12 -1 -3
    -12 -1 3
    12 -1 -3
    12 -1 -3
    12 -1 -3
    12 -1 -3
    12 1 -3
    12 1 -3
    12 1 -3
    12 1 -3
    12 1 -3
    -12 1 3
    12 1 -3
    -11 -1 3
    11 -1 -3
    11 -1 -3
    11 -1 -3
    11 -1 -3
    11 -1 -3
    11 1 -3
    11 1 -3
    11 1 -3
    11 1 -3
    11 1 -3
    -11 1 3
    10 -1 -3
    10 -1 -3
    10 -1 -3
    10 -1 -3
    10 -1 -3
    10 -1 -3
    -10 -1 3
    10 1 -3
    10 1 -3
    -10 1 3
    10 1 -3
    10 1 -3
    10 1 -3
    10 1 -3
    9 -1 -3
    -9 -1 3
    9 -1 -3
    9 -1 -3
    9 -1 -3
    9 -1 -3
    9 -1 -3
    -9 1 3
    9 1 -3
    9 1 -3
    9 1 -3
    9 1 -3
    -9 1 3
    9 1 -3
    9 1 -3
    8 -1 -3
    -8 -1 3
    8 -1 -3
    8 -1 -3
    8 -1 -3
    8 -1 -3
    8 -1 -3
    -8 1 3
    8 1 -3
    8 1 -3
    -8 1 3
    8 1 -3
    8 1 -3
    8 1 -3
    8 1 -3
    -8 1 3
    8 1 -3
    7 -1 -3
    7 -1 -3
    7 -1 -3
    7 -1 -3
    7 -1 -3
    -7 -1 3
    -7 1 3
    -7 1 3
    7 1 -3
    7 1 -3
    7 1 -3
    -7 1 3
    7 1 -3
    7 1 -3
    7 1 -3
    -7 1 3
    7 1 -3
    -7 1 3
    6 -1 -3
    6 -1 -3
    6 -1 -3
    -6 -1 3
    6 -1 -3
    6 -1 -3
    6 1 -3
    -6 1 3
    -6 1 3
    6 1 -3
    -6 1 3
    6 1 -3
    -6 1 3
    -6 1 3
    6 1 -3
    -6 1 3
    -6 1 3
    6 1 -3
    5 -1 -3
    5 -1 -3
    5 -1 -3
    -5 -1 3
    5 -1 -3
    5 -1 -3
    -5 1 3
    -5 1 3
    5 1 -3
    -5 1 3
    5 1 -3
    -5 1 3
    -5 1 3
    5 1 -3
    5 1 -3
    5 1 -3
    5 1 -3
    -4 -1 3
    4 -1 -3
    4 -1 -3
    4 -1 -3
    -4 -1 3
    -4 -1 3
    4 -1 -3
    -4 -1 3
    4 -1 -3
    -4 -1 3
    4 -1 -3
    4 1 -3
    -4 1 3
    -4 1 3
    -4 1 3
    -4 1 3
    4 1 -3
    4 1 -3
    -4 1 3
    4 1 -3
    -4 1 3
    4 1 -3
    3 -1 -3
    3 -1 -3
    3 -1 -3
    -3 -1 3
    3 -1 -3
    3 -1 -3
    3 -1 -3
    -3 1 3
    -3 1 3
    3 1 -3
    -3 1 3
    3 1 -3
    3 1 -3
    -3 1 3
    -3 1 3
    3 1 -3
    -3 1 3
    2 -1 -3
    2 -1 -3
    2 -1 -3
    -2 -1 3
    2 -1 -3
    -2 -1 3
    -2 -1 3
    2 -1 -3
    2 -1 -3
    -2 -1 3
    2 1 -3
    -2 1 3
    -2 1 3
    2 1 -3
    2 1 -3
    -2 1 3
    2 1 -3
    2 1 -3
    2 1 -3
    -2 1 3
    -2 1 3
    2 1 -3
    -2 1 3
    -1 -1 3
    1 -1 -3
    1 -1 -3
    1 -1 -3
    1 -1 -3
    1 1 -3
    -1 1 3
    -1 1 3
    -1 1 3
    -1 1 3
    1 1 -3
    -1 1 3
    1 1 -3
    -1 1 3
    -1 1 3
    -1 1 3
    1 1 -3
    0 -1 3
    0 -1 3
    0 -1 -3
    0 -1 3
    0 -1 3
    0 -1 -3
    0 -1 -3
    0 -1 3
    0 -1 -3
    0 -1 -3
    0 -1 3
    0 -1 -3
    0 1 3
    0 1 -3
    0 1 3
    0 1 3
    0 1 -3
    0 1 3
    0 1 -3
    0 1 3
    0 1 3
    0 1 3
    0 1 -3
    0 1 -3
    0 1 3
    -1 -1 -3
    1 -1 3
    1 -1 3
    -1 -1 -3
    -1 -1 -3
    -1 1 -3
    1 1 3
    -1 1 -3
    -1 1 -3
    -1 1 -3
    1 1 3
    1 1 3
    1 1 3
    -1 1 -3
    -2 -1 -3
    -2 -1 -3
    2 -1 3
    2 -1 3
    -2 -1 -3
    2 -1 3
    -2 -1 -3
    2 -1 3
    2 -1 3
    -2 -1 -3
    2 1 3
    -2 1 -3
    -2 1 -3
    2 1 3
    2 1 3
    -2 1 -3
    2 1 3
    3 -1 3
    3 -1 3
    -3 -1 -3
    -3 -1 -3
    -3 -1 -3
    3 -1 3
    3 -1 3
    3 -1 3
    -3 -1 -3
    -3 -1 -3
    3 1 3
    3 1 3
    -3 1 -3
    3 1 3
    -3 1 -3
    4 -1 3
    -4 -1 -3
    4 -1 3
    -4 -1 -3
    4 -1 3
    4 1 3
    -4 1 -3
    -4 1 -3
    4 1 3
    5 -1 3
    5 -1 3
    5 -1 3
    -5 -1 -3
    -5 -1 -3
    5 -1 3
    5 -1 3
    5 -1 3
    5 1 3
    5 1 3
    5 1 3
    -5 1 -3
    -5 1 -3
    -6 -1 -3
    6 -1 3
    -6 -1 -3
    6 -1 3
    6 -1 3
    6 -1 3
    6 -1 3
    6 -1 3
    -6 -1 -3
    6 1 3
    6 1 3
    6 1 3
    6 1 3
    -6 1 -3
    -6 1 -3
    -7 -1 -3
    7 -1 3
    7 -1 3
    7 -1 3
    -7 -1 -3
    7 -1 3
    7 -1 3
    -7 -1 -3
    -7 1 -3
    7 1 3
    7 1 3
    7 1 3
    7 1 3
    -7 1 -3
    7 1 3
    -8 -1 -3
    -8 -1 -3
    8 -1 3
    8 -1 3
    8 -1 3
    8 -1 3
    8 -1 3
    8 1 3
    8 1 3
    -8 1 -3
    8 1 3
    8 1 3
    8 1 3
    9 -1 3
    -9 -1 -3
    9 -1 3
    9 -1 3
    9 -1 3
    9 -1 3
    -9 -1 -3
    9 1 3
    -9 1 -3
    -9 1 -3
    9 1 3
    9 1 3
    9 1 3
    9 1 3
    10 -1 3
    -10 -1 -3
    10 -1 3
    10 -1 3
    10 -1 3
    10 -1 3
    10 -1 3
    -10 -1 -3
    10 1 3
    10 1 3
    -10 1 -3
    10 1 3
    10 1 3
    -10 1 -3
    10 1 3
    11 -1 3
    11 -1 3
    11 -1 3
    -11 -1 -3
    11 -1 3
    11 -1 3
    11 -1 3
    -11 -1 -3
    11 1 3
    -11 1 -3
    11 1 3
    11 1 3
    -11 1 -3
    11 1 3
    11 1 3
    -12 -1 -3
    12 -1 3
    12 -1 3
    12 -1 3
    12 -1 3
    -12 -1 -3
    12 -1 3
    12 -1 3
    -12 1 -3
    12 1 3
    12 1 3
    -12 1 -3
    12 1 3
    12 1 3
    13 -1 3
    13 -1 3
    -13 -1 -3
    13 -1 3
    13 -1 3
    -13 -1 -3
    13 -1 3
    13 1 3
    13 1 3
    -13 1 -3
    13 1 3
    -13 1 -3
    13 1 3
    13 1 3
    14 -1 3
    -14 -1 -3
    14 -1 3
    14 -1 3
    14 -1 3
    14 -1 3
    -14 -1 -3
    -14 1 -3
    14 1 3
    14 1 3
    14 1 3
    -14 1 -3
    14 1 3
    14 1 3
    15 -1 3
    15 -1 3
    -15 -1 -3
    15 -1 3
    15 -1 3
    15 -1 3
    -15 -1 -3
    15 1 3
    15 1 3
    -15 1 -3
    -15 1 -3
    15 1 3
    15 1 3
    15 1 3
    -16 -1 -3
    16 -1 3
    16 -1 3
    16 -1 3
    16 -1 3
    16 -1 3
    16 1 3
    -16 1 -3
    16 1 3
    -16 1 -3
    16 1 3
    16 1 3
    16 1 3
    17 -1 3
    -17 -1 -3
    17 -1 3
    -17 -1 -3
    17 -1 3
    17 -1 3
    17 -1 3
    -17 1 -3
    17 1 3
    17 1 3
    -17 1 -3
    17 1 3
    17 1 3
    18 -1 3
    18 -1 3
    -18 -1 -3
    18 -1 3
    18 -1 3
    -18 -1 -3
    18 -1 3
    -18 1 -3
    -18 1 -3
    18 1 3
    18 1 3
    18 1 3
    18 1 3
    18 1 3
    -18 1 -3
    19 -1 3
    19 -1 3
    -19 -1 -3
    19 -1 3
    -19 -1 -3
    19 -1 3
    19 -1 3
    19 1 3
    -19 1 -3
    19 1 3
    -19 1 -3
    19 1 3
    19 1 3
    -19 1 -3
    20 -1 3
    20 -1 3
    20 -1 3
    20 -1 3
    -20 -1 -3
    20 -1 3
    -20 -1 -3
    20 1 3
    -20 1 -3
    -20 1 -3
    -20 1 -3
    20 1 3
    20 1 3
    21 -1 3
    21 -1 3
    21 -1 3
    21 -1 3
    -21 -1 -3
    21 -1 3
    -21 -1 -3
    -21 1 -3
    -21 1 -3
    21 1 3
    21 1 3
    21 1 3
    22 -1 3
    22 -1 3
    22 -1 3
    -22 -1 -3
    22 -1 3
    22 1 3
    -22 1 -3
    22 1 3
    -22 1 -3
    22 1 3
    22 1 3
    23 -1 3
    23 -1 3
    23 -1 3
    -23 -1 -3
    23 -1 3
    23 1 3
    -23 1 -3
    23 1 3
    23 1 3
    23 1 3
    -24 -1 -3
    24 -1 3
    24 -1 3
    24 -1 3
    24 -1 3
    -24 1 -3
    24 1 3
    24 1 3
    24 1 3
    -25 -1 -3
    25 -1 3
    25 -1 3
    25 1 3
    25 1 3
    25 1 3
    -25 1 -3
    -26 -1 -3
    26 -1 3
    26 -1 3
    -26 1 -3
    26 1 3
    26 1 3
    26 1 3
    29 -2 -3
    -29 -2 3
    29 -2 -3
    29 -2 -3
    29 2 -3
    -29 2 3
    29 2 -3
    28 -2 -3
    -28 -2 3
    28 -2 -3
    28 2 -3
    -28 2 3
    28 2 -3
    27 -2 -3
    -27 -2 3
    27 -2 -3
    27 -2 -3
    27 2 -3
    27 2 -3
    27 2 -3
    -27 2 3
    26 -2 -3
    26 -2 -3
    -26 -2 3
    26 2 -3
    26 2 -3
    26 2 -3
    -26 2 3
    -26 2 3
    25 -2 -3
    25 -2 -3
    25 -2 -3
    -25 -2 3
    25 2 -3
    25 2 -3
    -25 2 3
    25 2 -3
    -25 2 3
    25 2 -3
    -24 -2 3
    24 -2 -3
    24 -2 -3
    24 -2 -3
    24 2 -3
    24 2 -3
    24 2 -3
    -24 2 3
    -24 2 3
    24 2 -3
    23 -2 -3
    -23 -2 3
    23 -2 -3
    23 -2 -3
    23 2 -3
    23 2 -3
    -23 2 3
    23 2 -3
    23 2 -3
    -23 2 3
    -23 2 3
    22 -2 -3
    22 -2 -3
    -22 -2 3
    22 -2 -3
    22 2 -3
    -22 2 3
    22 2 -3
    22 2 -3
    -22 2 3
    22 2 -3
    21 -2 -3
    -21 -2 3
    21 -2 -3
    21 -2 -3
    -21 2 3
    -21 2 3
    21 2 -3
    21 2 -3
    21 2 -3
    21 2 -3
    -20 -2 3
    20 -2 -3
    20 -2 -3
    20 -2 -3
    20 2 -3
    -20 2 3
    20 2 -3
    -20 2 3
    20 2 -3
    20 2 -3
    20 2 -3
    19 -2 -3
    19 -2 -3
    19 -2 -3
    -19 -2 3
    -19 2 3
    19 2 -3
    19 2 -3
    -19 2 3
    19 2 -3
    19 2 -3
    -18 -2 3
    18 -2 -3
    18 -2 -3
    18 -2 -3
    18 2 -3
    18 2 -3
    -18 2 3
    18 2 -3
    18 2 -3
    17 -2 -3
    17 -2 -3
    17 -2 -3
    -17 -2 3
    17 -2 -3
    17 2 -3
    17 2 -3
    17 2 -3
    17 2 -3
    17 2 -3
    -17 2 3
    16 -2 -3
    16 -2 -3
    16 -2 -3
    16 -2 -3
    -16 -2 3
    16 2 -3
    16 2 -3
    -16 2 3
    16 2 -3
    16 2 -3
    15 -2 -3
    -15 -2 3
    15 -2 -3
    15 -2 -3
    15 -2 -3
    15 -2 -3
    15 2 -3
    -15 2 3
    15 2 -3
    15 2 -3
    15 2 -3
    15 2 -3
    14 -2 -3
    -14 -2 3
    14 -2 -3
    14 -2 -3
    14 -2 -3
    14 -2 -3
    14 -2 -3
    14 2 -3
    14 2 -3
    14 2 -3
    -14 2 3
    14 2 -3
    14 2 -3
    13 -2 -3
    13 -2 -3
    -13 -2 3
    13 -2 -3
    13 2 -3
    13 2 -3
    13 2 -3
    13 2 -3
    -13 2 3
    -12 -2 3
    12 -2 -3
    12 -2 -3
    12 -2 -3
    12 2 -3
    12 2 -3
    -12 2 3
    12 2 -3
    -12 2 3
    11 2 -3
    11 2 -3
    -11 2 3
    10 -2 -3
    10 -2 -3
    -10 -2 3
    10 -2 -3
    10 -2 -3
    10 2 -3
    10 2 -3
    10 2 -3
    -10 2 3
    -10 2 3
    10 2 -3
    9 -2 -3
    9 -2 -3
    -9 2 3
    9 2 -3
    -9 2 3
    9 2 -3
    9 2 -3
    -9 2 3
    8 -2 -3
    8 -2 -3
    -8 -2 3
    8 -2 -3
    8 -2 -3
    8 2 -3
    8 2 -3
    8 2 -3
    -8 2 3
    -8 2 3
    8 2 -3
    8 2 -3
    -8 2 3
    -8 2 3
    7 -2 -3
    7 -2 -3
    7 -2 -3
    7 2 -3
    -7 2 3
    7 2 -3
    7 2 -3
    -7 2 3
    7 2 -3
    -7 2 3
    -7 2 3
    6 -2 -3
    -6 2 3
    -6 2 3
    -6 2 3
    -6 2 3
    -6 2 3
    -5 2 3
    -5 2 3
    -5 2 3
    4 -2 -3
    -4 -2 3
    4 -2 -3
    -4 -2 3
    4 -2 -3
    -4 2 3
    -4 2 3
    4 2 -3
    -4 2 3
    -4 2 3
    4 2 -3
    4 2 -3
    4 2 -3
    3 -2 -3
    3 -2 -3
    -3 -2 3
    3 -2 -3
    3 -2 -3
    -3 2 3
    -3 2 3
    -3 2 3
    3 2 -3
    -3 2 3
    3 2 -3
    3 2 -3
    -3 2 3
    -3 2 3
    3 2 -3
    -3 2 3
    -2 -2 3
    -2 -2 3
    -2 -2 3
    -2 -2 3
    2 -2 -3
    2 -2 -3
    2 2 -3
    2 2 -3
    -2 2 3
    -2 2 3
    2 2 -3
    -2 2 3
    2 2 -3
    -2 2 3
    -1 -2 3
    -1 -2 3
    1 -2 -3
    1 -2 -3
    -1 -2 3
    1 -2 -3
    1 2 -3
    1 2 -3
    -1 2 3
    1 2 -3
    -1 2 3
    -1 2 3
    1 2 -3
    0 -2 3
    0 -2 3
    0 -2 -3
    0 -2 3
    0 -2 -3
    0 2 3
    0 2 3
    0 2 -3
    0 2 3
    0 2 3
    0 2 3
    1 -2 3
    -1 -2 -3
    1 -2 3
    1 -2 3
    1 -2 3
    -1 -2 -3
    -1 -2 -3
    1 2 3
    -1 2 -3
    1 2 3
    1 2 3
    -2 -2 -3
    3 -2 3
    3 -2 3
    3 -2 3
    -3 2 -3
    3 2 3
    -3 2 -3
    4 -2 3
    4 -2 3
    4 -2 3
    4 2 3
    -4 2 -3
    -5 -2 -3
    -5 -2 -3
    5 -2 3
    5 -2 3
    5 -2 3
    5 -2 3
    -5 -2 -3
    -5 -2 -3
    5 -2 3
    -5 -2 -3
    5 2 3
    5 2 3
    -5 2 -3
    5 2 3
    -5 2 -3
    -5 2 -3
    5 2 3
    -5 2 -3
    5 2 3
    6 -2 3
    6 -2 3
    6 -2 3
    -6 -2 -3
    6 -2 3
    6 -2 3
    -6 -2 -3
    6 -2 3
    6 2 3
    6 2 3
    -6 2 -3
    -6 2 -3
    6 2 3
    6 2 3
    7 -2 3
    7 -2 3
    -7 -2 -3
    -7 -2 -3
    7 -2 3
    7 -2 3
    7 -2 3
    7 2 3
    -7 2 -3
    7 2 3
    7 2 3
    -7 2 -3
    7 2 3
    8 -2 3
    -8 -2 -3
    8 -2 3
    -8 -2 -3
    8 -2 3
    8 -2 3
    8 2 3
    -8 2 -3
    8 2 3
    8 2 3
    -8 2 -3
    9 -2 3
    -9 -2 -3
    9 -2 3
    9 -2 3
    -9 -2 -3
    9 -2 3
    -9 2 -3
    9 2 3
    9 2 3
    -9 2 -3
    9 2 3
    9 2 3
    10 -2 3
    10 -2 3
    10 -2 3
    10 -2 3
    -10 -2 -3
    -10 -2 -3
    10 -2 3
    10 2 3
    10 2 3
    -10 2 -3
    10 2 3
    10 2 3
    -11 -2 -3
    -11 -2 -3
    11 -2 3
    11 -2 3
    11 -2 3
    11 -2 3
    11 -2 3
    11 2 3
    11 2 3
    11 2 3
    11 2 3
    -11 2 -3
    12 -2 3
    12 -2 3
    -12 -2 -3
    -12 -2 -3
    12 -2 3
    12 -2 3
    12 -2 3
    12 2 3
    12 2 3
    12 2 3
    -12 2 -3
    -13 -2 -3
    13 -2 3
    13 -2 3
    13 -2 3
    13 -2 3
    13 -2 3
    -13 -2 -3
    13 2 3
    13 2 3
    -13 2 -3
    13 2 3
    -13 2 -3
    13 2 3
    14 -2 3
    -14 -2 -3
    14 -2 3
    14 -2 3
    -14 -2 -3
    14 -2 3
    14 -2 3
    14 2 3
    -14 2 -3
    14 2 3
    14 2 3
    14 2 3
    -14 2 -3
    15 -2 3
    -15 -2 -3
    15 -2 3
    15 -2 3
    -15 -2 -3
    15 -2 3
    15 -2 3
    15 2 3
    15 2 3
    15 2 3
    -15 2 -3
    15 2 3
    -15 2 -3
    15 2 3
    16 -2 3
    -16 -2 -3
    16 -2 3
    16 -2 3
    16 -2 3
    16 -2 3
    -16 -2 -3
    -16 2 -3
    16 2 3
    -16 2 -3
    16 2 3
    16 2 3
    16 2 3
    16 2 3
    17 -2 3
    -17 -2 -3
    17 -2 3
    17 -2 3
    -17 -2 -3
    17 -2 3
    -17 2 -3
    17 2 3
    -17 2 -3
    17 2 3
    17 2 3
    18 -2 3
    18 -2 3
    18 -2 3
    -18 -2 -3
    18 -2 3
    18 -2 3
    -18 2 -3
    18 2 3
    18 2 3
    18 2 3
    18 2 3
    -18 2 -3
    18 2 3
    19 -2 3
    -19 -2 -3
    19 -2 3
    19 -2 3
    19 -2 3
    19 -2 3
    -19 2 -3
    19 2 3
    19 2 3
    -19 2 -3
    19 2 3
    19 2 3
    -20 -2 -3
    -20 -2 -3
    20 -2 3
    20 -2 3
    20 -2 3
    20 -2 3
    20 -2 3
    20 2 3
    20 2 3
    -20 2 -3
    20 2 3
    -20 2 -3
    21 -2 3
    21 -2 3
    21 -2 3
    21 -2 3
    21 -2 3
    -21 -2 -3
    21 2 3
    21 2 3
    -21 2 -3
    -21 2 -3
    -21 2 -3
    21 2 3
    22 -2 3
    22 -2 3
    22 -2 3
    22 -2 3
    22 -2 3
    -22 -2 -3
    22 2 3
    22 2 3
    -22 2 -3
    -22 2 -3
    22 2 3
    22 2 3
    -22 2 -3
    -23 -2 -3
    23 -2 3
    23 -2 3
    23 -2 3
    23 -2 3
    23 2 3
    -23 2 -3
    23 2 3
    23 2 3
    -23 2 -3
    23 2 3
    -23 2 -3
    24 -2 3
    -24 -2 -3
    24 -2 3
    24 -2 3
    24 2 3
    24 2 3
    24 2 3
    24 2 3
    -24 2 -3
    -25 -2 -3
    25 -2 3
    25 -2 3
    25 -2 3
    -25 2 -3
    25 2 3
    25 2 3
    25 2 3
    25 2 3
    -26 -2 -3
    26 -2 3
    26 -2 3
    26 -2 3
    26 2 3
    -26 2 -3
    26 2 3
    26 2 3
    29 -3 -3
    -29 -3 3
    29 -3 -3
    29 3 -3
    29 3 -3
    29 3 -3
    -29 3 3
    28 -3 -3
    -28 -3 3
    28 -3 -3
    -28 3 3
    -28 3 3
    28 3 -3
    28 3 -3
    28 3 -3
    27 -3 -3
    -27 -3 3
    27 -3 -3
    -27 3 3
    27 3 -3
    -27 3 3
    27 3 -3
    26 -3 -3
    -26 -3 3
    26 -3 -3
    26 3 -3
    26 3 -3
    -26 3 3
    26 3 -3
    26 3 -3
    -26 3 3
    25 -3 -3
    -25 -3 3
    25 -3 -3
    25 -3 -3
    25 3 -3
    25 3 -3
    25 3 -3
    -25 3 3
    25 3 -3
    -24 -3 3
    24 -3 -3
    24 -3 -3
    24 -3 -3
    -24 3 3
    -24 3 3
    24 3 -3
    24 3 -3
    24 3 -3
    24 3 -3
    23 -3 -3
    23 -3 -3
    -23 -3 3
    23 -3 -3
    -23 3 3
    23 3 -3
    23 3 -3
    -23 3 3
    23 3 -3
    23 3 -3
    -22 -3 3
    22 -3 -3
    22 -3 -3
    22 -3 -3
    -22 3 3
    22 3 -3
    -22 3 3
    22 3 -3
    22 3 -3
    22 3 -3
    21 -3 -3
    21 -3 -3
    21 -3 -3
    -21 -3 3
    21 3 -3
    21 3 -3
    21 3 -3
    21 3 -3
    -21 3 3
    20 -3 -3
    20 -3 -3
    20 -3 -3
    20 3 -3
    -20 3 3
    20 3 -3
    20 3 -3
    20 3 -3
    19 -3 -3
    19 -3 -3
    19 -3 -3
    -19 -3 3
    19 3 -3
    -19 3 3
    19 3 -3
    19 3 -3
    19 3 -3
    -18 -3 3
    18 -3 -3
    18 -3 -3
    18 -3 -3
    18 3 -3
    -18 3 3
    18 3 -3
    18 3 -3
    18 3 -3
    17 -3 -3
    -17 -3 3
    17 -3 -3
    17 -3 -3
    17 3 -3
    17 3 -3
    17 3 -3
    17 3 -3
    -17 3 3
    16 -3 -3
    -16 -3 3
    16 -3 -3
    16 -3 -3
    16 3 -3
    -16 3 3
    16 3 -3
    16 3 -3
    16 3 -3
    15 -3 -3
    15 -3 -3
    -15 -3 3
    15 -3 -3
    15 3 -3
    15 3 -3
    -15 3 3
    15 3 -3
    15 3 -3
    -14 -3 3
    14 -3 -3
    14 -3 -3
    14 -3 -3
    14 3 -3
    -14 3 3
    14 3 -3
    14 3 -3
    -13 -3 3
    13 -3 -3
    13 -3 -3
    13 -3 -3
    13 -3 -3
    -13 3 3
    13 3 -3
    13 3 -3
    13 3 -3
    13 3 -3
    -12 -3 3
    12 -3 -3
    12 -3 -3
    12 -3 -3
    12 -3 -3
    12 3 -3
    -12 3 3
    12 3 -3
    12 3 -3
    -12 3 3
    12 3 -3
    12 3 -3
    11 -3 -3
    11 -3 -3
    11 -3 -3
    -11 -3 3
    11 3 -3
    -11 3 3
    11 3 -3
    11 3 -3
    -11 3 3
    11 3 -3
    10 -3 -3
    10 -3 -3
    -10 -3 3
    10 -3 -3
    10 -3 -3
    -10 3 3
    10 3 -3
    10 3 -3
    -10 3 3
    10 3 -3
    -10 3 3
    10 3 -3
    10 3 -3
    -9 -3 3
    9 -3 -3
    9 -3 -3
    9 -3 -3
    9 -3 -3
    9 3 -3
    9 3 -3
    9 3 -3
    -9 3 3
    -9 3 3
    -9 3 3
    9 3 -3
    -8 -3 3
    8 -3 -3
    8 -3 -3
    8 -3 -3
    8 -3 -3
    8 3 -3
    -8 3 3
    8 3 -3
    -8 3 3
    8 3 -3
    -8 3 3
    8 3 -3
    7 -3 -3
    -7 -3 3
    -7 -3 3
    7 -3 -3
    7 -3 -3
    7 -3 -3
    7 3 -3
    7 3 -3
    7 3 -3
    -7 3 3
    -7 3 3
    7 3 -3
    6 -3 -3
    6 -3 -3
    -6 -3 3
    -6 -3 3
    6 -3 -3
    -6 -3 3
    -6 3 3
    -6 3 3
    -6 3 3
    6 3 -3
    -6 3 3
    -6 3 3
    6 3 -3
    6 3 -3
    5 -3 -3
    5 -3 -3
    -5 -3 3
    -5 -3 3
    5 -3 -3
    -5 -3 3
    5 3 -3
    -5 3 3
    5 3 -3
    -5 3 3
    5 3 -3
    5 3 -3
    -5 3 3
    -5 3 3
    -5 3 3
    4 -3 -3
    4 -3 -3
    -4 -3 3
    -4 -3 3
    4 -3 -3
    -4 -3 3
    -4 3 3
    4 3 -3
    -4 3 3
    -4 3 3
    -4 3 3
    4 3 -3
    4 3 -3
    -4 3 3
    4 3 -3
    3 -3 -3
    3 -3 -3
    -3 -3 3
    -3 -3 3
    -3 -3 3
    3 -3 -3
    3 -3 -3
    3 3 -3
    3 3 -3
    -3 3 3
    3 3 -3
    -3 3 3
    -3 3 3
    3 3 -3
    -3 3 3
    -3 3 3
    -2 -3 3
    -2 -3 3
    2 -3 -3
    2 -3 -3
    -2 -3 3
    -2 -3 3
    2 -3 -3
    2 -3 -3
    -2 3 3
    -2 3 3
    -2 3 3
    -2 3 3
    -2 3 3
    2 3 -3
    2 3 -3
    2 3 -3
    -1 3 3
    0 -3 3
    0 -3 -3
    0 -3 -3
    0 -3 -3
    0 -3 3
    0 -3 3
    0 -3 3
    0 -3 -3
    0 -3 -3
    0 -3 3
    0 -3 -3
    0 -3 -3
    0 -3 -3
    0 3 3
    0 3 3
    0 3 3
    0 3 -3
    0 3 -3
    0 3 -3
    0 3 3
    0 3 3
    -1 -3 -3
    -1 -3 -3
    -2 -3 -3
    2 -3 3
    -2 -3 -3
    2 -3 3
    -2 -3 -3
    2 -3 3
    2 3 3
    -3 -3 -3
    -3 -3 -3
    3 -3 3
    3 -3 3
    3 -3 3
    3 -3 3
    -3 -3 -3
    -3 -3 -3
    3 -3 3
    3 -3 3
    -3 3 -3
    3 3 3
    3 3 3
    -3 3 -3
    3 3 3
    -3 3 -3
    3 3 3
    4 -3 3
    -4 -3 -3
    -4 -3 -3
    4 -3 3
    -4 -3 -3
    -4 -3 -3
    4 -3 3
    4 -3 3
    -4 3 -3
    4 3 3
    4 3 3
    -4 3 -3
    4 3 3
    -4 3 -3
    4 3 3
    -4 3 -3
    -4 3 -3
    4 3 3
    4 3 3
    -4 3 -3
    -5 -3 -3
    -5 -3 -3
    5 -3 3
    5 -3 3
    5 -3 3
    5 -3 3
    5 -3 3
    5 -3 3
    -5 3 -3
    5 3 3
    -5 3 -3
    5 3 3
    5 3 3
    5 3 3
    -5 3 -3
    -6 -3 -3
    7 -3 3
    7 -3 3
    7 -3 3
    -7 -3 -3
    7 -3 3
    7 -3 3
    7 -3 3
    -7 -3 -3
    -7 3 -3
    7 3 3
    7 3 3
    7 3 3
    -7 3 -3
    -7 3 -3
    7 3 3
    -8 -3 -3
    8 -3 3
    8 -3 3
    8 -3 3
    8 -3 3
    8 -3 3
    8 3 3
    8 3 3
    -8 3 -3
    8 3 3
    -8 3 -3
    8 3 3
    9 -3 3
    9 -3 3
    9 -3 3
    9 -3 3
    -9 -3 -3
    -9 -3 -3
    9 -3 3
    9 3 3
    -9 3 -3
    9 3 3
    9 3 3
    10 -3 3
    10 -3 3
    -10 -3 -3
    10 -3 3
    10 -3 3
    10 -3 3
    -10 -3 -3
    10 3 3
    10 3 3
    10 3 3
    -10 3 -3
    10 3 3
    11 -3 3
    11 -3 3
    11 -3 3
    11 -3 3
    -11 -3 -3
    11 -3 3
    -11 -3 -3
    11 3 3
    -11 3 -3
    11 3 3
    11 3 3
    11 3 3
    11 3 3
    -12 -3 -3
    12 -3 3
    12 -3 3
    12 -3 3
    -12 -3 -3
    12 -3 3
    12 3 3
    12 3 3
    12 3 3
    12 3 3
    12 3 3
    -12 3 -3
    -13 -3 -3
    13 -3 3
    13 -3 3
    13 -3 3
    13 -3 3
    -13 -3 -3
    13 -3 3
    13 3 3
    13 3 3
    13 3 3
    13 3 3
    -13 3 -3
    13 3 3
    14 -3 3
    -14 -3 -3
    14 -3 3
    14 -3 3
    14 -3 3
    14 -3 3
    -14 -3 -3
    14 3 3
    14 3 3
    14 3 3
    14 3 3
    -14 3 -3
    14 3 3
    -15 -3 -3
    15 -3 3
    15 -3 3
    -15 -3 -3
    15 -3 3
    15 -3 3
    15 -3 3
    15 3 3
    15 3 3
    15 3 3
    15 3 3
    15 3 3
    -15 3 -3
    16 -3 3
    16 -3 3
    16 -3 3
    16 -3 3
    -16 -3 -3
    16 -3 3
    -16 -3 -3
    16 3 3
    16 3 3
    16 3 3
    -16 3 -3
    -16 3 -3
    16 3 3
    16 3 3
    17 -3 3
    -17 -3 -3
    17 -3 3
    17 -3 3
    17 -3 3
    -17 -3 -3
    17 -3 3
    17 3 3
    17 3 3
    -17 3 -3
    17 3 3
    -17 3 -3
    -18 -3 -3
    -18 -3 -3
    18 -3 3
    18 -3 3
    18 -3 3
    18 -3 3
    18 -3 3
    18 3 3
    18 3 3
    18 3 3
    -18 3 -3
    -18 3 -3
    19 -3 3
    19 -3 3
    19 -3 3
    19 -3 3
    -19 3 -3
    -19 3 -3
    19 3 3
    19 3 3
    19 3 3
    20 -3 3
    20 -3 3
    -20 -3 -3
    20 -3 3
    20 -3 3
    20 -3 3
    20 3 3
    -20 3 -3
    20 3 3
    20 3 3
    -20 3 -3
    21 -3 3
    21 -3 3
    -21 -3 -3
    21 -3 3
    21 -3 3
    21 -3 3
    -21 3 -3
    21 3 3
    21 3 3
    -21 3 -3
    21 3 3
    22 -3 3
    -22 -3 -3
    22 -3 3
    22 -3 3
    22 -3 3
    22 -3 3
    22 3 3
    22 3 3
    22 3 3
    22 3 3
    -22 3 -3
    -22 3 -3
    23 -3 3
    -23 -3 -3
    23 -3 3
    -23 3 -3
    23 3 3
    -23 3 -3
    23 3 3
    23 3 3
    -23 3 -3
    23 3 3
    24 -3 3
    24 -3 3
    -24 -3 -3
    24 3 3
    -24 3 -3
    24 3 3
    24 3 3
    24 3 3
    -24 3 -3
    25 -3 3
    -25 -3 -3
    25 -3 3
    -25 3 -3
    25 3 3
    -25 3 -3
    25 3 3
    25 3 3
    25 3 3
    26 -3 3
    -26 -3 -3
    26 -3 3
    26 3 3
    -26 3 -3
    26 3 3
    26 3 3
    26 3 3
    28 -4 -3
    -28 -4 3
    28 -4 -3
    28 4 -3
    28 4 -3
    -28 4 3
    -28 4 3
    28 4 -3
    -27 -4 3
    27 -4 -3
    27 -4 -3
    27 4 -3
    -27 4 3
    27 4 -3
    -27 4 3
    27 4 -3
    -26 -4 3
    26 -4 -3
    26 -4 -3
    26 4 -3
    26 4 -3
    26 4 -3
    -26 4 3
    26 4 -3
    25 -4 -3
    25 -4 -3
    -25 -4 3
    25 4 -3
    25 4 -3
    25 4 -3
    -25 4 3
    25 4 -3
    -24 -4 3
    24 -4 -3
    24 -4 -3
    24 4 -3
    24 4 -3
    24 4 -3
    -24 4 3
    24 4 -3
    -24 4 3
    23 -4 -3
    23 -4 -3
    -23 -4 3
    23 4 -3
    -23 4 3
    -23 4 3
    23 4 -3
    23 4 -3
    23 4 -3
    -22 -4 3
    22 -4 -3
    22 -4 -3
    22 4 -3
    -22 4 3
    22 4 -3
    22 4 -3
    22 4 -3
    21 -4 -3
    -21 -4 3
    21 -4 -3
    21 4 -3
    21 4 -3
    21 4 -3
    -21 4 3
    21 4 -3
    20 -4 -3
    -20 -4 3
    20 -4 -3
    20 -4 -3
    -20 4 3
    20 4 -3
    20 4 -3
    20 4 -3
    20 4 -3
    -19 -4 3
    19 -4 -3
    19 -4 -3
    19 4 -3
    19 4 -3
    19 4 -3
    -19 4 3
    19 4 -3
    18 -4 -3
    -18 -4 3
    18 -4 -3
    18 -4 -3
    18 4 -3
    18 4 -3
    18 4 -3
    18 4 -3
    -18 4 3
    17 -4 -3
    17 -4 -3
    -17 -4 3
    17 4 -3
    17 4 -3
    17 4 -3
    -17 4 3
    17 4 -3
    17 4 -3
    16 -4 -3
    16 -4 -3
    16 -4 -3
    -16 -4 3
    16 4 -3
    16 4 -3
    16 4 -3
    -16 4 3
    16 4 -3
    15 -4 -3
    15 -4 -3
    15 -4 -3
    15 -4 -3
    -15 -4 3
    -15 4 3
    15 4 -3
    15 4 -3
    15 4 -3
    15 4 -3
    -14 -4 3
    14 -4 -3
    14 -4 -3
    14 -4 -3
    14 -4 -3
    14 4 -3
    -14 4 3
    14 4 -3
    14 4 -3
    14 4 -3
    -14 4 3
    14 4 -3
    13 -4 -3
    13 -4 -3
    13 -4 -3
    -13 -4 3
    13 -4 -3
    13 4 -3
    -13 4 3
    13 4 -3
    13 4 -3
    -13 4 3
    13 4 -3
    12 -4 -3
    12 -4 -3
    -12 -4 3
    12 -4 -3
    12 -4 -3
    -12 -4 3
    12 4 -3
    -12 4 3
    12 4 -3
    -12 4 3
    12 4 -3
    12 4 -3
    12 4 -3
    11 -4 -3
    -11 -4 3
    11 -4 -3
    -11 -4 3
    11 -4 -3
    11 -4 -3
    11 4 -3
    -11 4 3
    11 4 -3
    -11 4 3
    -11 4 3
    11 4 -3
    11 4 -3
    10 -4 -3
    -10 -4 3
    10 -4 -3
    10 -4 -3
    10 -4 -3
    -10 -4 3
    10 4 -3
    10 4 -3
    10 4 -3
    -10 4 3
    10 4 -3
    10 4 -3
    -10 4 3
    9 -4 -3
    -9 -4 3
    9 -4 -3
    9 -4 -3
    -9 -4 3
    -9 -4 3
    9 -4 -3
    9 4 -3
    -9 4 3
    9 4 -3
    9 4 -3
    -9 4 3
    9 4 -3
    8 -4 -3
    -8 -4 3
    8 -4 -3
    -8 -4 3
    -8 -4 3
    8 -4 -3
    8 -4 -3
    -8 4 3
    8 4 -3
    8 4 -3
    8 4 -3
    8 4 -3
    8 4 -3
    7 -4 -3
    -7 -4 3
    7 -4 -3
    -7 -4 3
    -7 -4 3
    7 -4 -3
    -7 4 3
    7 4 -3
    -7 4 3
    7 4 -3
    7 4 -3
    -7 4 3
    -6 -4 3
    6 -4 -3
    6 4 -3
    -6 4 3
    -6 4 3
    -6 4 3
    -5 -4 3
    -5 -4 3
    5 -4 -3
    5 -4 -3
    -5 -4 3
    5 -4 -3
    5 4 -3
    -5 4 3
    5 4 -3
    -5 4 3
    -5 4 3
    -5 4 3
    -5 4 3
    -5 4 3
    5 4 -3
    5 4 -3
    -4 -4 3
    -4 -4 3
    4 -4 -3
    4 -4 -3
    4 -4 -3
    -4 -4 3
    4 -4 -3
    -4 -4 3
    4 4 -3
    -4 4 3
    -4 4 3
    -4 4 3
    4 4 -3
    -4 4 3
    4 4 -3
    -4 4 3
    4 4 -3
    -3 -4 3
    3 -4 -3
    -3 -4 3
    3 -4 -3
    -3 -4 3
    3 -4 -3
    -3 -4 3
    3 -4 -3
    3 4 -3
    -3 4 3
    -3 4 3
    3 4 -3
    3 4 -3
    -3 4 3
    3 4 -3
    -3 4 3
    3 4 -3
    -2 4 3
    1 -4 -3
    1 -4 -3
    1 -4 -3
    1 -4 -3
    1 -4 -3
    -1 -4 3
    -1 -4 3
    -1 -4 3
    -1 -4 3
    1 4 -3
    1 4 -3
    -1 4 3
    1 4 -3
    -1 4 3
    -1 4 3
    0 -4 -3
    0 -4 3
    0 -4 3
    0 -4 -3
    0 -4 3
    0 -4 3
    0 -4 -3
    0 -4 -3
    0 -4 -3
    0 4 3
    0 4 3
    0 4 -3
    0 4 3
    1 -4 3
    1 -4 3
    -1 -4 -3
    1 -4 3
    -1 -4 -3
    -1 -4 -3
    -1 -4 -3
    -1 -4 -3
    1 -4 3
    -1 -4 -3
    -1 4 -3
    1 4 3
    1 4 3
    -1 4 -3
    -1 4 -3
    1 4 3
    -2 -4 -3
    -2 -4 -3
    2 -4 3
    -2 -4 -3
    2 -4 3
    -2 -4 -3
    2 -4 3
    -2 -4 -3
    -2 -4 -3
    2 -4 3
    -2 4 -3
    -2 4 -3
    2 4 3
    2 4 3
    2 4 3
    -3 -4 -3
    -3 -4 -3
    -3 -4 -3
    3 -4 3
    3 -4 3
    3 -4 3
    3 -4 3
    -3 -4 -3
    3 -4 3
    -3 4 -3
    3 4 3
    -3 4 -3
    3 4 3
    3 4 3
    3 4 3
    -4 -4 -3
    4 -4 3
    -4 -4 -3
    4 -4 3
    -4 -4 -3
    -4 -4 -3
    4 -4 3
    -4 -4 -3
    4 -4 3
    4 -4 3
    -4 4 -3
    4 4 3
    -4 4 -3
    4 4 3
    4 4 3
    4 4 3
    5 -4 3
    5 -4 3
    5 -4 3
    5 -4 3
    -5 -4 -3
    -5 -4 -3
    5 -4 3
    -5 -4 -3
    5 4 3
    5 4 3
    -5 4 -3
    -5 4 -3
    -5 4 -3
    5 4 3
    6 -4 3
    6 -4 3
    6 -4 3
    -6 -4 -3
    -6 -4 -3
    -6 -4 -3
    6 -4 3
    -6 -4 -3
    6 -4 3
    6 -4 3
    6 4 3
    6 4 3
    6 4 3
    6 4 3
    -6 4 -3
    -6 4 -3
    7 -4 3
    7 -4 3
    7 -4 3
    -7 -4 -3
    7 -4 3
    7 -4 3
    -7 -4 -3
    -7 -4 -3
    7 -4 3
    -7 4 -3
    7 4 3
    -7 4 -3
    7 4 3
    7 4 3
    7 4 3
    -7 4 -3
    8 -4 3
    -8 -4 -3
    8 -4 3
    8 -4 3
    8 -4 3
    -8 -4 -3
    8 -4 3
    8 -4 3
    -8 4 -3
    8 4 3
    8 4 3
    8 4 3
    -8 4 -3
    -8 4 -3
    8 4 3
    8 4 3
    -9 -4 -3
    -9 -4 -3
    9 -4 3
    -9 -4 -3
    9 -4 3
    9 -4 3
    9 -4 3
    9 -4 3
    9 -4 3
    -9 4 -3
    -9 4 -3
    9 4 3
    9 4 3
    -9 4 -3
    9 4 3
    9 4 3
    10 -4 3
    10 -4 3
    10 -4 3
    -10 -4 -3
    10 -4 3
    10 -4 3
    10 -4 3
    -10 -4 -3
    -10 -4 -3
    10 4 3
    10 4 3
    10 4 3
    -10 4 -3
    10 4 3
    10 4 3
    -10 4 -3
    11 -4 3
    11 -4 3
    11 -4 3
    11 -4 3
    -11 -4 -3
    11 -4 3
    11 -4 3
    -11 -4 -3
    -11 4 -3
    11 4 3
    11 4 3
    11 4 3
    11 4 3
    11 4 3
    12 -4 3
    12 -4 3
    12 -4 3
    -12 -4 -3
    12 -4 3
    12 -4 3
    -12 -4 -3
    12 4 3
    12 4 3
    12 4 3
    12 4 3
    12 4 3
    -12 4 -3
    13 -4 3
    13 -4 3
    13 -4 3
    13 -4 3
    -13 -4 -3
    -13 -4 -3
    13 -4 3
    13 4 3
    13 4 3
    -13 4 -3
    13 4 3
    13 4 3
    13 4 3
    14 -4 3
    14 -4 3
    -14 -4 -3
    14 -4 3
    -14 -4 -3
    14 -4 3
    14 -4 3
    14 4 3
    -14 4 -3
    14 4 3
    14 4 3
    14 4 3
    -15 -4 -3
    15 -4 3
    -15 -4 -3
    15 -4 3
    15 -4 3
    15 -4 3
    15 -4 3
    15 4 3
    -15 4 -3
    15 4 3
    15 4 3
    15 4 3
    -16 -4 -3
    16 -4 3
    16 -4 3
    16 -4 3
    -16 -4 -3
    16 -4 3
    16 -4 3
    16 4 3
    16 4 3
    16 4 3
    16 4 3
    -17 -4 -3
    -17 -4 -3
    17 -4 3
    17 -4 3
    17 -4 3
    17 4 3
    17 4 3
    17 4 3
    -17 4 -3
    17 4 3
    18 -4 3
    18 -4 3
    18 -4 3
    18 -4 3
    -18 -4 -3
    18 4 3
    -18 4 -3
    18 4 3
    -18 4 -3
    18 4 3
    18 4 3
    19 -4 3
    -19 -4 -3
    19 -4 3
    19 -4 3
    19 -4 3
    19 4 3
    19 4 3
    -19 4 -3
    19 4 3
    19 4 3
    20 -4 3
    -20 -4 -3
    20 -4 3
    20 -4 3
    20 -4 3
    -20 4 -3
    -20 4 -3
    20 4 3
    20 4 3
    20 4 3
    21 -4 3
    -21 -4 -3
    21 -4 3
    21 -4 3
    21 4 3
    -21 4 -3
    21 4 3
    21 4 3
    21 4 3
    -21 4 -3
    -22 -4 -3
    22 -4 3
    22 -4 3
    22 4 3
    -22 4 -3
    22 4 3
    22 4 3
    -22 4 -3
    -23 -4 -3
    23 -4 3
    23 -4 3
    23 4 3
    23 4 3
    -23 4 -3
    23 4 3
    23 4 3
    -23 4 -3
    -24 -4 -3
    24 -4 3
    -24 -4 -3
    24 -4 3
    -24 4 -3
    24 4 3
    24 4 3
    24 4 3
    -24 4 -3
    24 4 3
    25 -4 3
    25 -4 3
    -25 -4 -3
    -25 -4 -3
    25 4 3
    -25 4 -3
    25 4 3
    25 4 3
    -25 4 -3
    25 4 3
    27 -5 -3
    27 -5 -3
    -27 -5 3
    -27 -5 3
    27 5 -3
    -27 5 3
    27 5 -3
    27 5 -3
    26 -5 -3
    -26 -5 3
    26 -5 -3
    -26 -5 3
    -26 5 3
    26 5 -3
    26 5 -3
    26 5 -3
    26 5 -3
    25 -5 -3
    25 -5 -3
    -25 -5 3
    -25 -5 3
    25 5 -3
    25 5 -3
    -25 5 3
    25 5 -3
    -25 5 3
    25 5 -3
    24 -5 -3
    -24 -5 3
    24 5 -3
    -24 5 3
    24 5 -3
    24 5 -3
    24 5 -3
    -23 -5 3
    -23 -5 3
    23 -5 -3
    23 -5 -3
    23 5 -3
    23 5 -3
    23 5 -3
    -23 5 3
    23 5 -3
    22 -5 -3
    -22 -5 3
    22 -5 -3
    -22 -5 3
    -22 5 3
    22 5 -3
    22 5 -3
    22 5 -3
    22 5 -3
    -21 -5 3
    21 -5 -3
    -21 -5 3
    21 -5 -3
    21 5 -3
    21 5 -3
    -21 5 3
    21 5 -3
    21 5 -3
    20 -5 -3
    -20 -5 3
    -20 -5 3
    20 -5 -3
    -20 5 3
    20 5 -3
    20 5 -3
    20 5 -3
    20 5 -3
    -19 -5 3
    19 -5 -3
    -19 -5 3
    19 -5 -3
    19 5 -3
    19 5 -3
    19 5 -3
    19 5 -3
    -19 5 3
    -18 -5 3
    -18 -5 3
    18 -5 -3
    18 -5 -3
    18 5 -3
    18 5 -3
    -18 5 3
    18 5 -3
    18 5 -3
    18 5 -3
    -17 -5 3
    17 -5 -3
    17 -5 -3
    -17 -5 3
    17 5 -3
    17 5 -3
    17 5 -3
    17 5 -3
    -17 5 3
    16 -5 -3
    -16 -5 3
    16 -5 -3
    -16 -5 3
    16 -5 -3
    16 -5 -3
    16 5 -3
    16 5 -3
    16 5 -3
    -16 5 3
    16 5 -3
    15 -5 -3
    -15 -5 3
    15 -5 -3
    15 -5 -3
    -15 -5 3
    15 -5 -3
    15 5 -3
    15 5 -3
    -15 5 3
    15 5 -3
    15 5 -3
    15 5 -3
    -15 5 3
    14 -5 -3
    14 -5 -3
    -14 -5 3
    -14 -5 3
    14 -5 -3
    14 -5 -3
    14 5 -3
    14 5 -3
    -14 5 3
    14 5 -3
    14 5 -3
    -14 5 3
    13 -5 -3
    13 -5 -3
    -13 -5 3
    -13 -5 3
    13 -5 -3
    -13 -5 3
    13 -5 -3
    13 5 -3
    13 5 -3
    13 5 -3
    -13 5 3
    -13 5 3
    12 -5 -3
    -12 -5 3
    12 -5 -3
    12 -5 -3
    -12 -5 3
    -12 -5 3
    12 -5 -3
    12 5 -3
    -12 5 3
    -12 5 3
    12 5 -3
    12 5 -3
    12 5 -3
    12 5 -3
    -11 -5 3
    11 -5 -3
    11 -5 -3
    -11 -5 3
    11 -5 -3
    -11 -5 3
    11 5 -3
    11 5 -3
    11 5 -3
    11 5 -3
    -11 5 3
    11 5 -3
    -11 5 3
    -10 -5 3
    -10 -5 3
    10 -5 -3
    -10 -5 3
    10 -5 -3
    10 -5 -3
    10 5 -3
    -10 5 3
    10 5 -3
    10 5 -3
    10 5 -3
    -10 5 3
    10 5 -3
    -9 -5 3
    9 -5 -3
    9 -5 -3
    9 -5 -3
    -9 -5 3
    -9 -5 3
    -9 5 3
    -9 5 3
    9 5 -3
    9 5 -3
    9 5 -3
    9 5 -3
    9 5 -3
    -8 -5 3
    -8 -5 3
    8 -5 -3
    -8 -5 3
    8 -5 -3
    8 -5 -3
    8 5 -3
    8 5 -3
    -8 5 3
    8 5 -3
    8 5 -3
    -8 5 3
    -8 5 3
    -7 -5 3
    -7 -5 3
    7 -5 -3
    -7 -5 3
    7 -5 -3
    7 -5 -3
    7 5 -3
    7 5 -3
    -7 5 3
    -7 5 3
    7 5 -3
    7 5 -3
    -6 -5 3
    6 -5 -3
    6 -5 -3
    -6 -5 3
    6 -5 -3
    -6 -5 3
    -6 5 3
    -6 5 3
    6 5 -3
    -6 5 3
    6 5 -3
    -6 5 3
    6 5 -3
    6 5 -3
    5 -5 -3
    -5 -5 3
    -5 -5 3
    -5 -5 3
    5 -5 -3
    -5 -5 3
    5 -5 -3
    -5 5 3
    5 5 -3
    5 5 -3
    5 5 -3
    -5 5 3
    5 5 -3
    -5 5 3
    -5 5 3
    -4 -5 3
    -4 -5 3
    4 -5 -3
    -4 -5 3
    4 -5 -3
    4 -5 -3
    -4 5 3
    4 5 -3
    -4 5 3
    4 5 -3
    -4 5 3
    4 5 -3
    4 5 -3
    -3 -5 3
    3 -5 -3
    -3 -5 3
    3 -5 -3
    3 -5 -3
    -3 -5 3
    -3 -5 3
    -3 5 3
    3 5 -3
    -3 5 3
    -3 5 3
    3 5 -3
    3 5 -3
    3 5 -3
    -3 5 3
    2 -5 -3
    -2 -5 3
    -2 -5 3
    2 -5 -3
    -2 -5 3
    2 -5 -3
    2 -5 -3
    -2 -5 3
    2 5 -3
    -2 5 3
    2 5 -3
    2 5 -3
    2 5 -3
    -2 5 3
    2 5 -3
    -2 5 3
    1 -5 -3
    -1 -5 3
    -1 -5 3
    1 -5 -3
    1 -5 -3
    -1 -5 3
    -1 -5 3
    1 -5 -3
    -1 5 3
    -1 5 3
    -1 5 3
    1 5 -3
    1 5 -3
    1 5 -3
    0 -5 -3
    0 -5 3
    0 -5 -3
    0 -5 3
    0 -5 -3
    0 -5 -3
    0 -5 3
    0 -5 3
    0 -5 -3
    0 -5 3
    0 -5 -3
    0 5 3
    0 5 3
    0 5 -3
    0 5 -3
    0 5 3
    -1 -5 -3
    -1 -5 -3
    1 -5 3
    -1 -5 -3
    -1 -5 -3
    1 -5 3
    -1 -5 -3
    -1 -5 -3
    1 -5 3
    1 -5 3
    -1 -5 -3
    1 5 3
    -1 5 -3
    -1 5 -3
    1 5 3
    -1 5 -3
    1 5 3
    2 -5 3
    -2 -5 -3
    -2 -5 -3
    2 -5 3
    -2 -5 -3
    -2 -5 -3
    -2 -5 -3
    2 -5 3
    2 -5 3
    -2 -5 -3
    2 -5 3
    -2 -5 -3
    2 5 3
    -2 5 -3
    2 5 3
    2 5 3
    -2 5 -3
    3 -5 3
    3 -5 3
    -3 -5 -3
    3 -5 3
    3 -5 3
    -3 -5 -3
    3 -5 3
    -3 -5 -3
    3 5 3
    -3 5 -3
    -3 5 -3
    3 5 3
    3 5 3
    -4 -5 -3
    -4 -5 -3
    -4 -5 -3
    -4 -5 -3
    4 -5 3
    4 -5 3
    4 -5 3
    4 -5 3
    4 -5 3
    4 5 3
    4 5 3
    -4 5 -3
    4 5 3
    -4 5 -3
    5 -5 3
    5 -5 3
    -5 -5 -3
    5 -5 3
    5 -5 3
    5 -5 3
    -5 -5 -3
    -5 -5 -3
    -5 -5 -3
    -5 -5 -3
    5 5 3
    5 5 3
    -5 5 -3
    -5 5 -3
    5 5 3
    6 -5 3
    -6 -5 -3
    -6 -5 -3
    -6 -5 -3
    -6 -5 -3
    6 -5 3
    6 -5 3
    -6 -5 -3
    6 -5 3
    6 -5 3
    -6 5 -3
    6 5 3
    6 5 3
    -6 5 -3
    6 5 3
    -6 5 -3
    -7 -5 -3
    7 -5 3
    -7 -5 -3
    -7 -5 -3
    7 -5 3
    7 -5 3
    7 -5 3
    7 -5 3
    -7 -5 -3
    -7 5 -3
    -7 5 -3
    7 5 3
    -7 5 -3
    7 5 3
    7 5 3
    7 5 3
    8 -5 3
    -8 -5 -3
    8 -5 3
    8 -5 3
    -8 -5 -3
    -8 -5 -3
    8 -5 3
    -8 -5 -3
    8 -5 3
    -8 5 -3
    8 5 3
    -8 5 -3
    8 5 3
    8 5 3
    -8 5 -3
    9 -5 3
    -9 -5 -3
    9 -5 3
    9 -5 3
    9 -5 3
    -9 -5 -3
    -9 -5 -3
    9 -5 3
    9 -5 3
    -9 -5 -3
    9 5 3
    9 5 3
    -9 5 -3
    9 5 3
    -9 5 -3
    -9 5 -3
    10 -5 3
    10 -5 3
    -10 -5 -3
    10 -5 3
    10 -5 3
    10 -5 3
    -10 -5 -3
    -10 -5 -3
    -10 -5 -3
    10 -5 3
    10 5 3
    10 5 3
    10 5 3
    -10 5 -3
    -10 5 -3
    10 5 3
    -10 5 -3
    -11 -5 -3
    11 -5 3
    -11 -5 -3
    11 -5 3
    11 -5 3
    11 -5 3
    11 -5 3
    -11 -5 -3
    11 5 3
    -11 5 -3
    11 5 3
    11 5 3
    -11 5 -3
    11 5 3
    -12 -5 -3
    12 -5 3
    12 -5 3
    12 -5 3
    -12 -5 -3
    12 -5 3
    12 -5 3
    12 -5 3
    -12 -5 -3
    12 5 3
    12 5 3
    -12 5 -3
    12 5 3
    12 5 3
    13 -5 3
    13 -5 3
    13 -5 3
    -13 -5 -3
    -13 -5 -3
    13 -5 3
    -13 -5 -3
    13 -5 3
    13 5 3
    -13 5 -3
    13 5 3
    13 5 3
    13 5 3
    14 -5 3
    -14 -5 -3
    14 -5 3
    -14 -5 -3
    14 -5 3
    -14 -5 -3
    14 -5 3
    14 5 3
    -14 5 -3
    14 5 3
    14 5 3
    14 5 3
    -15 -5 -3
    15 -5 3
    15 -5 3
    15 -5 3
    -15 -5 -3
    -15 -5 -3
    15 -5 3
    15 5 3
    15 5 3
    15 5 3
    15 5 3
    -15 5 -3
    16 -5 3
    16 -5 3
    16 -5 3
    -16 -5 -3
    -16 -5 -3
    16 -5 3
    -16 5 -3
    16 5 3
    16 5 3
    16 5 3
    16 5 3
    -17 -5 -3
    17 -5 3
    -17 -5 -3
    17 -5 3
    17 -5 3
    17 -5 3
    17 5 3
    17 5 3
    17 5 3
    -17 5 -3
    17 5 3
    18 -5 3
    18 -5 3
    -18 -5 -3
    -18 -5 -3
    18 -5 3
    18 -5 3
    -18 5 -3
    18 5 3
    18 5 3
    18 5 3
    18 5 3
    -19 -5 -3
    19 -5 3
    19 -5 3
    19 -5 3
    -19 -5 -3
    -19 5 -3
    19 5 3
    19 5 3
    -19 5 -3
    19 5 3
    19 5 3
    -20 -5 -3
    20 -5 3
    -20 -5 -3
    20 -5 3
    20 -5 3
    20 5 3
    20 5 3
    -20 5 -3
    -20 5 -3
    20 5 3
    21 -5 3
    -21 -5 -3
    21 -5 3
    21 5 3
    21 5 3
    -21 5 -3
    21 5 3
    -21 5 -3
    -22 -5 -3
    22 -5 3
    22 -5 3
    -22 -5 -3
    -22 5 -3
    22 5 3
    -22 5 -3
    22 5 3
    22 5 3
    22 5 3
    23 -5 3
    -23 -5 -3
    -23 -5 -3
    23 -5 3
    -23 5 -3
    -23 5 -3
    23 5 3
    23 5 3
    23 5 3
    23 5 3
    -24 -5 -3
    -24 -5 -3
    24 -5 3
    24 -5 3
    24 5 3
    -24 5 -3
    -24 5 -3
    24 5 3
    24 5 3
    26 -6 -3
    26 -6 -3
    -26 -6 3
    -26 -6 3
    26 6 -3
    26 6 -3
    26 6 -3
    -26 6 3
    25 -6 -3
    25 -6 -3
    -25 -6 3
    -25 -6 3
    25 6 -3
    -25 6 3
    25 6 -3
    25 6 -3
    25 6 -3
    -25 6 3
    24 -6 -3
    -24 -6 3
    -24 -6 3
    -24 -6 3
    24 -6 -3
    24 6 -3
    -24 6 3
    24 6 -3
    24 6 -3
    -23 -6 3
    -23 -6 3
    -23 -6 3
    23 -6 -3
    -23 6 3
    23 6 -3
    23 6 -3
    23 6 -3
    23 6 -3
    22 -6 -3
    -22 -6 3
    -22 -6 3
    -22 -6 3
    22 -6 -3
    22 6 -3
    22 6 -3
    22 6 -3
    -22 6 3
    22 6 -3
    21 -6 -3
    21 -6 -3
    -21 -6 3
    -21 -6 3
    -21 -6 3
    21 6 -3
    -21 6 3
    21 6 -3
    21 6 -3
    21 6 -3
    -20 -6 3
    20 -6 -3
    -20 -6 3
    -20 -6 3
    20 -6 -3
    20 6 -3
    -20 6 3
    20 6 -3
    20 6 -3
    20 6 -3
    20 6 -3
    -19 -6 3
    -19 -6 3
    19 -6 -3
    -19 -6 3
    19 -6 -3
    -19 6 3
    19 6 -3
    19 6 -3
    19 6 -3
    19 6 -3
    19 6 -3
    -18 -6 3
    18 -6 -3
    -18 -6 3
    18 -6 -3
    -18 -6 3
    18 6 -3
    18 6 -3
    -18 6 3
    18 6 -3
    18 6 -3
    18 6 -3
    17 -6 -3
    -17 -6 3
    17 -6 -3
    -17 -6 3
    17 -6 -3
    -17 -6 3
    17 6 -3
    -17 6 3
    17 6 -3
    17 6 -3
    17 6 -3
    17 6 -3
    -16 -6 3
    16 -6 -3
    -16 -6 3
    -16 -6 3
    16 -6 -3
    16 -6 -3
    16 6 -3
    16 6 -3
    16 6 -3
    16 6 -3
    -16 6 3
    16 6 -3
    15 -6 -3
    15 -6 -3
    15 -6 -3
    -15 -6 3
    -15 -6 3
    -15 -6 3
    15 6 -3
    -15 6 3
    15 6 -3
    -15 6 3
    15 6 -3
    15 6 -3
    14 -6 -3
    -14 -6 3
    -14 -6 3
    14 -6 -3
    14 -6 -3
    -14 -6 3
    14 6 -3
    14 6 -3
    14 6 -3
    -14 6 3
    14 6 -3
    14 6 -3
    -14 6 3
    13 -6 -3
    -13 -6 3
    13 -6 -3
    -13 -6 3
    -13 -6 3
    13 -6 -3
    13 6 -3
    13 6 -3
    -13 6 3
    13 6 -3
    13 6 -3
    -13 6 3
    13 6 -3
    12 -6 -3
    -12 -6 3
    -12 -6 3
    -12 -6 3
    12 -6 -3
    12 -6 -3
    -12 6 3
    -12 6 3
    12 6 -3
    12 6 -3
    12 6 -3
    12 6 -3
    -11 -6 3
    11 -6 -3
    -11 -6 3
    11 -6 -3
    11 -6 -3
    -11 -6 3
    11 6 -3
    -11 6 3
    11 6 -3
    11 6 -3
    11 6 -3
    -11 6 3
    -10 -6 3
    10 -6 -3
    10 -6 -3
    10 -6 -3
    -10 -6 3
    -10 -6 3
    10 6 -3
    -10 6 3
    -10 6 3
    10 6 -3
    10 6 -3
    10 6 -3
    9 -6 -3
    -9 -6 3
    -9 -6 3
    -9 -6 3
    9 -6 -3
    9 -6 -3
    -9 6 3
    9 6 -3
    9 6 -3
    9 6 -3
    -9 6 3
    9 6 -3
    8 -6 -3
    -8 -6 3
    -8 -6 3
    -8 -6 3
    8 -6 -3
    8 -6 -3
    -8 6 3
    8 6 -3
    8 6 -3
    8 6 -3
    8 6 -3
    -8 6 3
    7 -6 -3
    7 -6 -3
    -7 -6 3
    -7 -6 3
    -7 -6 3
    -7 -6 3
    7 -6 -3
    -7 6 3
    -7 6 3
    7 6 -3
    7 6 -3
    7 6 -3
    7 6 -3
    -6 -6 3
    6 -6 -3
    -6 -6 3
    -6 -6 3
    6 -6 -3
    -6 -6 3
    6 -6 -3
    6 6 -3
    -6 6 3
    6 6 -3
    6 6 -3
    -6 6 3
    6 6 -3
    -6 6 3
    -6 6 3
    -5 -6 3
    -5 -6 3
    5 -6 -3
    5 -6 -3
    5 -6 -3
    -5 -6 3
    -5 -6 3
    5 6 -3
    -5 6 3
    5 6 -3
    -5 6 3
    -5 6 3
    5 6 -3
    5 6 -3
    -5 6 3
    -4 -6 3
    4 -6 -3
    -4 -6 3
    4 -6 -3
    4 -6 -3
    -4 -6 3
    -4 -6 3
    -4 6 3
    4 6 -3
    4 6 -3
    4 6 -3
    -4 6 3
    -4 6 3
    4 6 -3
    4 6 -3
    -4 6 3
    -3 -6 3
    3 -6 -3
    -3 -6 3
    -3 -6 3
    3 -6 -3
    -3 -6 3
    3 -6 -3
    3 -6 -3
    3 6 -3
    -3 6 3
    -3 6 3
    -3 6 3
    3 6 -3
    -3 6 3
    3 6 -3
    3 6 -3
    3 6 -3
    -2 -6 3
    -2 -6 3
    2 -6 -3
    2 -6 -3
    2 -6 -3
    -2 -6 3
    2 -6 -3
    2 -6 -3
    2 -6 -3
    -2 -6 3
    2 6 -3
    2 6 -3
    -2 6 3
    2 6 -3
    2 6 -3
    2 6 -3
    -2 6 3
    -2 6 3
    1 -6 -3
    1 -6 -3
    -1 -6 3
    -1 -6 3
    -1 -6 3
    1 -6 -3
    -1 -6 3
    1 -6 -3
    -1 -6 3
    -1 6 3
    1 6 -3
    1 6 -3
    1 6 -3
    -1 6 3
    -1 6 3
    0 -6 3
    0 -6 3
    0 -6 -3
    0 -6 3
    0 -6 -3
    0 -6 -3
    0 -6 -3
    0 -6 3
    0 -6 3
    0 -6 -3
    0 6 3
    0 6 3
    0 6 -3
    0 6 3
    0 6 -3
    0 6 -3
    -1 -6 -3
    1 -6 3
    -1 -6 -3
    1 -6 3
    -1 -6 -3
    1 -6 3
    1 -6 3
    1 -6 3
    -1 -6 -3
    1 6 3
    -1 6 -3
    -1 6 -3
    1 6 3
    -1 6 -3
    1 6 3
    2 -6 3
    2 -6 3
    -2 -6 -3
    -2 -6 -3
    -2 -6 -3
    -2 -6 -3
    -2 -6 -3
    2 -6 3
    2 -6 3
    -2 -6 -3
    2 -6 3
    -2 -6 -3
    2 6 3
    2 6 3
    -2 6 -3
    -2 6 -3
    2 6 3
    3 -6 3
    -3 -6 -3
    3 -6 3
    3 -6 3
    3 -6 3
    -3 -6 -3
    -3 -6 -3
    -3 -6 -3
    -3 -6 -3
    -3 6 -3
    3 6 3
    3 6 3
    3 6 3
    -3 6 -3
    4 -6 3
    -4 -6 -3
    4 -6 3
    4 -6 3
    4 -6 3
    4 -6 3
    -4 -6 -3
    -4 -6 -3
    -4 -6 -3
    4 6 3
    -4 6 -3
    4 6 3
    4 6 3
    -4 6 -3
    5 -6 3
    5 -6 3
    -5 -6 -3
    -5 -6 -3
    -5 -6 -3
    5 -6 3
    5 -6 3
    -5 -6 -3
    5 6 3
    -5 6 -3
    5 6 3
    -5 6 -3
    5 6 3
    -6 -6 -3
    6 -6 3
    -6 -6 -3
    6 -6 3
    -6 -6 -3
    -6 -6 -3
    6 -6 3
    6 -6 3
    6 -6 3
    6 6 3
    -6 6 -3
    6 6 3
    -6 6 -3
    6 6 3
    -6 6 -3
    -7 -6 -3
    -7 -6 -3
    -7 -6 -3
    7 -6 3
    -7 -6 -3
    7 -6 3
    7 -6 3
    7 -6 3
    7 -6 3
    -7 6 -3
    7 6 3
    7 6 3
    7 6 3
    -7 6 -3
    -7 6 -3
    8 -6 3
    -8 -6 -3
    8 -6 3
    8 -6 3
    8 -6 3
    8 -6 3
    8 -6 3
    -8 -6 -3
    8 -6 3
    -8 -6 -3
    -8 -6 -3
    -8 6 -3
    -8 6 -3
    8 6 3
    8 6 3
    8 6 3
    -8 6 -3
    -9 -6 -3
    9 -6 3
    9 -6 3
    9 -6 3
    -9 -6 -3
    -9 -6 -3
    9 -6 3
    9 -6 3
    -9 -6 -3
    9 -6 3
    9 6 3
    -9 6 -3
    9 6 3
    -9 6 -3
    -9 6 -3
    9 6 3
    10 -6 3
    10 -6 3
    10 -6 3
    -10 -6 -3
    10 -6 3
    -10 -6 -3
    10 -6 3
    -10 -6 -3
    -10 6 -3
    -10 6 -3
    10 6 3
    10 6 3
    10 6 3
    -10 6 -3
    11 -6 3
    -11 -6 -3
    11 -6 3
    -11 -6 -3
    -11 -6 -3
    11 -6 3
    11 -6 3
    11 -6 3
    11 6 3
    -11 6 -3
    -11 6 -3
    -11 6 -3
    11 6 3
    11 6 3
    11 6 3
    -12 -6 -3
    12 -6 3
    12 -6 3
    12 -6 3
    -12 -6 -3
    -12 -6 -3
    12 -6 3
    12 -6 3
    12 6 3
    12 6 3
    12 6 3
    -12 6 -3
    12 6 3
    13 -6 3
    -13 -6 -3
    -13 -6 -3
    13 -6 3
    13 -6 3
    13 -6 3
    13 -6 3
    13 6 3
    13 6 3
    -13 6 -3
    13 6 3
    13 6 3
    14 -6 3
    14 -6 3
    14 -6 3
    -14 -6 -3
    14 -6 3
    -14 -6 -3
    14 6 3
    -14 6 -3
    14 6 3
    14 6 3
    14 6 3
    -15 -6 -3
    15 -6 3
    -15 -6 -3
    15 -6 3
    15 -6 3
    15 -6 3
    -15 6 -3
    15 6 3
    15 6 3
    15 6 3
    -16 -6 -3
    16 -6 3
    16 -6 3
    -16 -6 -3
    16 -6 3
    16 -6 3
    16 6 3
    16 6 3
    16 6 3
    16 6 3
    -16 6 -3
    17 -6 3
    17 -6 3
    -17 -6 -3
    17 -6 3
    -17 -6 -3
    -17 6 -3
    17 6 3
    17 6 3
    17 6 3
    17 6 3
    18 -6 3
    -18 -6 -3
    18 -6 3
    18 -6 3
    -18 -6 -3
    18 6 3
    -18 6 -3
    18 6 3
    18 6 3
    18 6 3
    -19 -6 -3
    -19 -6 -3
    19 -6 3
    19 -6 3
    19 -6 3
    19 6 3
    19 6 3
    19 6 3
    -19 6 -3
    19 6 3
    19 6 3
    -20 -6 -3
    20 -6 3
    20 -6 3
    -20 -6 -3
    20 6 3
    20 6 3
    20 6 3
    -20 6 -3
    -20 6 -3
    -21 -6 -3
    -21 -6 -3
    21 -6 3
    21 -6 3
    21 6 3
    21 6 3
    -21 6 -3
    -21 6 -3
    21 6 3
    22 -6 3
    -22 -6 -3
    22 -6 3
    -22 -6 -3
    22 6 3
    22 6 3
    -22 6 -3
    -22 6 -3
    22 6 3
    -23 -6 -3
    23 -6 3
    -23 -6 -3
    23 -6 3
    23 6 3
    23 6 3
    -23 6 -3
    23 6 3
    -23 6 -3
    -25 -7 3
    25 -7 -3
    25 -7 -3
    -25 -7 3
    25 7 -3
    25 7 -3
    25 7 -3
    -25 7 3
    -24 -7 3
    -24 -7 3
    24 -7 -3
    24 -7 -3
    24 7 -3
    -24 7 3
    24 7 -3
    24 7 -3
    -23 -7 3
    -23 -7 3
    23 -7 -3
    23 -7 -3
    23 7 -3
    23 7 -3
    -23 7 3
    23 7 -3
    22 -7 -3
    -22 -7 3
    22 -7 -3
    22 7 -3
    22 7 -3
    22 7 -3
    -22 7 3
    -21 -7 3
    21 -7 -3
    21 -7 -3
    -21 -7 3
    21 7 -3
    -21 7 3
    21 7 -3
    21 7 -3
    20 -7 -3
    -20 -7 3
    -20 -7 3
    -20 -7 3
    20 -7 -3
    20 7 -3
    20 7 -3
    20 7 -3
    20 7 -3
    20 7 -3
    -20 7 3
    19 -7 -3
    19 -7 -3
    -19 -7 3
    -19 -7 3
    -19 -7 3
    19 7 -3
    19 7 -3
    -19 7 3
    19 7 -3
    19 7 -3
    19 7 -3
    18 -7 -3
    -18 -7 3
    18 -7 -3
    18 -7 -3
    -18 -7 3
    -18 -7 3
    18 7 -3
    -18 7 3
    18 7 -3
    18 7 -3
    18 7 -3
    18 7 -3
    -17 -7 3
    17 -7 -3
    -17 -7 3
    17 -7 -3
    17 -7 -3
    -17 -7 3
    17 7 -3
    17 7 -3
    -17 7 3
    17 7 -3
    17 7 -3
    17 7 -3
    -16 -7 3
    16 -7 -3
    16 -7 -3
    16 -7 -3
    -16 -7 3
    -16 -7 3
    16 7 -3
    16 7 -3
    -16 7 3
    16 7 -3
    -16 7 3
    16 7 -3
    15 -7 -3
    -15 -7 3
    15 -7 -3
    -15 -7 3
    15 -7 -3
    -15 -7 3
    -15 7 3
    15 7 -3
    -15 7 3
    15 7 -3
    15 7 -3
    15 7 -3
    14 -7 -3
    -14 -7 3
    14 -7 -3
    14 -7 -3
    -14 -7 3
    -14 -7 3
    14 7 -3
    14 7 -3
    -14 7 3
    14 7 -3
    14 7 -3
    -14 7 3
    -14 7 3
    13 -7 -3
    -13 -7 3
    -13 -7 3
    13 -7 -3
    13 -7 -3
    13 7 -3
    -13 7 3
    13 7 -3
    -13 7 3
    13 7 -3
    -12 -7 3
    -12 -7 3
    12 -7 -3
    12 -7 -3
    -12 -7 3
    12 -7 -3
    12 7 -3
    -12 7 3
    12 7 -3
    12 7 -3
    -12 7 3
    12 7 -3
    -11 -7 3
    -11 -7 3
    11 -7 -3
    11 -7 -3
    -11 -7 3
    11 -7 -3
    -11 -7 3
    11 7 -3
    11 7 -3
    -11 7 3
    -11 7 3
    11 7 -3
    11 7 -3
    -10 -7 3
    -10 -7 3
    -10 -7 3
    10 -7 -3
    -10 -7 3
    10 -7 -3
    10 -7 -3
    -10 7 3
    10 7 -3
    10 7 -3
    10 7 -3
    10 7 -3
    -10 7 3
    9 -7 -3
    -9 -7 3
    -9 -7 3
    9 -7 -3
    9 -7 -3
    -9 -7 3
    -9 -7 3
    9 7 -3
    -9 7 3
    -9 7 3
    9 7 -3
    9 7 -3
    8 -7 -3
    -8 -7 3
    -8 -7 3
    -8 -7 3
    8 -7 -3
    8 -7 -3
    -8 -7 3
    -8 7 3
    8 7 -3
    -8 7 3
    8 7 -3
    8 7 -3
    8 7 -3
    -7 -7 3
    7 -7 -3
    7 -7 -3
    -7 -7 3
    -7 -7 3
    7 -7 -3
    -7 -7 3
    7 7 -3
    -7 7 3
    -7 7 3
    7 7 -3
    7 7 -3
    7 7 -3
    -6 -7 3
    6 -7 -3
    -6 -7 3
    -6 -7 3
    6 -7 -3
    6 -7 -3
    -6 -7 3
    6 7 -3
    6 7 -3
    6 7 -3
    -6 7 3
    6 7 -3
    -6 7 3
    6 7 -3
    -6 7 3
    -5 -7 3
    5 -7 -3
    -5 -7 3
    5 -7 -3
    -5 -7 3
    -5 -7 3
    5 7 -3
    -5 7 3
    -5 7 3
    5 7 -3
    5 7 -3
    5 7 -3
    -5 7 3
    5 7 -3
    4 -7 -3
    -4 -7 3
    -4 -7 3
    -4 -7 3
    4 -7 -3
    4 -7 -3
    -4 -7 3
    4 7 -3
    4 7 -3
    -4 7 3
    -4 7 3
    -4 7 3
    4 7 -3
    -4 7 3
    4 7 -3
    4 7 -3
    3 -7 -3
    3 -7 -3
    3 -7 -3
    -3 -7 3
    -3 -7 3
    -3 -7 3
    -3 -7 3
    3 7 -3
    3 7 -3
    -3 7 3
    -3 7 3
    3 7 -3
    -3 7 3
    3 7 -3
    -2 -7 3
    -2 -7 3
    -2 -7 3
    2 -7 -3
    -2 -7 3
    -2 -7 3
    2 -7 -3
    2 -7 -3
    -2 7 3
    -2 7 3
    2 7 -3
    -2 7 3
    2 7 -3
    1 -7 -3
    -1 -7 3
    -1 -7 3
    -1 -7 3
    1 -7 -3
    1 -7 -3
    1 -7 -3
    -1 -7 3
    1 -7 -3
    -1 -7 3
    1 7 -3
    -1 7 3
    -1 7 3
    1 7 -3
    1 7 -3
    -1 7 3
    0 -7 3
    0 -7 3
    0 -7 -3
    0 -7 3
    0 -7 -3
    0 -7 -3
    0 -7 -3
    0 -7 3
    0 -7 3
    0 7 3
    0 7 3
    0 7 -3
    0 7 -3
    0 7 -3
    0 7 3
    -1 -7 -3
    -1 -7 -3
    1 -7 3
    -1 -7 -3
    1 -7 3
    -1 -7 -3
    1 -7 3
    1 -7 3
    -1 -7 -3
    1 -7 3
    1 7 3
    1 7 3
    -1 7 -3
    1 7 3
    -1 7 -3
    2 -7 3
    2 -7 3
    -2 -7 -3
    -2 -7 -3
    -2 -7 -3
    2 -7 3
    2 -7 3
    2 -7 3
    -2 -7 -3
    -2 -7 -3
    -2 -7 -3
    -2 7 -3
    -2 7 -3
    2 7 3
    2 7 3
    2 7 3
    -3 -7 -3
    3 -7 3
    3 -7 3
    -3 -7 -3
    3 -7 3
    -3 -7 -3
    3 -7 3
    3 -7 3
    -3 -7 -3
    -3 -7 -3
    -3 -7 -3
    3 7 3
    -3 7 -3
    -3 7 -3
    3 7 3
    3 7 3
    -4 -7 -3
    4 -7 3
    -4 -7 -3
    4 -7 3
    -4 -7 -3
    -4 -7 -3
    -4 -7 -3
    4 -7 3
    4 -7 3
    4 -7 3
    4 7 3
    -4 7 -3
    -4 7 -3
    4 7 3
    4 7 3
    5 -7 3
    -5 -7 -3
    5 -7 3
    -5 -7 -3
    -5 -7 -3
    5 -7 3
    5 -7 3
    5 -7 3
    -5 -7 -3
    -5 -7 -3
    5 7 3
    -5 7 -3
    -5 7 -3
    5 7 3
    5 7 3
    6 -7 3
    -6 -7 -3
    6 -7 3
    -6 -7 -3
    -6 -7 -3
    -6 -7 -3
    -6 -7 -3
    6 -7 3
    6 -7 3
    6 -7 3
    6 -7 3
    6 7 3
    6 7 3
    6 7 3
    -6 7 -3
    -6 7 -3
    7 -7 3
    7 -7 3
    -7 -7 -3
    7 -7 3
    -7 -7 -3
    7 -7 3
    7 -7 3
    -7 -7 -3
    7 -7 3
    -7 -7 -3
    -7 7 -3
    7 7 3
    -7 7 -3
    -7 7 -3
    7 7 3
    7 7 3
    -8 -7 -3
    8 -7 3
    -8 -7 -3
    8 -7 3
    -8 -7 -3
    8 -7 3
    8 -7 3
    8 -7 3
    -8 -7 -3
    8 -7 3
    -8 7 -3
    8 7 3
    8 7 3
    -8 7 -3
    -8 7 -3
    8 7 3
    -9 -7 -3
    9 -7 3
    9 -7 3
    -9 -7 -3
    9 -7 3
    9 -7 3
    -9 -7 -3
    9 -7 3
    9 -7 3
    -9 7 -3
    -9 7 -3
    9 7 3
    9 7 3
    -9 7 -3
    9 7 3
    10 -7 3
    10 -7 3
    -10 -7 -3
    10 -7 3
    10 -7 3
    -10 -7 -3
    10 -7 3
    -10 -7 -3
    10 7 3
    10 7 3
    -10 7 -3
    -10 7 -3
    10 7 3
    -10 7 -3
    11 -7 3
    11 -7 3
    -11 -7 -3
    -11 -7 -3
    11 -7 3
    11 -7 3
    11 -7 3
    -11 -7 -3
    -11 7 -3
    -11 7 -3
    11 7 3
    11 7 3
    11 7 3
    -11 7 -3
    12 -7 3
    12 -7 3
    -12 -7 -3
    12 -7 3
    -12 -7 -3
    -12 -7 -3
    12 -7 3
    12 7 3
    -12 7 -3
    -12 7 -3
    12 7 3
    -12 7 -3
    -13 -7 -3
    -13 -7 -3
    13 -7 3
    -13 -7 -3
    13 -7 3
    13 -7 3
    13 -7 3
    13 -7 3
    13 7 3
    -13 7 -3
    13 7 3
    13 7 3
    -14 -7 -3
    14 -7 3
    14 -7 3
    -14 -7 -3
    14 -7 3
    14 -7 3
    -14 -7 -3
    14 -7 3
    14 7 3
    14 7 3
    14 7 3
    -14 7 -3
    15 -7 3
    -15 -7 -3
    -15 -7 -3
    -15 -7 -3
    15 -7 3
    15 -7 3
    15 7 3
    -15 7 -3
    15 7 3
    15 7 3
    16 -7 3
    16 -7 3
    16 -7 3
    -16 -7 -3
    -16 -7 -3
    -16 -7 -3
    16 7 3
    16 7 3
    -16 7 -3
    16 7 3
    -17 -7 -3
    17 -7 3
    -17 -7 -3
    17 -7 3
    -17 -7 -3
    17 -7 3
    17 7 3
    17 7 3
    -17 7 -3
    17 7 3
    18 -7 3
    -18 -7 -3
    18 -7 3
    -18 -7 -3
    -18 -7 -3
    -18 7 -3
    18 7 3
    18 7 3
    18 7 3
    18 7 3
    -19 -7 -3
    19 -7 3
    -19 -7 -3
    -19 -7 -3
    19 7 3
    19 7 3
    19 7 3
    19 7 3
    -19 7 -3
    -20 -7 -3
    -20 -7 -3
    20 -7 3
    -20 -7 -3
    20 7 3
    20 7 3
    20 7 3
    -20 7 -3
    20 7 3
    -21 -7 -3
    -21 -7 -3
    21 -7 3
    21 -7 3
    -21 -7 -3
    -21 7 -3
    21 7 3
    21 7 3
    -21 7 -3
    21 7 3
    -22 -7 -3
    22 -7 3
    -22 -7 -3
    -22 -7 -3
    22 -7 3
    22 7 3
    -22 7 -3
    22 7 3
    22 7 3
    -22 7 -3
    -24 -8 3
    24 -8 -3
    -24 -8 3
    24 -8 -3
    24 8 -3
    -24 8 3
    24 8 -3
    24 8 -3
    23 -8 -3
    -23 -8 3
    23 -8 -3
    -23 -8 3
    -23 8 3
    23 8 -3
    23 8 -3
    23 8 -3
    22 -8 -3
    -22 -8 3
    22 -8 -3
    -22 -8 3
    22 8 -3
    22 8 -3
    22 8 -3
    -22 8 3
    -21 -8 3
    21 -8 -3
    -21 -8 3
    21 -8 -3
    21 8 -3
    21 8 -3
    21 8 -3
    -21 8 3
    -20 -8 3
    -20 -8 3
    20 -8 -3
    20 -8 -3
    20 8 -3
    20 8 -3
    20 8 -3
    -20 8 3
    -19 -8 3
    19 -8 -3
    19 -8 -3
    -19 -8 3
    19 -8 -3
    19 8 -3
    19 8 -3
    19 8 -3
    -19 8 3
    19 8 -3
    -18 -8 3
    18 -8 -3
    -18 -8 3
    18 -8 -3
    18 8 -3
    18 8 -3
    18 8 -3
    18 8 -3
    -18 8 3
    -17 -8 3
    17 -8 -3
    17 -8 -3
    -17 -8 3
    17 -8 -3
    17 8 -3
    -17 8 3
    17 8 -3
    17 8 -3
    17 8 -3
    -17 8 3
    16 -8 -3
    -16 -8 3
    -16 -8 3
    -16 -8 3
    -16 -8 3
    16 -8 -3
    16 -8 -3
    16 8 -3
    -16 8 3
    16 8 -3
    16 8 -3
    -16 8 3
    -15 -8 3
    15 -8 -3
    -15 -8 3
    15 -8 -3
    -15 -8 3
    15 -8 -3
    -15 -8 3
    15 8 -3
    -15 8 3
    -15 8 3
    15 8 -3
    15 8 -3
    15 8 -3
    14 -8 -3
    -14 -8 3
    -14 -8 3
    -14 -8 3
    14 -8 -3
    -14 -8 3
    14 -8 -3
    -14 8 3
    -14 8 3
    14 8 -3
    -14 8 3
    14 8 -3
    14 8 -3
    14 8 -3
    -13 -8 3
    13 -8 -3
    13 -8 -3
    -13 -8 3
    -13 -8 3
    13 -8 -3
    -13 -8 3
    -13 8 3
    13 8 -3
    13 8 -3
    -13 8 3
    13 8 -3
    13 8 -3
    -12 -8 3
    12 -8 -3
    12 -8 -3
    -12 -8 3
    12 -8 -3
    -12 -8 3
    -12 -8 3
    -12 8 3
    12 8 -3
    -12 8 3
    12 8 -3
    12 8 -3
    12 8 -3
    11 -8 -3
    11 -8 -3
    -11 -8 3
    -11 -8 3
    -11 -8 3
    -11 -8 3
    11 -8 -3
    -11 8 3
    11 8 -3
    11 8 -3
    11 8 -3
    11 8 -3
    -11 8 3
    10 -8 -3
    -10 -8 3
    -10 -8 3
    10 -8 -3
    10 -8 -3
    -10 -8 3
    10 8 -3
    -10 8 3
    10 8 -3
    10 8 -3
    -10 8 3
    10 8 -3
    9 -8 -3
    -9 -8 3
    9 -8 -3
    -9 -8 3
    -9 -8 3
    -9 -8 3
    9 -8 -3
    9 8 -3
    9 8 -3
    9 8 -3
    -9 8 3
    -9 8 3
    9 8 -3
    -8 -8 3
    -8 -8 3
    8 -8 -3
    -8 -8 3
    8 -8 -3
    8 -8 -3
    -8 -8 3
    8 8 -3
    -8 8 3
    8 8 -3
    8 8 -3
    8 8 -3
    8 8 -3
    -8 8 3
    -7 -8 3
    7 -8 -3
    -7 -8 3
    7 -8 -3
    -7 -8 3
    -7 -8 3
    7 8 -3
    -7 8 3
    7 8 -3
    -7 8 3
    7 8 -3
    7 8 -3
    7 8 -3
    6 -8 -3
    -6 -8 3
    -6 -8 3
    6 -8 -3
    -6 -8 3
    6 -8 -3
    -6 -8 3
    -6 8 3
    6 8 -3
    6 8 -3
    6 8 -3
    6 8 -3
    -6 8 3
    6 8 -3
    -5 -8 3
    5 -8 -3
    5 -8 -3
    -5 -8 3
    -5 -8 3
    -5 -8 3
    5 8 -3
    5 8 -3
    5 8 -3
    -5 8 3
    -5 8 3
    5 8 -3
    5 8 -3
    -5 8 3
    -4 -8 3
    -4 -8 3
    4 -8 -3
    4 -8 -3
    -4 -8 3
    -4 -8 3
    -4 8 3
    -4 8 3
    4 8 -3
    -4 8 3
    -4 8 3
    4 8 -3
    4 8 -3
    4 8 -3
    -3 -8 3
    -3 -8 3
    -3 -8 3
    -3 -8 3
    3 -8 -3
    3 -8 -3
    -3 -8 3
    -3 8 3
    3 8 -3
    -3 8 3
    -3 8 3
    3 8 -3
    3 8 -3
    -3 8 3
    2 -8 -3
    -2 -8 3
    -2 -8 3
    -2 -8 3
    -2 -8 3
    -2 -8 3
    2 -8 -3
    -2 8 3
    2 8 -3
    -2 8 3
    2 8 -3
    -2 8 3
    -2 8 3
    1 -8 -3
    -1 -8 3
    -1 -8 3
    1 -8 -3
    -1 -8 3
    1 -8 -3
    -1 -8 3
    1 8 -3
    -1 8 3
    -1 8 3
    -1 8 3
    -1 8 3
    1 8 -3
    0 -8 -3
    0 -8 3
    0 -8 -3
    0 -8 3
    0 -8 -3
    0 -8 3
    0 -8 3
    0 -8 3
    0 8 3
    0 8 -3
    0 8 3
    0 8 -3
    0 8 3
    0 8 3
    1 -8 3
    1 -8 3
    -1 -8 -3
    -1 -8 -3
    1 -8 3
    1 -8 3
    -1 -8 -3
    1 -8 3
    -1 -8 -3
    1 8 3
    -1 8 -3
    1 8 3
    1 8 3
    1 8 3
    -1 8 -3
    -2 -8 -3
    2 -8 3
    2 -8 3
    2 -8 3
    2 -8 3
    -2 -8 -3
    -2 -8 -3
    -2 -8 -3
    2 -8 3
    -2 8 -3
    -2 8 -3
    2 8 3
    2 8 3
    2 8 3
    -3 -8 -3
    -3 -8 -3
    3 -8 3
    3 -8 3
    3 -8 3
    -3 -8 -3
    3 -8 3
    3 -8 3
    -3 -8 -3
    3 -8 3
    -3 -8 -3
    -3 8 -3
    -3 8 -3
    3 8 3
    3 8 3
    3 8 3
    -4 -8 -3
    -4 -8 -3
    -4 -8 -3
    -4 -8 -3
    4 -8 3
    4 -8 3
    4 -8 3
    4 -8 3
    -4 -8 -3
    4 -8 3
    -4 8 -3
    -4 8 -3
    4 8 3
    4 8 3
    4 8 3
    -5 -8 -3
    -5 -8 -3
    5 -8 3
    5 -8 3
    5 -8 3
    5 -8 3
    -5 -8 -3
    5 -8 3
    -5 -8 -3
    -5 8 -3
    5 8 3
    -5 8 -3
    5 8 3
    5 8 3
    -6 -8 -3
    -6 -8 -3
    6 -8 3
    -6 -8 -3
    -6 -8 -3
    6 -8 3
    6 -8 3
    6 -8 3
    6 -8 3
    6 8 3
    -6 8 -3
    -6 8 -3
    6 8 3
    6 8 3
    7 -8 3
    -7 -8 -3
    -7 -8 -3
    7 -8 3
    -7 -8 -3
    7 -8 3
    7 -8 3
    7 -8 3
    -7 -8 -3
    -7 8 -3
    7 8 3
    -7 8 -3
    7 8 3
    -7 8 -3
    8 -8 3
    8 -8 3
    -8 -8 -3
    8 -8 3
    8 -8 3
    8 -8 3
    -8 -8 -3
    -8 -8 -3
    -8 -8 -3
    -8 8 -3
    8 8 3
    8 8 3
    8 8 3
    -8 8 -3
    9 -8 3
    9 -8 3
    -9 -8 -3
    -9 -8 -3
    -9 -8 -3
    9 -8 3
    9 -8 3
    -9 -8 -3
    -9 8 -3
    -9 8 -3
    9 8 3
    9 8 3
    -9 8 -3
    9 8 3
    -10 -8 -3
    10 -8 3
    10 -8 3
    10 -8 3
    -10 -8 -3
    -10 -8 -3
    10 -8 3
    10 8 3
    -10 8 -3
    -10 8 -3
    10 8 3
    10 8 3
    -10 8 -3
    11 -8 3
    -11 -8 -3
    -11 -8 -3
    11 -8 3
    -11 -8 -3
    11 -8 3
    11 -8 3
    -11 8 -3
    -11 8 -3
    11 8 3
    -11 8 -3
    11 8 3
    11 8 3
    -12 -8 -3
    12 -8 3
    -12 -8 -3
    12 -8 3
    12 -8 3
    -12 -8 -3
    -12 8 -3
    12 8 3
    -12 8 -3
    12 8 3
    12 8 3
    13 -8 3
    -13 -8 -3
    -13 -8 -3
    13 -8 3
    13 -8 3
    -13 -8 -3
    -13 8 -3
    13 8 3
    -13 8 -3
    13 8 3
    13 8 3
    14 -8 3
    14 -8 3
    14 -8 3
    -14 -8 -3
    -14 -8 -3
    -14 -8 -3
    -14 8 -3
    14 8 3
    14 8 3
    14 8 3
    14 8 3
    -15 -8 -3
    -15 -8 -3
    15 -8 3
    15 -8 3
    15 -8 3
    -15 -8 -3
    15 8 3
    15 8 3
    15 8 3
    -15 8 -3
    15 8 3
    -16 -8 -3
    -16 -8 -3
    -16 -8 -3
    16 -8 3
    16 -8 3
    16 8 3
    -16 8 -3
    16 8 3
    16 8 3
    16 8 3
    -17 -8 -3
    17 -8 3
    -17 -8 -3
    -17 -8 -3
    17 8 3
    17 8 3
    -17 8 -3
    17 8 3
    18 -8 3
    -18 -8 -3
    -18 -8 -3
    -18 -8 -3
    18 8 3
    18 8 3
    18 8 3
    18 8 3
    -18 8 -3
    -19 -8 -3
    19 -8 3
    -19 -8 -3
    -19 -8 -3
    19 -8 3
    -19 8 -3
    19 8 3
    19 8 3
    19 8 3
    19 8 3
    -20 -8 -3
    20 -8 3
    -20 -8 -3
    -20 -8 -3
    20 -8 3
    20 8 3
    -20 8 -3
    20 8 3
    20 8 3
    20 8 3
    21 -8 3
    -21 -8 -3
    -21 -8 -3
    21 -8 3
    -21 -8 -3
    21 8 3
    21 8 3
    -21 8 -3
    21 8 3
    -22 -9 3
    22 -9 -3
    -22 -9 3
    -22 -9 3
    22 -9 -3
    -22 9 3
    22 9 -3
    22 9 -3
    22 9 -3
    21 -9 -3
    -21 -9 3
    21 -9 -3
    -21 -9 3
    -21 -9 3
    21 9 -3
    21 9 -3
    21 9 -3
    21 9 -3
    -21 9 3
    -20 -9 3
    -20 -9 3
    -20 -9 3
    20 -9 -3
    20 9 -3
    20 9 -3
    20 9 -3
    -20 9 3
    20 9 -3
    19 -9 -3
    -19 -9 3
    19 -9 -3
    19 -9 -3
    -19 -9 3
    -19 9 3
    19 9 -3
    19 9 -3
    19 9 -3
    19 9 -3
    -18 -9 3
    18 -9 -3
    -18 -9 3
    -18 -9 3
    18 9 -3
    18 9 -3
    18 9 -3
    18 9 -3
    -18 9 3
    17 -9 -3
    -17 -9 3
    -17 -9 3
    17 -9 -3
    -17 -9 3
    17 -9 -3
    -17 9 3
    17 9 -3
    17 9 -3
    17 9 -3
    17 9 -3
    -17 9 3
    -16 -9 3
    16 -9 -3
    -16 -9 3
    16 -9 -3
    16 -9 -3
    -16 -9 3
    16 9 -3
    16 9 -3
    16 9 -3
    16 9 -3
    -16 9 3
    -16 9 3
    -15 -9 3
    15 -9 -3
    15 -9 -3
    -15 -9 3
    -15 -9 3
    15 -9 -3
    -15 9 3
    15 9 -3
    -15 9 3
    15 9 -3
    15 9 -3
    15 9 -3
    14 -9 -3
    -14 -9 3
    -14 -9 3
    14 -9 -3
    14 -9 -3
    -14 -9 3
    14 9 -3
    14 9 -3
    -14 9 3
    14 9 -3
    14 9 -3
    -14 9 3
    13 -9 -3
    13 -9 -3
    -13 -9 3
    13 -9 -3
    -13 -9 3
    -13 -9 3
    -13 9 3
    13 9 -3
    -13 9 3
    13 9 -3
    13 9 -3
    13 9 -3
    13 9 -3
    -12 -9 3
    12 -9 -3
    12 -9 -3
    -12 -9 3
    -12 -9 3
    12 -9 -3
    -12 -9 3
    12 9 -3
    12 9 -3
    12 9 -3
    12 9 -3
    -12 9 3
    12 9 -3
    11 -9 -3
    11 -9 -3
    11 -9 -3
    -11 -9 3
    -11 -9 3
    -11 -9 3
    -11 -9 3
    11 9 -3
    11 9 -3
    -11 9 3
    11 9 -3
    11 9 -3
    -11 9 3
    11 9 -3
    -10 -9 3
    -10 -9 3
    10 -9 -3
    -10 -9 3
    10 -9 -3
    10 -9 -3
    -10 -9 3
    -10 9 3
    -10 9 3
    10 9 -3
    10 9 -3
    10 9 -3
    10 9 -3
    10 9 -3
    9 -9 -3
    -9 -9 3
    9 -9 -3
    -9 -9 3
    -9 -9 3
    -9 -9 3
    9 9 -3
    9 9 -3
    9 9 -3
    -9 9 3
    -9 9 3
    9 9 -3
    9 9 -3
    -8 -9 3
    -8 -9 3
    8 -9 -3
    -8 -9 3
    8 -9 -3
    -8 -9 3
    8 9 -3
    8 9 -3
    -8 9 3
    8 9 -3
    8 9 -3
    8 9 -3
    -8 9 3
    7 -9 -3
    7 -9 -3
    -7 -9 3
    -7 -9 3
    -7 -9 3
    -7 -9 3
    7 9 -3
    7 9 -3
    -7 9 3
    7 9 -3
    7 9 -3
    7 9 -3
    -7 9 3
    -6 -9 3
    -6 -9 3
    6 -9 -3
    -6 -9 3
    -6 -9 3
    6 -9 -3
    -6 9 3
    -6 9 3
    6 9 -3
    6 9 -3
    6 9 -3
    6 9 -3
    -5 -9 3
    -5 -9 3
    -5 -9 3
    -5 -9 3
    5 -9 -3
    5 -9 -3
    5 9 -3
    -5 9 3
    5 9 -3
    5 9 -3
    -5 9 3
    5 9 -3
    -4 -9 3
    4 -9 -3
    4 -9 -3
    -4 -9 3
    -4 -9 3
    -4 -9 3
    4 9 -3
    4 9 -3
    -4 9 3
    -4 9 3
    4 9 -3
    -4 9 3
    -3 -9 3
    3 -9 -3
    -3 -9 3
    -3 -9 3
    -3 -9 3
    3 -9 -3
    -3 9 3
    -3 9 3
    -3 9 3
    3 9 -3
    3 9 -3
    -2 -9 3
    -2 -9 3
    -2 -9 3
    -2 -9 3
    2 -9 -3
    2 -9 -3
    -2 9 3
    -2 9 3
    -2 9 3
    2 9 -3
    2 9 -3
    2 9 -3
    -2 9 3
    -1 -9 3
    1 -9 -3
    1 -9 -3
    -1 -9 3
    -1 -9 3
    -1 -9 3
    1 9 -3
    -1 9 3
    -1 9 3
    1 9 -3
    -1 9 3
    -1 9 3
    0 -9 3
    0 -9 3
    0 -9 3
    0 -9 -3
    0 -9 -3
    0 -9 3
    0 9 3
    0 9 3
    0 9 -3
    0 9 -3
    0 9 3
    0 9 3
    1 -9 3
    1 -9 3
    1 -9 3
    1 -9 3
    -1 -9 -3
    -1 -9 -3
    -1 9 -3
    1 9 3
    1 9 3
    1 9 3
    -2 -9 -3
    2 -9 3
    2 -9 3
    2 -9 3
    2 -9 3
    -2 -9 -3
    2 -9 3
    2 9 3
    -2 9 -3
    2 9 3
    -2 9 -3
    2 9 3
    2 9 3
    3 -9 3
    -3 -9 -3
    3 -9 3
    -3 -9 -3
    3 -9 3
    -3 -9 -3
    3 -9 3
    3 -9 3
    3 9 3
    -3 9 -3
    3 9 3
    3 9 3
    3 9 3
    -3 9 -3
    4 -9 3
    4 -9 3
    -4 -9 -3
    -4 -9 -3
    4 -9 3
    4 -9 3
    4 -9 3
    -4 -9 -3
    -4 9 -3
    4 9 3
    -4 9 -3
    4 9 3
    4 9 3
    4 9 3
    -5 -9 -3
    -5 -9 -3
    5 -9 3
    5 -9 3
    -5 -9 -3
    5 -9 3
    5 -9 3
    -5 -9 -3
    5 -9 3
    -5 9 -3
    -5 9 -3
    5 9 3
    5 9 3
    5 9 3
    -6 -9 -3
    6 -9 3
    -6 -9 -3
    -6 -9 -3
    6 -9 3
    6 -9 3
    6 -9 3
    6 -9 3
    -6 -9 -3
    -6 9 -3
    6 9 3
    6 9 3
    -6 9 -3
    6 9 3
    -6 9 -3
    6 9 3
    7 -9 3
    -7 -9 -3
    7 -9 3
    7 -9 3
    7 -9 3
    -7 -9 -3
    -7 -9 -3
    7 -9 3
    -7 -9 -3
    7 9 3
    7 9 3
    7 9 3
    -7 9 -3
    7 9 3
    -7 9 -3
    -7 9 -3
    -8 -9 -3
    8 -9 3
    -8 -9 -3
    -8 -9 -3
    8 -9 3
    8 -9 3
    8 -9 3
    -8 -9 -3
    8 9 3
    8 9 3
    8 9 3
    -8 9 -3
    8 9 3
    -8 9 -3
    -8 9 -3
    9 -9 3
    -9 -9 -3
    -9 -9 -3
    -9 -9 -3
    9 -9 3
    9 -9 3
    -9 9 -3
    -9 9 -3
    9 9 3
    9 9 3
    9 9 3
    9 9 3
    -9 9 -3
    -10 -9 -3
    -10 -9 -3
    10 -9 3
    10 -9 3
    -10 -9 -3
    10 -9 3
    10 9 3
    10 9 3
    -10 9 -3
    10 9 3
    10 9 3
    -10 9 -3
    -10 9 -3
    -11 -9 -3
    11 -9 3
    11 -9 3
    11 -9 3
    -11 -9 -3
    -11 -9 -3
    11 9 3
    -11 9 -3
    -11 9 -3
    -11 9 -3
    11 9 3
    11 9 3
    11 9 3
    -12 -9 -3
    12 -9 3
    12 -9 3
    -12 -9 -3
    -12 -9 -3
    12 -9 3
    -12 9 -3
    -12 9 -3
    12 9 3
    12 9 3
    12 9 3
    12 9 3
    -13 -9 -3
    13 -9 3
    -13 -9 -3
    13 -9 3
    13 -9 3
    -13 -9 -3
    13 9 3
    -13 9 -3
    -13 9 -3
    13 9 3
    13 9 3
    13 9 3
    -14 -9 -3
    -14 -9 -3
    14 -9 3
    14 -9 3
    14 -9 3
    -14 -9 -3
    -14 9 -3
    14 9 3
    14 9 3
    14 9 3
    14 9 3
    15 -9 3
    -15 -9 -3
    15 -9 3
    15 -9 3
    -15 -9 -3
    -15 -9 -3
    15 9 3
    -15 9 -3
    15 9 3
    15 9 3
    15 9 3
    16 -9 3
    16 -9 3
    -16 -9 -3
    -16 -9 -3
    -16 -9 -3
    16 9 3
    16 9 3
    16 9 3
    16 9 3
    -16 9 -3
    -17 -9 -3
    -17 -9 -3
    17 -9 3
    -17 -9 -3
    17 -9 3
    17 9 3
    17 9 3
    17 9 3
    17 9 3
    -17 9 -3
    18 -9 3
    -18 -9 -3
    -18 -9 -3
    -18 -9 -3
    18 -9 3
    18 9 3
    18 9 3
    18 9 3
    -18 9 -3
    18 9 3
    -19 -9 -3
    -19 -9 -3
    -19 -9 -3
    19 -9 3
    19 -9 3
    -19 9 -3
    19 9 3
    19 9 3
    19 9 3
    19 9 3
    -20 -10 3
    20 -10 -3
    -20 -10 3
    -20 -10 3
    20 -10 -3
    20 10 -3
    20 10 -3
    20 10 -3
    -20 10 3
    20 10 -3
    19 -10 -3
    19 -10 -3
    -19 -10 3
    -19 -10 3
    19 -10 -3
    -19 -10 3
    19 10 -3
    19 10 -3
    19 10 -3
    -19 10 3
    19 10 -3
    18 -10 -3
    18 -10 -3
    -18 -10 3
    18 -10 -3
    -18 -10 3
    -18 -10 3
    18 10 -3
    18 10 -3
    18 10 -3
    18 10 -3
    -18 10 3
    -17 -10 3
    -17 -10 3
    17 -10 -3
    17 -10 -3
    -17 -10 3
    17 -10 -3
    17 10 -3
    -17 10 3
    17 10 -3
    -17 10 3
    17 10 -3
    17 10 -3
    16 -10 -3
    -16 -10 3
    -16 -10 3
    16 -10 -3
    -16 -10 3
    16 10 -3
    16 10 -3
    16 10 -3
    -16 10 3
    16 10 -3
    -16 10 3
    -15 -10 3
    15 -10 -3
    15 -10 -3
    -15 -10 3
    -15 -10 3
    -15 10 3
    15 10 -3
    15 10 -3
    15 10 -3
    15 10 -3
    -15 10 3
    -14 -10 3
    -14 -10 3
    -14 -10 3
    14 -10 -3
    -14 10 3
    14 10 -3
    14 10 -3
    -14 10 3
    14 10 -3
    14 10 -3
    14 10 -3
    -13 -10 3
    13 -10 -3
    -13 -10 3
    -13 -10 3
    13 -10 -3
    13 10 -3
    13 10 -3
    13 10 -3
    13 10 -3
    -13 10 3
    -13 10 3
    -12 -10 3
    -12 -10 3
    12 -10 -3
    -12 -10 3
    12 -10 -3
    12 10 -3
    12 10 -3
    12 10 -3
    12 10 -3
    -12 10 3
    12 10 -3
    -12 10 3
    -11 -10 3
    -11 -10 3
    11 -10 -3
    -11 -10 3
    11 -10 -3
    11 10 -3
    11 10 -3
    11 10 -3
    11 10 -3
    11 10 -3
    -11 10 3
    -11 10 3
    -10 -10 3
    10 -10 -3
    10 -10 -3
    -10 -10 3
    -10 -10 3
    -10 10 3
    10 10 -3
    10 10 -3
    10 10 -3
    10 10 -3
    -10 10 3
    10 10 -3
    9 -10 -3
    9 -10 -3
    -9 -10 3
    -9 -10 3
    -9 -10 3
    9 10 -3
    9 10 -3
    9 10 -3
    9 10 -3
    -9 10 3
    9 10 -3
    -9 10 3
    8 -10 -3
    -8 -10 3
    -8 -10 3
    -8 -10 3
    -8 -10 3
    8 -10 -3
    8 10 -3
    8 10 -3
    -8 10 3
    -8 10 3
    8 10 -3
    8 10 -3
    -7 -10 3
    7 -10 -3
    -7 -10 3
    7 -10 -3
    -7 -10 3
    -7 -10 3
    -7 -10 3
    7 10 -3
    7 10 -3
    -7 10 3
    -7 10 3
    6 -10 -3
    6 -10 -3
    -6 -10 3
    -6 -10 3
    -6 -10 3
    -6 -10 3
    -6 -10 3
    -6 10 3
    6 10 -3
    6 10 -3
    -6 10 3
    -5 -10 3
    5 -10 -3
    -5 -10 3
    -5 -10 3
    5 -10 -3
    -5 -10 3
    5 10 -3
    -5 10 3
    5 10 -3
    -5 10 3
    5 10 -3
    -4 -10 3
    4 -10 -3
    4 -10 -3
    -4 -10 3
    -4 -10 3
    -4 -10 3
    4 10 -3
    -4 10 3
    4 10 -3
    -4 10 3
    -3 -10 3
    3 -10 -3
    3 -10 -3
    -3 -10 3
    -3 -10 3
    -3 -10 3
    -3 10 3
    3 10 -3
    3 10 -3
    -3 10 3
    2 -10 -3
    -2 -10 3
    -2 -10 3
    -2 -10 3
    2 -10 -3
    -2 -10 3
    -2 10 3
    -2 10 3
    2 10 -3
    2 10 -3
    -2 10 3
    -2 10 3
    -1 -10 3
    1 -10 -3
    1 -10 -3
    -1 -10 3
    -1 -10 3
    -1 -10 3
    1 10 -3
    -1 10 3
    1 10 -3
    -1 10 3
    -1 10 3
    -1 10 3
    0 -10 3
    0 -10 3
    0 -10 -3
    0 -10 3
    0 -10 3
    0 -10 -3
    0 10 -3
    0 10 -3
    0 10 3
    0 10 3
    0 10 3
    0 10 3
    1 -10 3
    1 -10 3
    -1 -10 -3
    1 -10 3
    -1 -10 -3
    1 10 3
    -1 10 -3
    -1 10 -3
    1 10 3
    1 10 3
    1 10 3
    2 -10 3
    -2 -10 -3
    2 -10 3
    2 -10 3
    -2 -10 -3
    2 -10 3
    2 10 3
    -2 10 -3
    -2 10 -3
    2 10 3
    2 10 3
    2 10 3
    3 -10 3
    3 -10 3
    3 -10 3
    -3 -10 -3
    3 -10 3
    3 10 3
    3 10 3
    -3 10 -3
    -3 10 -3
    3 10 3
    -4 -10 -3
    -4 -10 -3
    4 -10 3
    4 -10 3
    4 -10 3
    4 -10 3
    4 10 3
    4 10 3
    4 10 3
    -4 10 -3
    -4 10 -3
    4 10 3
    -5 -10 -3
    5 -10 3
    5 -10 3
    -5 -10 -3
    5 -10 3
    5 -10 3
    -5 10 -3
    -5 10 -3
    5 10 3
    5 10 3
    5 10 3
    6 -10 3
    6 -10 3
    -6 -10 -3
    6 -10 3
    -6 -10 -3
    -6 10 -3
    6 10 3
    6 10 3
    6 10 3
    -6 10 -3
    -6 10 -3
    6 10 3
    -7 -10 -3
    7 -10 3
    -7 -10 -3
    -7 -10 -3
    7 -10 3
    7 10 3
    -7 10 -3
    7 10 3
    7 10 3
    -7 10 -3
    7 10 3
    -7 10 -3
    -8 -10 -3
    -8 -10 -3
    8 -10 3
    8 -10 3
    8 10 3
    -8 10 -3
    -8 10 -3
    8 10 3
    8 10 3
    8 10 3
    -8 10 -3
    -9 -10 -3
    -9 -10 -3
    9 -10 3
    9 -10 3
    9 -10 3
    -9 -10 -3
    -9 10 -3
    9 10 3
    9 10 3
    9 10 3
    9 10 3
    -9 10 -3
    -9 10 -3
    10 -10 3
    -10 -10 -3
    -10 -10 -3
    10 -10 3
    -10 -10 -3
    10 -10 3
    10 10 3
    -10 10 -3
    -10 10 -3
    10 10 3
    10 10 3
    -10 10 -3
    10 10 3
    -11 -10 -3
    11 -10 3
    -11 -10 -3
    11 -10 3
    -11 10 -3
    11 10 3
    11 10 3
    11 10 3
    11 10 3
    -12 -10 -3
    12 -10 3
    -12 -10 -3
    12 -10 3
    -12 -10 -3
    12 -10 3
    12 10 3
    12 10 3
    -12 10 -3
    12 10 3
    -12 10 -3
    12 10 3
    -13 -10 -3
    -13 -10 -3
    -13 -10 -3
    13 -10 3
    13 -10 3
    13 -10 3
    13 10 3
    13 10 3
    -13 10 -3
    -13 10 -3
    13 10 3
    13 10 3
    14 -10 3
    -14 -10 -3
    -14 -10 -3
    -14 -10 -3
    14 -10 3
    14 10 3
    14 10 3
    14 10 3
    14 10 3
    -14 10 -3
    -15 -10 -3
    -15 -10 -3
    15 -10 3
    -15 -10 -3
    15 -10 3
    15 -10 3
    15 10 3
    -15 10 -3
    15 10 3
    15 10 3
    15 10 3
    -16 -10 -3
    16 -10 3
    -16 -10 -3
    16 -10 3
    -16 -10 -3
    16 10 3
    16 10 3
    -16 10 -3
    16 10 3
    16 10 3
    -17 -10 -3
    17 -10 3
    -17 -10 -3
    -17 -10 -3
    17 -10 3
    -17 10 -3
    17 10 3
    17 10 3
    17 10 3
    17 10 3
    17 -11 -3
    -17 -11 3
    -17 -11 3
    -17 -11 3
    17 -11 -3
    -17 11 3
    17 11 -3
    17 11 -3
    17 11 -3
    -16 -11 3
    16 -11 -3
    -16 -11 3
    16 -11 -3
    -16 -11 3
    16 11 -3
    -16 11 3
    16 11 -3
    16 11 -3
    -16 11 3
    15 -11 -3
    -15 -11 3
    -15 -11 3
    -15 -11 3
    15 -11 -3
    15 11 -3
    -15 11 3
    15 11 -3
    15 11 -3
    14 -11 -3
    -14 -11 3
    -14 -11 3
    -14 -11 3
    14 -11 -3
    -14 -11 3
    -14 11 3
    14 11 -3
    -14 11 3
    14 11 -3
    14 11 -3
    13 -11 -3
    -13 -11 3
    -13 -11 3
    13 -11 -3
    -13 -11 3
    -13 -11 3
    13 11 -3
    13 11 -3
    -13 11 3
    13 11 -3
    13 11 -3
    -13 11 3
    -12 -11 3
    -12 -11 3
    12 -11 -3
    -12 -11 3
    12 -11 -3
    -12 11 3
    12 11 -3
    12 11 -3
    12 11 -3
    12 11 -3
    -12 11 3
    11 -11 -3
    -11 -11 3
    -11 -11 3
    11 -11 -3
    -11 -11 3
    -11 -11 3
    -11 11 3
    11 11 -3
    11 11 -3
    -11 11 3
    11 11 -3
    10 -11 -3
    -10 -11 3
    -10 -11 3
    -10 -11 3
    -10 -11 3
    10 11 -3
    -10 11 3
    10 11 -3
    -10 11 3
    -9 -11 3
    -9 -11 3
    9 -11 -3
    -9 -11 3
    9 -11 -3
    -9 -11 3
    9 11 -3
    -9 11 3
    9 11 -3
    -8 -11 3
    8 -11 -3
    -8 -11 3
    8 -11 -3
    -8 -11 3
    -8 -11 3
    8 11 -3
    8 11 -3
    -8 11 3
    -8 11 3
    -7 -11 3
    7 -11 -3
    7 -11 -3
    -7 -11 3
    -7 -11 3
    -7 11 3
    7 11 -3
    7 11 -3
    -7 11 3
    6 -11 -3
    6 -11 -3
    -6 -11 3
    -6 -11 3
    -6 -11 3
    6 11 -3
    -6 11 3
    -6 11 3
    6 11 -3
    5 -11 -3
    5 -11 -3
    -5 -11 3
    -5 -11 3
    -5 -11 3
    5 11 -3
    5 11 -3
    -5 11 3
    -5 11 3
    4 -11 -3
    -4 -11 3
    -4 -11 3
    -4 -11 3
    4 -11 -3
    -4 11 3
    -4 11 3
    4 11 -3
    4 11 -3
    -3 -11 3
    3 -11 -3
    -3 -11 3
    -3 -11 3
    -3 -11 3
    3 -11 -3
    3 11 -3
    -3 11 3
    3 11 -3
    -3 11 3
    -2 -11 3
    2 -11 -3
    2 -11 -3
    -2 -11 3
    -2 -11 3
    -2 -11 3
    2 11 -3
    -2 11 3
    -2 11 3
    2 11 -3
    1 -11 -3
    -1 -11 3
    -1 -11 3
    -1 -11 3
    -1 -11 3
    1 -11 -3
    1 11 -3
    1 11 -3
    -1 11 3
    -1 11 3
    0 -11 3
    0 -11 3
    0 -11 3
    0 -11 -3
    0 -11 3
    0 -11 -3
    0 11 3
    0 11 -3
    0 11 3
    0 11 3
    0 11 -3
    0 11 3
    1 -11 3
    -1 -11 -3
    1 -11 3
    -1 -11 -3
    1 -11 3
    1 11 3
    1 11 3
    1 11 3
    1 11 3
    -1 11 -3
    -1 11 -3
    -2 -11 -3
    2 -11 3
    -2 -11 -3
    2 -11 3
    2 -11 3
    2 11 3
    -2 11 -3
    -2 11 -3
    2 11 3
    2 11 3
    2 11 3
    3 -11 3
    3 -11 3
    3 -11 3
    -3 -11 -3
    -3 -11 -3
    3 11 3
    3 11 3
    3 11 3
    -3 11 -3
    -3 11 -3
    3 11 3
    -4 -11 -3
    4 -11 3
    4 -11 3
    -4 -11 -3
    4 -11 3
    4 11 3
    4 11 3
    -4 11 -3
    4 11 3
    4 11 3
    -4 11 -3
    -5 -11 -3
    -5 -11 -3
    5 -11 3
    5 -11 3
    5 11 3
    5 11 3
    -5 11 -3
    5 11 3
    -5 11 -3
    5 11 3
    5 11 3
    -5 11 -3
    6 -11 3
    -6 -11 -3
    6 -11 3
    -6 -11 -3
    -6 11 -3
    6 11 3
    6 11 3
    6 11 3
    6 11 3
    -6 11 -3
    -6 11 -3
    -7 -11 -3
    7 -11 3
    7 -11 3
    7 11 3
    7 11 3
    7 11 3
    -7 11 -3
    -7 11 -3
    -7 11 -3
    7 11 3
    8 -11 3
    8 -11 3
    -8 -11 -3
    8 11 3
    -8 11 -3
    -8 11 -3
    8 11 3
    -8 11 -3
    8 11 3
    8 11 3
    9 -11 3
    9 -11 3
    -9 -11 -3
    9 11 3
    -9 11 -3
    9 11 3
    -9 11 -3
    9 11 3
    -9 11 -3
    9 11 3
    10 -11 3
    10 -11 3
    -10 -11 -3
    10 11 3
    -10 11 -3
    -10 11 -3
    10 11 3
    10 11 3
    10 11 3
    -11 -11 -3
    11 -11 3
    11 -11 3
    -11 11 -3
    11 11 3
    11 11 3
    -11 11 -3
    11 11 3
    12 -11 3
    -12 -11 -3
    -12 -11 -3
    12 -11 3
    -12 11 -3
    12 11 3
    12 11 3
    12 11 3
    12 11 3
    -12 11 -3
    -13 -11 -3
    13 -11 3
    -13 -11 -3
    13 -11 3
    -13 11 -3
    13 11 3
    13 11 3
    13 11 3
    13 11 3
    -13 11 -3
    14 -11 3
    14 -11 3
    -14 -11 -3
    -14 -11 -3
    14 11 3
    -14 11 -3
    14 11 3
    14 11 3
    14 11 3
    -13 -12 3
    13 -12 -3
    -13 -12 3
    -13 -12 3
    -13 -12 3
    13 -12 -3
    13 12 -3
    -13 12 3
    -13 12 3
    12 -12 -3
    -12 -12 3
    -12 -12 3
    -12 -12 3
    -12 -12 3
    12 -12 -3
    -12 12 3
    -12 12 3
    12 12 -3
    12 12 -3
    11 -12 -3
    11 -12 -3
    -11 -12 3
    -11 -12 3
    -11 -12 3
    -11 12 3
    -11 12 3
    11 12 -3
    11 12 -3
    10 -12 -3
    -10 -12 3
    -10 -12 3
    10 -12 -3
    -10 -12 3
    -10 12 3
    -10 12 3
    10 12 -3
    -9 -12 3
    9 -12 -3
    9 -12 -3
    -9 -12 3
    -9 -12 3
    9 12 -3
    9 12 -3
    -9 12 3
    -9 12 3
    8 -12 -3
    -8 -12 3
    -8 -12 3
    -8 -12 3
    8 -12 -3
    -8 12 3
    8 12 -3
    8 12 -3
    -8 12 3
    7 -12 -3
    -7 -12 3
    -7 -12 3
    -7 -12 3
    7 -12 -3
    -7 12 3
    7 12 -3
    7 12 -3
    -7 12 3
    6 -12 -3
    -6 -12 3
    -6 -12 3
    -6 -12 3
    6 12 -3
    6 12 -3
    -6 12 3
    -6 12 3
    5 -12 -3
    -5 -12 3
    5 -12 -3
    -5 12 3
    5 12 -3
    5 12 -3
    -5 12 3
    4 -12 -3
    -4 -12 3
    4 -12 -3
    -4 -12 3
    4 12 -3
    4 12 -3
    -4 12 3
    -4 12 3
    -3 -12 3
    3 -12 -3
    -3 -12 3
    3 12 -3
    -3 12 3
    -3 12 3
    -2 -12 3
    2 -12 -3
    2 -12 -3
    -2 -12 3
    2 12 -3
    2 12 -3
    1 -12 -3
    -1 -12 3
    1 -12 -3
    -1 -12 3
    1 12 -3
    -1 12 3
    1 12 -3
    0 -12 -3
    0 -12 3
    0 -12 -3
    0 -12 3
    0 12 3
    0 12 -3
    0 12 3
    0 12 -3
    -1 -12 -3
    1 -12 3
    1 -12 3
    1 -12 3
    -1 -12 -3
    1 12 3
    -1 12 -3
    1 12 3
    -1 12 -3
    2 -12 3
    -2 -12 -3
    -2 -12 -3
    2 -12 3
    2 12 3
    2 12 3
    -2 12 -3
    -2 12 -3
    -3 -12 -3
    3 -12 3
    -3 -12 -3
    3 -12 3
    3 12 3
    -3 12 -3
    -3 12 -3
    -3 12 -3
    3 12 3
    3 12 3
    3 12 3
    4 -12 3
    -4 -12 -3
    -4 -12 -3
    4 -12 3
    4 12 3
    4 12 3
    -4 12 -3
    -4 12 -3
    4 12 3
    -4 12 -3
    4 12 3
    5 -12 3
    -5 -12 -3
    5 -12 3
    -5 12 -3
    5 12 3
    5 12 3
    5 12 3
    -5 12 -3
    -5 12 -3
    5 12 3
    -6 -12 -3
    6 -12 3
    6 -12 3
    6 12 3
    6 12 3
    -6 12 -3
    -6 12 -3
    -6 12 -3
    6 12 3
    7 -12 3
    -7 -12 -3
    7 -12 3
    7 12 3
    7 12 3
    -7 12 -3
    7 12 3
    7 12 3
    -7 12 -3
    -7 12 -3
    8 -12 3
    8 -12 3
    -8 -12 -3
    8 12 3
    8 12 3
    -8 12 -3
    8 12 3
    -8 12 -3
    8 12 3
    -8 12 -3
    9 -12 3
    -9 -12 -3
    9 -12 3
    -9 12 -3
    9 12 3
    9 12 3
    -9 12 -3
    9 12 3
    9 12 3
    10 -12 3
    -10 -12 -3
    10 -12 3
    10 12 3
    10 12 3
    -10 12 -3
    10 12 3
    10 12 3
    -10 12 -3
    7 -13 -3
    -7 -13 3
    -7 -13 3
    7 -13 -3
    7 13 -3
    7 13 -3
    -7 13 3
    -7 13 3
    6 -13 -3
    -6 -13 3
    -6 -13 3
    6 -13 -3
    6 13 -3
    -6 13 3
    -6 13 3
    6 13 -3
    -5 -13 3
    5 -13 -3
    5 -13 -3
    -5 -13 3
    -5 13 3
    -5 13 3
    5 13 -3
    5 13 -3
    -4 -13 3
    -4 -13 3
    4 -13 -3
    4 -13 -3
    4 13 -3
    -4 13 3
    -4 13 3
    4 13 -3
    -3 -13 3
    -3 -13 3
    3 -13 -3
    3 -13 -3
    -3 13 3
    -3 13 3
    3 13 -3
    3 13 -3
    2 -13 -3
    -2 -13 3
    -2 -13 3
    2 -13 -3
    -2 13 3
    2 13 -3
    2 13 -3
    -2 13 3
    -1 -13 3
    1 -13 -3
    1 -13 -3
    -1 -13 3
    -1 13 3
    -1 13 3
    1 13 -3
    1 13 -3
    0 -13 3
    0 -13 -3
    0 -13 -3
    0 -13 3
    0 13 3
    0 13 -3
    0 13 -3
    0 13 3
    1 -13 3
    -1 -13 -3
    1 -13 3
    -1 -13 -3
    1 13 3
    -1 13 -3
    1 13 3
    -1 13 -3
    -1 13 -3
    -2 -13 -3
    2 -13 3
    -2 -13 -3
    2 -13 3
    2 13 3
    -2 13 -3
    2 13 3
    -2 13 -3
    -2 13 -3
    3 -13 3
    -3 -13 -3
    -3 -13 -3
    3 -13 3
    -3 13 -3
    3 13 3
    3 13 3
    -3 13 -3
    -3 13 -3
    4 -13 3
    -4 -13 -3
    4 -13 3
    -4 13 -3
    4 13 3
    -4 13 -3
    -4 13 -3
    4 13 3
    30 0 -4
    30 0 -4
    -30 0 4
    29 0 -4
    -29 0 4
    29 0 -4
    -28 0 4
    28 0 -4
    28 0 -4
    -27 0 4
    27 0 -4
    -26 0 4
    26 0 -4
    26 0 -4
    -25 0 4
    25 0 -4
    25 0 -4
    24 0 -4
    24 0 -4
    -24 0 4
    24 0 -4
    24 0 -4
    -23 0 4
    23 0 -4
    23 0 -4
    23 0 -4
    23 0 -4
    22 0 -4
    22 0 -4
    22 0 -4
    -22 0 4
    22 0 -4
    21 0 -4
    21 0 -4
    -21 0 4
    21 0 -4
    21 0 -4
    21 0 -4
    -20 0 4
    20 0 -4
    20 0 -4
    -20 0 4
    20 0 -4
    20 0 -4
    20 0 -4
    -19 0 4
    19 0 -4
    -19 0 4
    19 0 -4
    19 0 -4
    19 0 -4
    19 0 -4
    18 0 -4
    -18 0 4
    -18 0 4
    18 0 -4
    18 0 -4
    18 0 -4
    18 0 -4
    17 0 -4
    17 0 -4
    17 0 -4
    17 0 -4
    17 0 -4
    -17 0 4
    -17 0 4
    17 0 -4
    16 0 -4
    -16 0 4
    16 0 -4
    16 0 -4
    -16 0 4
    16 0 -4
    16 0 -4
    16 0 -4
    15 0 -4
    15 0 -4
    15 0 -4
    15 0 -4
    15 0 -4
    -15 0 4
    -15 0 4
    -15 0 4
    -15 0 4
    -14 0 4
    14 0 -4
    -14 0 4
    14 0 -4
    14 0 -4
    -14 0 4
    14 0 -4
    13 0 -4
    13 0 -4
    13 0 -4
    13 0 -4
    -13 0 4
    -13 0 4
    13 0 -4
    -13 0 4
    13 0 -4
    12 0 -4
    12 0 -4
    12 0 -4
    -12 0 4
    12 0 -4
    12 0 -4
    -12 0 4
    12 0 -4
    11 0 -4
    11 0 -4
    -11 0 4
    11 0 -4
    11 0 -4
    11 0 -4
    -11 0 4
    11 0 -4
    10 0 -4
    10 0 -4
    10 0 -4
    10 0 -4
    10 0 -4
    10 0 -4
    -10 0 4
    -10 0 4
    10 0 -4
    9 0 -4
    -9 0 4
    -9 0 4
    -9 0 4
    -9 0 4
    9 0 -4
    -9 0 4
    9 0 -4
    9 0 -4
    8 0 -4
    -8 0 4
    -7 0 4
    -7 0 4
    -7 0 4
    -7 0 4
    -7 0 4
    7 0 -4
    7 0 -4
    7 0 -4
    -6 0 4
    -6 0 4
    6 0 -4
    -6 0 4
    -6 0 4
    -6 0 4
    6 0 -4
    -6 0 4
    6 0 -4
    6 0 -4
    5 0 -4
    5 0 -4
    -5 0 4
    -5 0 4
    -4 0 4
    -4 0 4
    -4 0 4
    -4 0 4
    3 0 -4
    -3 0 4
    -3 0 4
    3 0 -4
    -3 0 4
    3 0 -4
    -3 0 4
    3 0 -4
    2 0 -4
    -2 0 4
    -2 0 4
    -2 0 4
    2 0 -4
    2 0 -4
    -2 0 4
    -1 0 4
    1 0 -4
    -1 0 4
    1 0 -4
    -1 0 4
    1 0 -4
    -1 0 4
    1 0 -4
    0 0 4
    0 0 4
    0 0 4
    0 0 4
    0 0 -4
    0 0 -4
    -1 0 -4
    -1 0 -4
    1 0 4
    1 0 4
    -1 0 -4
    -1 0 -4
    1 0 4
    1 0 4
    -2 0 -4
    -2 0 -4
    2 0 4
    2 0 4
    3 0 4
    -3 0 -4
    3 0 4
    3 0 4
    -3 0 -4
    3 0 4
    -3 0 -4
    3 0 4
    4 0 4
    -4 0 -4
    4 0 4
    4 0 4
    -4 0 -4
    -4 0 -4
    4 0 4
    -4 0 -4
    5 0 4
    5 0 4
    -5 0 -4
    -5 0 -4
    5 0 4
    5 0 4
    -5 0 -4
    -6 0 -4
    6 0 4
    -6 0 -4
    6 0 4
    6 0 4
    6 0 4
    -6 0 -4
    -7 0 -4
    7 0 4
    7 0 4
    7 0 4
    -7 0 -4
    7 0 4
    -8 0 -4
    8 0 4
    8 0 4
    -8 0 -4
    8 0 4
    -9 0 -4
    9 0 4
    9 0 4
    9 0 4
    -9 0 -4
    9 0 4
    10 0 4
    10 0 4
    10 0 4
    -10 0 -4
    -10 0 -4
    10 0 4
    10 0 4
    -11 0 -4
    -11 0 -4
    11 0 4
    11 0 4
    11 0 4
    11 0 4
    11 0 4
    12 0 4
    12 0 4
    -12 0 -4
    12 0 4
    -12 0 -4
    12 0 4
    -12 0 -4
    12 0 4
    13 0 4
    -13 0 -4
    13 0 4
    -13 0 -4
    -13 0 -4
    13 0 4
    13 0 4
    13 0 4
    14 0 4
    -14 0 -4
    -14 0 -4
    -14 0 -4
    14 0 4
    14 0 4
    14 0 4
    15 0 4
    15 0 4
    15 0 4
    15 0 4
    -15 0 -4
    15 0 4
    -15 0 -4
    -15 0 -4
    16 0 4
    16 0 4
    -16 0 -4
    -16 0 -4
    16 0 4
    -16 0 -4
    16 0 4
    16 0 4
    17 0 4
    -17 0 -4
    -17 0 -4
    17 0 4
    17 0 4
    17 0 4
    18 0 4
    18 0 4
    18 0 4
    18 0 4
    -18 0 -4
    -18 0 -4
    18 0 4
    19 0 4
    19 0 4
    -19 0 -4
    -19 0 -4
    19 0 4
    19 0 4
    19 0 4
    -20 0 -4
    20 0 4
    20 0 4
    20 0 4
    20 0 4
    20 0 4
    -20 0 -4
    21 0 4
    21 0 4
    -21 0 -4
    -21 0 -4
    21 0 4
    21 0 4
    22 0 4
    22 0 4
    22 0 4
    22 0 4
    -22 0 -4
    -23 0 -4
    23 0 4
    23 0 4
    23 0 4
    24 0 4
    -24 0 -4
    24 0 4
    25 0 4
    -25 0 -4
    25 0 4
    25 0 4
    -26 0 -4
    26 0 4
    26 0 4
    26 0 4
    -30 -1 4
    30 -1 -4
    30 -1 -4
    -30 1 4
    30 1 -4
    30 1 -4
    -29 -1 4
    29 -1 -4
    29 -1 -4
    -29 1 4
    29 1 -4
    29 1 -4
    28 -1 -4
    28 -1 -4
    -28 -1 4
    28 1 -4
    -28 1 4
    28 1 -4
    27 -1 -4
    27 -1 -4
    27 -1 -4
    -27 1 4
    27 1 -4
    27 1 -4
    26 -1 -4
    26 -1 -4
    -26 -1 4
    26 -1 -4
    26 1 -4
    26 1 -4
    -26 1 4
    26 1 -4
    -25 -1 4
    25 -1 -4
    25 -1 -4
    25 -1 -4
    25 1 -4
    25 1 -4
    25 1 -4
    -25 1 4
    24 -1 -4
    24 -1 -4
    -24 -1 4
    24 -1 -4
    24 1 -4
    -24 1 4
    24 1 -4
    24 1 -4
    -24 1 4
    -23 -1 4
    23 -1 -4
    23 -1 -4
    23 -1 -4
    -23 1 4
    -23 1 4
    23 1 -4
    23 1 -4
    23 1 -4
    23 1 -4
    22 -1 -4
    -22 -1 4
    22 -1 -4
    22 -1 -4
    22 1 -4
    22 1 -4
    22 1 -4
    -22 1 4
    -22 1 4
    22 1 -4
    21 -1 -4
    21 -1 -4
    21 -1 -4
    21 -1 -4
    21 1 -4
    21 1 -4
    -21 1 4
    -21 1 4
    21 1 -4
    21 1 -4
    20 -1 -4
    20 -1 -4
    20 -1 -4
    20 -1 -4
    -20 -1 4
    20 1 -4
    20 1 -4
    20 1 -4
    20 1 -4
    -20 1 4
    -19 -1 4
    19 -1 -4
    19 -1 -4
    19 -1 -4
    19 -1 -4
    19 1 -4
    19 1 -4
    19 1 -4
    19 1 -4
    19 1 -4
    19 1 -4
    -19 1 4
    -19 1 4
    18 -1 -4
    -18 -1 4
    18 -1 -4
    18 -1 -4
    18 -1 -4
    18 1 -4
    18 1 -4
    -18 1 4
    18 1 -4
    18 1 -4
    18 1 -4
    18 1 -4
    17 -1 -4
    17 -1 -4
    17 -1 -4
    -17 -1 4
    17 -1 -4
    17 1 -4
    17 1 -4
    17 1 -4
    17 1 -4
    -17 1 4
    17 1 -4
    17 1 -4
    -16 -1 4
    16 -1 -4
    16 -1 -4
    16 -1 -4
    16 -1 -4
    16 -1 -4
    16 1 -4
    16 1 -4
    -16 1 4
    16 1 -4
    16 1 -4
    16 1 -4
    16 1 -4
    15 -1 -4
    15 -1 -4
    15 -1 -4
    15 -1 -4
    15 -1 -4
    -15 -1 4
    -15 1 4
    15 1 -4
    15 1 -4
    15 1 -4
    15 1 -4
    15 1 -4
    15 1 -4
    14 -1 -4
    14 -1 -4
    14 -1 -4
    14 -1 -4
    -14 -1 4
    14 -1 -4
    14 1 -4
    14 1 -4
    14 1 -4
    14 1 -4
    -14 1 4
    14 1 -4
    14 1 -4
    13 -1 -4
    13 -1 -4
    13 -1 -4
    13 -1 -4
    -13 -1 4
    13 -1 -4
    13 1 -4
    13 1 -4
    13 1 -4
    -13 1 4
    13 1 -4
    13 1 -4
    12 -1 -4
    12 -1 -4
    12 -1 -4
    -12 -1 4
    12 -1 -4
    12 -1 -4
    12 1 -4
    12 1 -4
    12 1 -4
    -12 1 4
    12 1 -4
    11 -1 -4
    11 -1 -4
    11 -1 -4
    -11 -1 4
    11 -1 -4
    11 -1 -4
    11 1 -4
    11 1 -4
    -11 1 4
    11 1 -4
    11 1 -4
    11 1 -4
    11 1 -4
    10 -1 -4
    10 -1 -4
    -10 -1 4
    10 -1 -4
    10 -1 -4
    10 1 -4
    10 1 -4
    -10 1 4
    10 1 -4
    10 1 -4
    10 1 -4
    10 1 -4
    9 -1 -4
    9 -1 -4
    9 -1 -4
    -9 -1 4
    9 -1 -4
    -9 1 4
    9 1 -4
    -9 1 4
    9 1 -4
    9 1 -4
    9 1 -4
    9 1 -4
    9 1 -4
    -9 1 4
    -8 1 4
    8 1 -4
    -8 1 4
    -8 1 4
    7 -1 -4
    7 -1 -4
    7 -1 -4
    -7 -1 4
    7 -1 -4
    7 -1 -4
    -7 1 4
    7 1 -4
    7 1 -4
    -7 1 4
    -7 1 4
    7 1 -4
    -7 1 4
    -7 1 4
    7 1 -4
    7 1 -4
    -7 1 4
    6 -1 -4
    6 -1 -4
    6 -1 -4
    -6 -1 4
    -6 -1 4
    -6 -1 4
    -6 -1 4
    -6 1 4
    -6 1 4
    -6 1 4
    -6 1 4
    6 1 -4
    6 1 -4
    5 -1 -4
    5 -1 -4
    5 -1 -4
    5 -1 -4
    5 -1 -4
    -5 -1 4
    5 -1 -4
    5 1 -4
    5 1 -4
    5 1 -4
    5 1 -4
    5 1 -4
    -5 1 4
    -5 1 4
    -5 1 4
    -4 1 4
    -3 -1 4
    -3 1 4
    2 -1 -4
    -2 -1 4
    -2 -1 4
    2 -1 -4
    -2 -1 4
    -2 -1 4
    -2 1 4
    -2 1 4
    -2 1 4
    2 1 -4
    2 1 -4
    2 1 -4
    -2 1 4
    2 1 -4
    -1 -1 4
    -1 -1 4
    -1 1 4
    -1 1 4
    -1 1 4
    -1 1 4
    1 1 -4
    -1 1 4
    -1 1 4
    -1 1 4
    1 1 -4
    0 -1 -4
    0 -1 4
    0 -1 -4
    0 -1 4
    0 -1 -4
    0 -1 4
    0 -1 -4
    0 -1 -4
    0 -1 -4
    0 -1 4
    0 1 -4
    0 1 4
    0 1 -4
    0 1 4
    0 1 4
    0 1 4
    0 1 4
    0 1 -4
    -1 -1 -4
    -1 -1 -4
    1 -1 4
    1 -1 4
    1 -1 4
    -1 -1 -4
    1 -1 4
    1 -1 4
    -1 -1 -4
    -1 1 -4
    -1 1 -4
    1 1 4
    -1 1 -4
    1 1 4
    -1 1 -4
    1 1 4
    1 1 4
    2 -1 4
    -2 -1 -4
    -2 -1 -4
    2 -1 4
    -2 -1 -4
    2 1 4
    2 1 4
    2 1 4
    2 1 4
    -2 1 -4
    -2 1 -4
    -2 1 -4
    -3 -1 -4
    3 -1 4
    -3 -1 -4
    -3 -1 -4
    -3 -1 -4
    -3 -1 -4
    3 -1 4
    3 -1 4
    3 1 4
    -3 1 -4
    3 1 4
    3 1 4
    3 1 4
    -3 1 -4
    -3 1 -4
    -3 1 -4
    4 -1 4
    4 -1 4
    4 -1 4
    -4 -1 -4
    -4 -1 -4
    4 -1 4
    -4 -1 -4
    -4 -1 -4
    4 1 4
    4 1 4
    4 1 4
    -4 1 -4
    -4 1 -4
    -4 1 -4
    5 -1 4
    -5 -1 -4
    6 -1 4
    -6 -1 -4
    6 -1 4
    -6 -1 -4
    6 -1 4
    -6 -1 -4
    6 -1 4
    6 1 4
    -6 1 -4
    6 1 4
    -7 -1 -4
    7 -1 4
    7 -1 4
    -7 -1 -4
    -7 -1 -4
    7 -1 4
    7 -1 4
    -7 1 -4
    7 1 4
    -7 1 -4
    7 1 4
    7 1 4
    7 1 4
    -7 1 -4
    8 -1 4
    -8 -1 -4
    8 -1 4
    8 -1 4
    -8 -1 -4
    8 -1 4
    -8 1 -4
    8 1 4
    8 1 4
    8 1 4
    -8 1 -4
    -9 -1 -4
    -9 -1 -4
    9 -1 4
    9 -1 4
    9 -1 4
    9 -1 4
    -9 1 -4
    9 1 4
    -9 1 -4
    9 1 4
    9 1 4
    9 1 4
    9 1 4
    10 -1 4
    10 -1 4
    -10 -1 -4
    -10 -1 -4
    10 -1 4
    10 -1 4
    -10 1 -4
    -10 1 -4
    10 1 4
    10 1 4
    10 1 4
    10 1 4
    10 1 4
    -11 -1 -4
    11 -1 4
    -11 -1 -4
    11 -1 4
    11 -1 4
    11 -1 4
    11 -1 4
    11 1 4
    11 1 4
    11 1 4
    11 1 4
    -11 1 -4
    -11 1 -4
    11 1 4
    -12 -1 -4
    12 -1 4
    12 -1 4
    -12 -1 -4
    12 -1 4
    12 -1 4
    12 -1 4
    12 -1 4
    -12 1 -4
    12 1 4
    12 1 4
    -12 1 -4
    12 1 4
    12 1 4
    12 1 4
    -13 -1 -4
    13 -1 4
    13 -1 4
    13 -1 4
    13 -1 4
    13 -1 4
    13 -1 4
    -13 -1 -4
    13 1 4
    13 1 4
    13 1 4
    13 1 4
    -13 1 -4
    -13 1 -4
    13 1 4
    14 -1 4
    14 -1 4
    -14 -1 -4
    14 -1 4
    14 -1 4
    -14 -1 -4
    14 -1 4
    14 1 4
    -14 1 -4
    14 1 4
    14 1 4
    14 1 4
    -14 1 -4
    14 1 4
    15 -1 4
    -15 -1 -4
    15 -1 4
    15 -1 4
    15 -1 4
    15 -1 4
    -15 -1 -4
    15 1 4
    15 1 4
    15 1 4
    15 1 4
    -15 1 -4
    -15 1 -4
    15 1 4
    -16 -1 -4
    16 -1 4
    16 -1 4
    16 -1 4
    -16 -1 -4
    16 -1 4
    16 -1 4
    16 1 4
    16 1 4
    16 1 4
    -16 1 -4
    -16 1 -4
    16 1 4
    -17 -1 -4
    -17 -1 -4
    17 -1 4
    17 -1 4
    17 -1 4
    17 -1 4
    17 -1 4
    -17 1 -4
    17 1 4
    17 1 4
    -17 1 -4
    -17 1 -4
    17 1 4
    17 1 4
    18 -1 4
    -18 -1 -4
    18 -1 4
    -18 -1 -4
    18 -1 4
    18 -1 4
    18 -1 4
    -18 1 -4
    -18 1 -4
    18 1 4
    18 1 4
    18 1 4
    -18 1 -4
    18 1 4
    -19 -1 -4
    -19 -1 -4
    19 -1 4
    19 -1 4
    19 -1 4
    19 -1 4
    19 -1 4
    19 1 4
    -19 1 -4
    -19 1 -4
    19 1 4
    19 1 4
    19 1 4
    -19 1 -4
    20 -1 4
    20 -1 4
    -20 -1 -4
    20 -1 4
    20 -1 4
    -20 -1 -4
    20 -1 4
    20 1 4
    20 1 4
    -20 1 -4
    -20 1 -4
    -20 1 -4
    20 1 4
    20 1 4
    -21 -1 -4
    21 -1 4
    21 -1 4
    21 -1 4
    21 -1 4
    21 -1 4
    -21 -1 -4
    21 1 4
    21 1 4
    -21 1 -4
    -21 1 -4
    21 1 4
    21 1 4
    22 -1 4
    22 -1 4
    22 -1 4
    22 -1 4
    -22 -1 -4
    22 -1 4
    -22 1 -4
    -22 1 -4
    22 1 4
    22 1 4
    22 1 4
    22 1 4
    23 -1 4
    23 -1 4
    -23 -1 -4
    23 -1 4
    23 -1 4
    23 1 4
    23 1 4
    23 1 4
    23 1 4
    -23 1 -4
    24 -1 4
    -24 -1 -4
    24 -1 4
    24 1 4
    -24 1 -4
    24 1 4
    24 1 4
    24 1 4
    25 -1 4
    25 -1 4
    -25 -1 -4
    25 -1 4
    -25 1 -4
    25 1 4
    25 1 4
    25 1 4
    -26 -1 -4
    26 -1 4
    26 -1 4
    26 1 4
    26 1 4
    -26 1 -4
    26 1 4
    30 -2 -4
    30 -2 -4
    -30 -2 4
    -30 2 4
    30 2 -4
    30 2 -4
    -29 -2 4
    29 -2 -4
    29 -2 -4
    29 -2 -4
    -29 2 4
    29 2 -4
    29 2 -4
    -28 -2 4
    28 -2 -4
    28 -2 -4
    28 -2 -4
    28 2 -4
    -28 2 4
    28 2 -4
    27 -2 -4
    -27 -2 4
    27 -2 -4
    27 -2 -4
    -27 2 4
    27 2 -4
    27 2 -4
    27 2 -4
    26 -2 -4
    26 -2 -4
    -26 -2 4
    26 -2 -4
    -26 2 4
    26 2 -4
    26 2 -4
    26 2 -4
    -26 2 4
    -25 -2 4
    25 -2 -4
    25 -2 -4
    25 -2 -4
    25 2 -4
    25 2 -4
    -25 2 4
    25 2 -4
    -25 2 4
    -24 -2 4
    24 -2 -4
    24 -2 -4
    24 -2 -4
    24 2 -4
    24 2 -4
    -24 2 4
    24 2 -4
    -24 2 4
    24 2 -4
    23 -2 -4
    23 -2 -4
    -23 -2 4
    23 -2 -4
    23 2 -4
    23 2 -4
    23 2 -4
    -23 2 4
    -23 2 4
    23 2 -4
    22 -2 -4
    -22 -2 4
    22 -2 -4
    22 -2 -4
    22 2 -4
    22 2 -4
    22 2 -4
    -22 2 4
    22 2 -4
    -22 2 4
    21 -2 -4
    21 -2 -4
    21 -2 -4
    -21 -2 4
    21 2 -4
    21 2 -4
    -21 2 4
    -21 2 4
    21 2 -4
    21 2 -4
    20 -2 -4
    -20 -2 4
    20 -2 -4
    20 -2 -4
    20 2 -4
    -20 2 4
    -20 2 4
    20 2 -4
    20 2 -4
    20 2 -4
    19 -2 -4
    19 -2 -4
    -19 -2 4
    19 -2 -4
    19 2 -4
    19 2 -4
    -19 2 4
    19 2 -4
    19 2 -4
    19 2 -4
    18 -2 -4
    18 -2 -4
    -18 -2 4
    18 -2 -4
    18 2 -4
    18 2 -4
    18 2 -4
    18 2 -4
    18 2 -4
    18 2 -4
    -18 2 4
    17 -2 -4
    -17 -2 4
    17 -2 -4
    17 -2 -4
    17 2 -4
    -17 2 4
    17 2 -4
    17 2 -4
    17 2 -4
    17 2 -4
    16 -2 -4
    -16 -2 4
    16 -2 -4
    16 -2 -4
    -16 2 4
    16 2 -4
    16 2 -4
    16 2 -4
    16 2 -4
    16 2 -4
    15 -2 -4
    15 -2 -4
    15 -2 -4
    -15 -2 4
    15 2 -4
    15 2 -4
    15 2 -4
    -15 2 4
    15 2 -4
    14 -2 -4
    14 -2 -4
    -14 -2 4
    14 -2 -4
    14 2 -4
    14 2 -4
    14 2 -4
    14 2 -4
    14 2 -4
    -14 2 4
    13 -2 -4
    13 -2 -4
    -13 -2 4
    13 -2 -4
    -13 2 4
    13 2 -4
    13 2 -4
    13 2 -4
    13 2 -4
    -13 2 4
    12 -2 -4
    12 -2 -4
    12 -2 -4
    -12 -2 4
    12 -2 -4
    12 2 -4
    -12 2 4
    12 2 -4
    12 2 -4
    -12 2 4
    12 2 -4
    12 2 -4
    11 -2 -4
    11 -2 -4
    11 -2 -4
    11 2 -4
    11 2 -4
    11 2 -4
    -11 2 4
    11 2 -4
    11 2 -4
    -11 2 4
    10 -2 -4
    10 -2 -4
    -10 -2 4
    10 -2 -4
    10 -2 -4
    -10 2 4
    10 2 -4
    -10 2 4
    10 2 -4
    -10 2 4
    10 2 -4
    10 2 -4
    -10 2 4
    10 2 -4
    9 -2 -4
    -9 -2 4
    9 -2 -4
    9 -2 -4
    9 -2 -4
    -9 2 4
    -9 2 4
    9 2 -4
    -9 2 4
    9 2 -4
    -9 2 4
    9 2 -4
    9 2 -4
    9 2 -4
    8 -2 -4
    -8 -2 4
    8 -2 -4
    8 -2 -4
    8 -2 -4
    8 -2 -4
    -8 2 4
    8 2 -4
    8 2 -4
    8 2 -4
    -8 2 4
    -8 2 4
    -8 2 4
    8 2 -4
    8 2 -4
    8 2 -4
    8 2 -4
    -7 -2 4
    7 -2 -4
    7 -2 -4
    7 -2 -4
    7 -2 -4
    7 -2 -4
    -7 2 4
    7 2 -4
    7 2 -4
    -7 2 4
    7 2 -4
    -7 2 4
    -7 2 4
    7 2 -4
    -7 2 4
    6 -2 -4
    6 -2 -4
    6 -2 -4
    6 -2 -4
    -6 -2 4
    6 -2 -4
    6 2 -4
    -6 2 4
    -6 2 4
    6 2 -4
    -6 2 4
    6 2 -4
    -6 2 4
    -6 2 4
    6 2 -4
    5 -2 -4
    5 -2 -4
    -5 -2 4
    5 -2 -4
    5 -2 -4
    -5 -2 4
    5 -2 -4
    5 -2 -4
    -5 -2 4
    5 2 -4
    5 2 -4
    5 2 -4
    5 2 -4
    -5 2 4
    -5 2 4
    4 -2 -4
    4 -2 -4
    4 -2 -4
    4 -2 -4
    -4 -2 4
    4 -2 -4
    -4 -2 4
    -4 -2 4
    4 -2 -4
    4 2 -4
    -4 2 4
    4 2 -4
    -3 -2 4
    -3 -2 4
    -3 -2 4
    3 -2 -4
    3 -2 -4
    3 -2 -4
    3 -2 -4
    3 -2 -4
    3 -2 -4
    3 2 -4
    3 2 -4
    -3 2 4
    3 2 -4
    -3 2 4
    -2 2 4
    -2 2 4
    1 -2 -4
    -1 -2 4
    1 -2 -4
    1 -2 -4
    -1 -2 4
    -1 -2 4
    -1 2 4
    -1 2 4
    1 2 -4
    -1 2 4
    1 2 -4
    -1 2 4
    -1 2 4
    1 2 -4
    -1 2 4
    -1 2 4
    1 2 -4
    -1 2 4
    0 -2 -4
    0 -2 -4
    0 -2 4
    0 -2 4
    0 -2 -4
    0 -2 4
    0 -2 -4
    0 -2 -4
    0 -2 4
    0 -2 4
    0 2 4
    0 2 4
    0 2 4
    0 2 -4
    0 2 4
    0 2 4
    -1 -2 -4
    -1 -2 -4
    -1 -2 -4
    -1 -2 -4
    1 -2 4
    1 -2 4
    1 -2 4
    -1 -2 -4
    1 -2 4
    1 -2 4
    1 2 4
    1 2 4
    1 2 4
    1 2 4
    -1 2 -4
    -1 2 -4
    -1 2 -4
    -1 2 -4
    -2 -2 -4
    2 -2 4
    -2 -2 -4
    2 -2 4
    -2 -2 -4
    2 -2 4
    2 -2 4
    2 -2 4
    -2 2 -4
    2 2 4
    2 2 4
    -2 2 -4
    2 2 4
    -2 2 -4
    2 2 4
    3 -2 4
    3 -2 4
    3 -2 4
    -3 -2 -4
    -3 -2 -4
    3 -2 4
    3 -2 4
    -3 -2 -4
    -3 2 -4
    3 2 4
    3 2 4
    3 2 4
    -3 2 -4
    -3 2 -4
    3 2 4
    4 -2 4
    -4 -2 -4
    -4 -2 -4
    4 -2 4
    4 -2 4
    4 -2 4
    4 -2 4
    -4 2 -4
    -4 2 -4
    4 2 4
    4 2 4
    -4 2 -4
    4 2 4
    -5 -2 -4
    5 -2 4
    5 -2 4
    5 -2 4
    5 -2 4
    -5 -2 -4
    5 -2 4
    5 2 4
    -5 2 -4
    5 2 4
    5 2 4
    -5 2 -4
    6 -2 4
    6 -2 4
    6 -2 4
    -6 -2 -4
    -6 -2 -4
    6 -2 4
    -6 2 -4
    -6 2 -4
    6 2 4
    6 2 4
    7 -2 4
    7 -2 4
    -7 -2 -4
    7 -2 4
    7 -2 4
    -7 -2 -4
    -7 2 -4
    7 2 4
    7 2 4
    7 2 4
    -7 2 -4
    7 2 4
    8 -2 4
    -8 -2 -4
    8 -2 4
    8 -2 4
    8 -2 4
    8 -2 4
    -8 -2 -4
    -8 -2 -4
    8 2 4
    8 2 4
    8 2 4
    -8 2 -4
    -8 2 -4
    8 2 4
    -9 -2 -4
    9 -2 4
    9 -2 4
    -9 -2 -4
    9 -2 4
    9 -2 4
    9 2 4
    9 2 4
    9 2 4
    9 2 4
    -9 2 -4
    -9 2 -4
    10 -2 4
    -10 -2 -4
    10 -2 4
    10 -2 4
    -10 -2 -4
    10 -2 4
    10 2 4
    10 2 4
    10 2 4
    10 2 4
    -10 2 -4
    11 -2 4
    11 -2 4
    11 -2 4
    11 -2 4
    -11 -2 -4
    11 -2 4
    -11 -2 -4
    11 2 4
    11 2 4
    11 2 4
    11 2 4
    -11 2 -4
    12 -2 4
    12 -2 4
    12 -2 4
    -12 -2 -4
    -12 -2 -4
    12 -2 4
    12 -2 4
    -12 2 -4
    -12 2 -4
    12 2 4
    12 2 4
    12 2 4
    12 2 4
    -13 -2 -4
    13 -2 4
    13 -2 4
    -13 -2 -4
    13 -2 4
    13 -2 4
    13 -2 4
    13 2 4
    13 2 4
    13 2 4
    13 2 4
    -13 2 -4
    -13 2 -4
    14 -2 4
    -14 -2 -4
    -14 -2 -4
    14 -2 4
    14 -2 4
    14 -2 4
    14 -2 4
    -14 2 -4
    14 2 4
    14 2 4
    14 2 4
    -14 2 -4
    14 2 4
    -15 -2 -4
    15 -2 4
    15 -2 4
    15 -2 4
    15 -2 4
    -15 -2 -4
    15 -2 4
    -15 2 -4
    -15 2 -4
    15 2 4
    15 2 4
    15 2 4
    15 2 4
    16 -2 4
    -16 -2 -4
    16 -2 4
    -16 -2 -4
    16 -2 4
    16 -2 4
    16 -2 4
    16 2 4
    16 2 4
    -16 2 -4
    16 2 4
    16 2 4
    -16 2 -4
    16 2 4
    17 -2 4
    17 -2 4
    17 -2 4
    -17 -2 -4
    17 -2 4
    17 -2 4
    -17 -2 -4
    -17 2 -4
    17 2 4
    -17 2 -4
    17 2 4
    17 2 4
    17 2 4
    17 2 4
    18 -2 4
    18 -2 4
    18 -2 4
    -18 -2 -4
    18 -2 4
    -18 -2 -4
    18 -2 4
    -18 2 -4
    -18 2 -4
    18 2 4
    18 2 4
    18 2 4
    18 2 4
    18 2 4
    19 -2 4
    19 -2 4
    -19 -2 -4
    19 -2 4
    19 -2 4
    -19 -2 -4
    19 2 4
    -19 2 -4
    19 2 4
    19 2 4
    19 2 4
    -19 2 -4
    -20 -2 -4
    -20 -2 -4
    20 -2 4
    20 -2 4
    20 -2 4
    20 -2 4
    20 -2 4
    20 2 4
    20 2 4
    -20 2 -4
    20 2 4
    -20 2 -4
    -20 2 -4
    -21 -2 -4
    21 -2 4
    21 -2 4
    21 -2 4
    21 -2 4
    21 -2 4
    21 2 4
    21 2 4
    -21 2 -4
    -21 2 -4
    -21 2 -4
    21 2 4
    22 -2 4
    -22 -2 -4
    22 -2 4
    22 -2 4
    22 -2 4
    22 -2 4
    -22 2 -4
    -22 2 -4
    -22 2 -4
    22 2 4
    22 2 4
    22 2 4
    23 -2 4
    23 -2 4
    23 -2 4
    23 -2 4
    -23 -2 -4
    23 2 4
    23 2 4
    23 2 4
    -23 2 -4
    23 2 4
    -23 2 -4
    24 -2 4
    24 -2 4
    24 -2 4
    24 -2 4
    -24 -2 -4
    24 2 4
    -24 2 -4
    24 2 4
    24 2 4
    25 -2 4
    25 -2 4
    -25 -2 -4
    25 -2 4
    25 2 4
    25 2 4
    -25 2 -4
    25 2 4
    25 2 4
    26 -2 4
    -26 -2 -4
    26 -2 4
    -26 2 -4
    26 2 4
    26 2 4
    26 2 4
    26 2 4
    29 -3 -4
    -29 -3 4
    29 -3 -4
    29 3 -4
    -29 3 4
    29 3 -4
    -28 -3 4
    28 -3 -4
    28 -3 -4
    28 3 -4
    28 3 -4
    -28 3 4
    28 3 -4
    -28 3 4
    27 -3 -4
    -27 -3 4
    27 -3 -4
    -27 3 4
    27 3 -4
    27 3 -4
    -27 3 4
    27 3 -4
    26 -3 -4
    26 -3 -4
    -26 -3 4
    -26 3 4
    26 3 -4
    -26 3 4
    26 3 -4
    26 3 -4
    25 -3 -4
    -25 -3 4
    25 -3 -4
    25 -3 -4
    -25 3 4
    25 3 -4
    25 3 -4
    25 3 -4
    25 3 -4
    24 -3 -4
    -24 -3 4
    24 -3 -4
    24 -3 -4
    24 3 -4
    24 3 -4
    -24 3 4
    -24 3 4
    24 3 -4
    24 3 -4
    23 -3 -4
    23 -3 -4
    -23 -3 4
    23 -3 -4
    23 3 -4
    23 3 -4
    -23 3 4
    23 3 -4
    23 3 -4
    22 -3 -4
    22 -3 -4
    22 -3 -4
    -22 -3 4
    22 3 -4
    22 3 -4
    -22 3 4
    22 3 -4
    -22 3 4
    22 3 -4
    21 -3 -4
    21 -3 -4
    21 -3 -4
    -21 -3 4
    21 3 -4
    21 3 -4
    21 3 -4
    21 3 -4
    21 3 -4
    -21 3 4
    20 -3 -4
    20 -3 -4
    -20 -3 4
    20 -3 -4
    20 3 -4
    -20 3 4
    20 3 -4
    20 3 -4
    20 3 -4
    19 -3 -4
    -19 -3 4
    19 -3 -4
    19 -3 -4
    19 3 -4
    -19 3 4
    19 3 -4
    19 3 -4
    19 3 -4
    19 3 -4
    18 -3 -4
    18 -3 -4
    18 -3 -4
    -18 -3 4
    18 3 -4
    -18 3 4
    18 3 -4
    18 3 -4
    18 3 -4
    18 3 -4
    -17 -3 4
    17 -3 -4
    17 -3 -4
    17 -3 -4
    17 3 -4
    17 3 -4
    -17 3 4
    17 3 -4
    17 3 -4
    17 3 -4
    -16 -3 4
    16 -3 -4
    16 -3 -4
    16 -3 -4
    16 3 -4
    -16 3 4
    16 3 -4
    16 3 -4
    16 3 -4
    16 3 -4
    15 -3 -4
    -15 -3 4
    15 -3 -4
    15 -3 -4
    -15 3 4
    15 3 -4
    15 3 -4
    15 3 -4
    15 3 -4
    14 -3 -4
    14 -3 -4
    -14 -3 4
    14 -3 -4
    14 -3 -4
    14 3 -4
    14 3 -4
    14 3 -4
    -14 3 4
    14 3 -4
    -13 -3 4
    13 -3 -4
    13 -3 -4
    13 -3 -4
    13 -3 -4
    13 3 -4
    13 3 -4
    13 3 -4
    -13 3 4
    13 3 -4
    -13 3 4
    13 3 -4
    12 -3 -4
    12 -3 -4
    12 -3 -4
    12 -3 -4
    -12 -3 4
    12 3 -4
    12 3 -4
    12 3 -4
    12 3 -4
    -12 3 4
    12 3 -4
    -12 3 4
    11 -3 -4
    11 -3 -4
    11 -3 -4
    -11 -3 4
    11 -3 -4
    -11 3 4
    11 3 -4
    11 3 -4
    11 3 -4
    11 3 -4
    -11 3 4
    -11 3 4
    11 3 -4
    10 -3 -4
    10 -3 -4
    10 -3 -4
    10 -3 -4
    -10 -3 4
    10 3 -4
    -10 3 4
    -10 3 4
    10 3 -4
    -10 3 4
    10 3 -4
    10 3 -4
    10 3 -4
    9 -3 -4
    9 -3 -4
    9 -3 -4
    9 -3 -4
    -9 -3 4
    9 3 -4
    9 3 -4
    9 3 -4
    -9 3 4
    -9 3 4
    -9 3 4
    9 3 -4
    8 -3 -4
    -8 -3 4
    -8 -3 4
    8 -3 -4
    8 -3 -4
    8 -3 -4
    8 3 -4
    8 3 -4
    8 3 -4
    8 3 -4
    -8 3 4
    -8 3 4
    8 3 -4
    8 3 -4
    -7 -3 4
    7 -3 -4
    7 -3 -4
    7 -3 -4
    7 -3 -4
    -7 -3 4
    -7 -3 4
    -7 3 4
    -7 3 4
    -7 3 4
    7 3 -4
    7 3 -4
    -7 3 4
    7 3 -4
    7 3 -4
    7 3 -4
    -7 3 4
    6 -3 -4
    -6 -3 4
    -6 -3 4
    6 -3 -4
    6 -3 -4
    6 -3 -4
    -6 -3 4
    6 3 -4
    6 3 -4
    6 3 -4
    -6 3 4
    -6 3 4
    6 3 -4
    -6 3 4
    -6 3 4
    -6 3 4
    6 3 -4
    5 -3 -4
    -5 -3 4
    -5 -3 4
    5 -3 -4
    -5 -3 4
    5 -3 -4
    -5 3 4
    -5 3 4
    5 3 -4
    -5 3 4
    -5 3 4
    5 3 -4
    5 3 -4
    -5 3 4
    4 -3 -4
    -4 -3 4
    4 -3 -4
    -4 -3 4
    4 -3 -4
    4 -3 -4
    -4 -3 4
    4 3 -4
    4 3 -4
    -4 3 4
    4 3 -4
    -4 3 4
    4 3 -4
    -4 3 4
    -3 -3 4
    -3 -3 4
    3 -3 -4
    3 -3 -4
    3 -3 -4
    -3 -3 4
    3 -3 -4
    -3 3 4
    3 3 -4
    -3 3 4
    -3 3 4
    3 3 -4
    3 3 -4
    -3 3 4
    -3 3 4
    -3 3 4
    -3 3 4
    -2 -3 4
    2 -3 -4
    2 -3 -4
    2 -3 -4
    -2 -3 4
    2 -3 -4
    -2 -3 4
    -2 -3 4
    2 3 -4
    2 3 -4
    -2 3 4
    -2 3 4
    -2 3 4
    -2 3 4
    -2 3 4
    2 3 -4
    -2 3 4
    1 -3 -4
    1 -3 -4
    -1 -3 4
    1 -3 -4
    -1 -3 4
    -1 -3 4
    1 3 -4
    -1 3 4
    1 3 -4
    1 3 -4
    -1 3 4
    -1 3 4
    -1 3 4
    -1 3 4
    0 -3 -4
    0 -3 4
    0 -3 4
    0 -3 4
    0 -3 4
    0 -3 4
    0 -3 -4
    0 -3 -4
    0 -3 -4
    0 -3 -4
    0 -3 -4
    0 3 -4
    0 3 4
    0 3 4
    0 3 4
    0 3 4
    0 3 -4
    -1 -3 -4
    -1 -3 -4
    1 -3 4
    1 -3 4
    -1 -3 -4
    1 -3 4
    -1 -3 -4
    -1 -3 -4
    1 -3 4
    1 -3 4
    -1 -3 -4
    -1 3 -4
    -1 3 -4
    -1 3 -4
    1 3 4
    1 3 4
    -1 3 -4
    1 3 4
    -2 -3 -4
    -2 -3 -4
    2 -3 4
    2 -3 4
    -2 -3 -4
    -2 -3 -4
    2 -3 4
    -2 -3 -4
    2 -3 4
    2 -3 4
    -2 -3 -4
    2 3 4
    -2 3 -4
    2 3 4
    -2 3 -4
    -2 3 -4
    2 3 4
    3 -3 4
    3 -3 4
    -3 -3 -4
    3 -3 4
    -3 -3 -4
    -3 -3 -4
    -3 -3 -4
    -3 -3 -4
    3 -3 4
    -3 -3 -4
    3 -3 4
    3 -3 4
    -3 -3 -4
    3 3 4
    -3 3 -4
    3 3 4
    -3 3 -4
    -3 3 -4
    3 3 4
    3 3 4
    4 -3 4
    -4 -3 -4
    4 -3 4
    -4 -3 -4
    -4 -3 -4
    4 -3 4
    4 -3 4
    4 -3 4
    4 -3 4
    -4 3 -4
    -4 3 -4
    -4 3 -4
    4 3 4
    4 3 4
    4 3 4
    4 3 4
    5 -3 4
    -5 -3 -4
    5 -3 4
    5 -3 4
    -5 -3 -4
    -5 -3 -4
    -5 -3 -4
    -5 -3 -4
    5 -3 4
    5 -3 4
    5 3 4
    -5 3 -4
    5 3 4
    -5 3 -4
    -5 3 -4
    5 3 4
    5 3 4
    6 -3 4
    6 -3 4
    6 -3 4
    6 -3 4
    -6 -3 -4
    6 -3 4
    -6 -3 -4
    -6 3 -4
    -6 3 -4
    6 3 4
    6 3 4
    6 3 4
    6 3 4
    -6 3 -4
    7 -3 4
    7 -3 4
    7 -3 4
    7 -3 4
    7 -3 4
    -7 -3 -4
    -7 -3 -4
    7 3 4
    7 3 4
    7 3 4
    -7 3 -4
    7 3 4
    8 -3 4
    -8 -3 -4
    -8 -3 -4
    8 -3 4
    8 -3 4
    -8 -3 -4
    8 -3 4
    8 -3 4
    8 -3 4
    8 3 4
    -8 3 -4
    8 3 4
    8 3 4
    -8 3 -4
    8 3 4
    -9 -3 -4
    -9 -3 -4
    9 -3 4
    9 -3 4
    9 -3 4
    9 -3 4
    9 -3 4
    9 3 4
    -9 3 -4
    9 3 4
    9 3 4
    -9 3 -4
    9 3 4
    -10 -3 -4
    -10 -3 -4
    10 -3 4
    10 -3 4
    10 -3 4
    10 -3 4
    10 3 4
    10 3 4
    -10 3 -4
    10 3 4
    10 3 4
    -10 3 -4
    11 -3 4
    11 -3 4
    11 -3 4
    -11 -3 -4
    11 -3 4
    -11 -3 -4
    11 -3 4
    -11 3 -4
    11 3 4
    11 3 4
    11 3 4
    11 3 4
    12 -3 4
    12 -3 4
    12 -3 4
    -12 -3 -4
    -12 -3 -4
    12 -3 4
    12 -3 4
    12 3 4
    12 3 4
    12 3 4
    -12 3 -4
    12 3 4
    -13 -3 -4
    -13 -3 -4
    13 -3 4
    13 -3 4
    13 -3 4
    13 -3 4
    13 -3 4
    13 3 4
    -13 3 -4
    13 3 4
    13 3 4
    13 3 4
    13 3 4
    14 -3 4
    14 -3 4
    14 -3 4
    14 -3 4
    14 -3 4
    -14 -3 -4
    -14 -3 -4
    14 3 4
    -14 3 -4
    14 3 4
    14 3 4
    14 3 4
    14 3 4
    -15 -3 -4
    15 -3 4
    -15 -3 -4
    15 -3 4
    15 -3 4
    15 -3 4
    15 -3 4
    -15 3 -4
    15 3 4
    15 3 4
    15 3 4
    -15 3 -4
    15 3 4
    15 3 4
    -16 -3 -4
    -16 -3 -4
    16 -3 4
    16 -3 4
    16 -3 4
    16 -3 4
    16 -3 4
    16 3 4
    -16 3 -4
    16 3 4
    16 3 4
    16 3 4
    -16 3 -4
    17 -3 4
    -17 -3 -4
    17 -3 4
    -17 -3 -4
    17 -3 4
    17 -3 4
    -17 3 -4
    17 3 4
    17 3 4
    17 3 4
    17 3 4
    17 3 4
    -17 3 -4
    -18 -3 -4
    18 -3 4
    18 -3 4
    18 -3 4
    18 -3 4
    -18 -3 -4
    18 -3 4
    18 3 4
    18 3 4
    -18 3 -4
    18 3 4
    -18 3 -4
    18 3 4
    -19 -3 -4
    19 -3 4
    19 -3 4
    19 -3 4
    19 -3 4
    19 -3 4
    -19 -3 -4
    19 3 4
    19 3 4
    -19 3 -4
    -19 3 -4
    19 3 4
    20 -3 4
    20 -3 4
    20 -3 4
    20 -3 4
    -20 -3 -4
    20 -3 4
    -20 3 -4
    -20 3 -4
    20 3 4
    20 3 4
    20 3 4
    21 -3 4
    21 -3 4
    21 -3 4
    -21 -3 -4
    21 -3 4
    21 -3 4
    -21 3 -4
    21 3 4
    21 3 4
    -21 3 -4
    21 3 4
    22 -3 4
    -22 -3 -4
    22 -3 4
    22 -3 4
    22 -3 4
    22 3 4
    22 3 4
    22 3 4
    -22 3 -4
    22 3 4
    -22 3 -4
    -22 3 -4
    23 -3 4
    23 -3 4
    -23 -3 -4
    -23 3 -4
    23 3 4
    -23 3 -4
    -23 3 -4
    23 3 4
    24 -3 4
    -24 -3 -4
    24 -3 4
    -24 3 -4
    -24 3 -4
    24 3 4
    24 3 4
    24 3 4
    24 3 4
    -25 -3 -4
    25 -3 4
    -25 3 -4
    25 3 4
    25 3 4
    25 3 4
    25 3 4
    29 -4 -4
    -29 -4 4
    29 -4 -4
    -29 -4 4
    29 4 -4
    29 4 -4
    -29 4 4
    -29 4 4
    29 4 -4
    -28 -4 4
    28 -4 -4
    28 -4 -4
    -28 4 4
    28 4 -4
    28 4 -4
    28 4 -4
    27 -4 -4
    -27 -4 4
    27 -4 -4
    27 4 -4
    27 4 -4
    -27 4 4
    -26 -4 4
    26 -4 -4
    -26 4 4
    26 4 -4
    26 4 -4
    26 4 -4
    25 -4 -4
    -25 -4 4
    25 -4 -4
    25 4 -4
    25 4 -4
    25 4 -4
    -25 4 4
    25 4 -4
    24 -4 -4
    24 -4 -4
    -24 -4 4
    24 4 -4
    -24 4 4
    24 4 -4
    24 4 -4
    -24 4 4
    24 4 -4
    23 -4 -4
    23 -4 -4
    -23 -4 4
    -23 4 4
    23 4 -4
    23 4 -4
    23 4 -4
    23 4 -4
    22 -4 -4
    22 -4 -4
    -22 -4 4
    22 4 -4
    22 4 -4
    -22 4 4
    22 4 -4
    22 4 -4
    22 4 -4
    21 -4 -4
    -21 -4 4
    21 -4 -4
    21 -4 -4
    -21 4 4
    21 4 -4
    21 4 -4
    21 4 -4
    21 4 -4
    20 -4 -4
    -20 -4 4
    20 -4 -4
    20 -4 -4
    20 4 -4
    -20 4 4
    20 4 -4
    20 4 -4
    20 4 -4
    19 -4 -4
    19 -4 -4
    -19 -4 4
    19 -4 -4
    19 4 -4
    19 4 -4
    -19 4 4
    19 4 -4
    19 4 -4
    19 4 -4
    -18 -4 4
    18 -4 -4
    18 -4 -4
    18 -4 -4
    18 4 -4
    18 4 -4
    -18 4 4
    18 4 -4
    18 4 -4
    18 4 -4
    -17 -4 4
    17 -4 -4
    17 -4 -4
    17 -4 -4
    -17 4 4
    17 4 -4
    17 4 -4
    17 4 -4
    17 4 -4
    17 4 -4
    16 -4 -4
    -16 -4 4
    16 -4 -4
    16 -4 -4
    16 -4 -4
    16 4 -4
    16 4 -4
    16 4 -4
    -16 4 4
    16 4 -4
    15 -4 -4
    15 -4 -4
    15 -4 -4
    -15 -4 4
    15 -4 -4
    15 4 -4
    15 4 -4
    -15 4 4
    15 4 -4
    15 4 -4
    15 4 -4
    14 -4 -4
    14 -4 -4
    14 -4 -4
    14 -4 -4
    -14 -4 4
    14 4 -4
    14 4 -4
    14 4 -4
    -14 4 4
    14 4 -4
    14 4 -4
    -14 4 4
    13 -4 -4
    13 -4 -4
    13 -4 -4
    13 -4 -4
    -13 -4 4
    13 4 -4
    13 4 -4
    -13 4 4
    -13 4 4
    13 4 -4
    13 4 -4
    12 -4 -4
    12 -4 -4
    -12 -4 4
    -12 -4 4
    12 -4 -4
    12 -4 -4
    12 4 -4
    -12 4 4
    -12 4 4
    -12 4 4
    12 4 -4
    12 4 -4
    12 4 -4
    -11 -4 4
    11 -4 -4
    -11 -4 4
    11 -4 -4
    11 -4 -4
    11 -4 -4
    11 4 -4
    -11 4 4
    11 4 -4
    -11 4 4
    11 4 -4
    10 -4 -4
    10 -4 -4
    10 -4 -4
    -10 -4 4
    -10 -4 4
    10 -4 -4
    -10 -4 4
    -10 4 4
    10 4 -4
    10 4 -4
    10 4 -4
    10 4 -4
    10 4 -4
    -10 4 4
    -9 -4 4
    9 -4 -4
    9 -4 -4
    9 -4 -4
    -9 -4 4
    9 -4 -4
    -9 -4 4
    9 4 -4
    -9 4 4
    9 4 -4
    9 4 -4
    -9 4 4
    9 4 -4
    9 4 -4
    8 -4 -4
    8 -4 -4
    -8 -4 4
    8 -4 -4
    8 -4 -4
    -8 -4 4
    -8 -4 4
    8 4 -4
    8 4 -4
    -8 4 4
    8 4 -4
    8 4 -4
    -8 4 4
    8 4 -4
    7 -4 -4
    7 -4 -4
    -7 -4 4
    -7 -4 4
    7 4 -4
    -7 4 4
    7 4 -4
    -7 4 4
    -7 4 4
    -7 4 4
    7 4 -4
    -7 4 4
    -6 -4 4
    6 -4 -4
    -6 -4 4
    6 -4 -4
    6 -4 -4
    -6 -4 4
    -6 4 4
    -6 4 4
    6 4 -4
    -6 4 4
    -6 4 4
    -6 4 4
    6 4 -4
    -6 4 4
    6 4 -4
    5 -4 -4
    -5 -4 4
    -5 -4 4
    -5 -4 4
    5 -4 -4
    5 -4 -4
    -5 4 4
    5 4 -4
    -5 4 4
    5 4 -4
    5 4 -4
    -5 4 4
    5 4 -4
    -4 -4 4
    4 -4 -4
    4 -4 -4
    -4 -4 4
    -4 -4 4
    -4 -4 4
    4 4 -4
    4 4 -4
    4 4 -4
    -4 4 4
    -4 4 4
    -4 4 4
    4 4 -4
    -4 4 4
    -3 -4 4
    -3 -4 4
    -3 -4 4
    -3 -4 4
    3 -4 -4
    3 -4 -4
    -3 4 4
    3 4 -4
    3 4 -4
    -3 4 4
    3 4 -4
    -3 4 4
    -2 -4 4
    2 -4 -4
    2 -4 -4
    -2 -4 4
    2 -4 -4
    -2 -4 4
    -2 -4 4
    2 -4 -4
    2 4 -4
    -2 4 4
    -2 4 4
    -2 4 4
    2 4 -4
    -2 4 4
    -1 -4 4
    1 -4 -4
    1 -4 -4
    -1 -4 4
    -1 -4 4
    -1 -4 4
    1 -4 -4
    -1 4 4
    -1 4 4
    -1 4 4
    1 4 -4
    1 4 -4
    -1 4 4
    1 4 -4
    0 -4 -4
    0 -4 -4
    0 -4 -4
    0 -4 -4
    0 -4 4
    0 -4 4
    0 -4 -4
    0 -4 4
    0 -4 -4
    0 -4 4
    0 -4 4
    0 4 4
    0 4 -4
    0 4 4
    0 4 -4
    0 4 4
    0 4 4
    0 4 4
    0 4 -4
    1 -4 4
    1 -4 4
    -1 -4 -4
    -1 -4 -4
    -1 -4 -4
    -1 -4 -4
    -1 -4 -4
    -1 -4 -4
    -1 -4 -4
    1 -4 4
    -1 -4 -4
    1 -4 4
    1 4 4
    1 4 4
    1 4 4
    -1 4 -4
    -1 4 -4
    1 4 4
    -2 -4 -4
    2 -4 4
    -2 -4 -4
    -2 -4 -4
    2 -4 4
    -2 -4 -4
    -2 -4 -4
    2 -4 4
    2 -4 4
    2 4 4
    2 4 4
    -2 4 -4
    2 4 4
    -2 4 -4
    2 4 4
    3 -4 4
    -3 -4 -4
    3 -4 4
    3 -4 4
    -3 -4 -4
    3 -4 4
    3 -4 4
    3 -4 4
    -3 -4 -4
    -3 -4 -4
    -3 -4 -4
    -3 -4 -4
    3 4 4
    -3 4 -4
    3 4 4
    -3 4 -4
    3 4 4
    -3 4 -4
    3 4 4
    4 -4 4
    -4 -4 -4
    -4 -4 -4
    4 -4 4
    4 -4 4
    -4 -4 -4
    -4 -4 -4
    4 -4 4
    4 -4 4
    -4 4 -4
    4 4 4
    4 4 4
    4 4 4
    4 4 4
    -4 4 -4
    -4 4 -4
    5 -4 4
    -5 -4 -4
    5 -4 4
    -5 -4 -4
    -5 -4 -4
    5 -4 4
    5 -4 4
    5 -4 4
    -5 -4 -4
    5 -4 4
    -5 4 -4
    5 4 4
    5 4 4
    -5 4 -4
    5 4 4
    5 4 4
    -6 -4 -4
    -6 -4 -4
    -6 -4 -4
    -6 -4 -4
    6 -4 4
    6 -4 4
    6 -4 4
    6 -4 4
    6 -4 4
    6 -4 4
    6 4 4
    -6 4 -4
    6 4 4
    -6 4 -4
    6 4 4
    6 4 4
    -6 4 -4
    7 -4 4
    7 -4 4
    -7 -4 -4
    7 -4 4
    7 -4 4
    -7 -4 -4
    7 -4 4
    -7 -4 -4
    7 4 4
    7 4 4
    -7 4 -4
    7 4 4
    7 4 4
    -7 4 -4
    -8 -4 -4
    8 -4 4
    -8 -4 -4
    -8 -4 -4
    8 -4 4
    8 -4 4
    8 -4 4
    8 -4 4
    8 -4 4
    8 4 4
    8 4 4
    -8 4 -4
    -8 4 -4
    -8 4 -4
    8 4 4
    8 4 4
    9 -4 4
    9 -4 4
    9 -4 4
    -9 -4 -4
    -9 -4 -4
    9 -4 4
    9 -4 4
    9 -4 4
    9 4 4
    9 4 4
    9 4 4
    9 4 4
    -9 4 -4
    -9 4 -4
    9 4 4
    -10 -4 -4
    10 -4 4
    10 -4 4
    -10 -4 -4
    10 -4 4
    10 -4 4
    10 -4 4
    -10 -4 -4
    10 4 4
    10 4 4
    10 4 4
    10 4 4
    -10 4 -4
    10 4 4
    -10 4 -4
    11 -4 4
    -11 -4 -4
    11 -4 4
    11 -4 4
    11 -4 4
    11 -4 4
    -11 -4 -4
    -11 4 -4
    11 4 4
    11 4 4
    11 4 4
    11 4 4
    11 4 4
    12 -4 4
    12 -4 4
    12 -4 4
    12 -4 4
    -12 -4 -4
    12 -4 4
    -12 -4 -4
    12 4 4
    12 4 4
    -12 4 -4
    12 4 4
    12 4 4
    12 4 4
    13 -4 4
    -13 -4 -4
    13 -4 4
    13 -4 4
    -13 -4 -4
    13 -4 4
    13 -4 4
    13 4 4
    13 4 4
    -13 4 -4
    13 4 4
    13 4 4
    13 4 4
    14 -4 4
    -14 -4 -4
    -14 -4 -4
    14 -4 4
    14 -4 4
    14 -4 4
    14 4 4
    14 4 4
    14 4 4
    -14 4 -4
    14 4 4
    14 4 4
    -15 -4 -4
    15 -4 4
    -15 -4 -4
    15 -4 4
    15 -4 4
    15 -4 4
    -15 4 -4
    15 4 4
    15 4 4
    15 4 4
    15 4 4
    15 4 4
    16 -4 4
    16 -4 4
    16 -4 4
    -16 -4 -4
    16 -4 4
    -16 -4 -4
    16 -4 4
    16 4 4
    -16 4 -4
    16 4 4
    16 4 4
    16 4 4
    17 -4 4
    17 -4 4
    17 -4 4
    -17 -4 -4
    17 -4 4
    -17 -4 -4
    17 4 4
    -17 4 -4
    -17 4 -4
    17 4 4
    17 4 4
    17 4 4
    18 -4 4
    18 -4 4
    18 -4 4
    18 -4 4
    -18 -4 -4
    -18 -4 -4
    -18 4 -4
    18 4 4
    18 4 4
    18 4 4
    18 4 4
    -18 4 -4
    19 -4 4
    -19 -4 -4
    19 -4 4
    19 -4 4
    19 -4 4
    -19 -4 -4
    -19 4 -4
    -19 4 -4
    19 4 4
    19 4 4
    19 4 4
    -20 -4 -4
    20 -4 4
    20 -4 4
    20 -4 4
    20 -4 4
    -20 4 -4
    20 4 4
    -20 4 -4
    20 4 4
    20 4 4
    21 -4 4
    21 -4 4
    21 -4 4
    21 -4 4
    -21 -4 -4
    21 4 4
    -21 4 -4
    -21 4 -4
    21 4 4
    21 4 4
    -22 -4 -4
    22 -4 4
    22 -4 4
    -22 4 -4
    -22 4 -4
    22 4 4
    22 4 4
    22 4 4
    -23 -4 -4
    23 -4 4
    23 -4 4
    -23 -4 -4
    23 4 4
    23 4 4
    -23 4 -4
    -23 4 -4
    23 4 4
    23 4 4
    24 -4 4
    -24 -4 -4
    24 -4 4
    -24 -4 -4
    -24 4 -4
    24 4 4
    -24 4 -4
    24 4 4
    24 4 4
    24 4 4
    25 -4 4
    25 -4 4
    -25 -4 -4
    -25 4 -4
    25 4 4
    -25 4 -4
    25 4 4
    25 4 4
    25 4 4
    -28 -5 4
    -28 -5 4
    28 -5 -4
    28 -5 -4
    -28 5 4
    28 5 -4
    28 5 -4
    28 5 -4
    -27 -5 4
    27 -5 -4
    -27 -5 4
    27 -5 -4
    -27 5 4
    27 5 -4
    27 5 -4
    27 5 -4
    27 5 -4
    26 -5 -4
    -26 -5 4
    -26 -5 4
    26 -5 -4
    26 5 -4
    -26 5 4
    26 5 -4
    26 5 -4
    -25 -5 4
    -25 -5 4
    25 -5 -4
    25 -5 -4
    25 5 -4
    25 5 -4
    25 5 -4
    -25 5 4
    25 5 -4
    -25 5 4
    -24 -5 4
    24 -5 -4
    24 -5 -4
    -24 -5 4
    24 5 -4
    24 5 -4
    -24 5 4
    24 5 -4
    24 5 -4
    -23 -5 4
    23 -5 -4
    -23 -5 4
    23 -5 -4
    23 5 -4
    23 5 -4
    23 5 -4
    23 5 -4
    23 5 -4
    -23 5 4
    -22 -5 4
    -22 -5 4
    22 -5 -4
    22 -5 -4
    22 5 -4
    22 5 -4
    22 5 -4
    -22 5 4
    22 5 -4
    -21 -5 4
    -21 -5 4
    21 -5 -4
    21 -5 -4
    21 5 -4
    21 5 -4
    21 5 -4
    21 5 -4
    -21 5 4
    -20 -5 4
    20 -5 -4
    20 -5 -4
    -20 -5 4
    20 5 -4
    -20 5 4
    20 5 -4
    20 5 -4
    20 5 -4
    -19 -5 4
    -19 -5 4
    19 -5 -4
    19 -5 -4
    -19 5 4
    19 5 -4
    19 5 -4
    19 5 -4
    19 5 -4
    18 -5 -4
    18 -5 -4
    -18 -5 4
    -18 -5 4
    18 5 -4
    18 5 -4
    -18 5 4
    18 5 -4
    18 5 -4
    18 5 -4
    17 -5 -4
    17 -5 -4
    17 -5 -4
    -17 -5 4
    -17 -5 4
    17 5 -4
    -17 5 4
    17 5 -4
    17 5 -4
    17 5 -4
    17 5 -4
    -16 -5 4
    16 -5 -4
    -16 -5 4
    16 -5 -4
    16 -5 -4
    16 -5 -4
    16 5 -4
    16 5 -4
    16 5 -4
    16 5 -4
    -16 5 4
    16 5 -4
    15 -5 -4
    15 -5 -4
    15 -5 -4
    15 -5 -4
    -15 -5 4
    -15 -5 4
    15 5 -4
    15 5 -4
    15 5 -4
    15 5 -4
    -15 5 4
    -15 5 4
    15 5 -4
    -14 -5 4
    14 -5 -4
    14 -5 -4
    -14 -5 4
    -14 -5 4
    14 -5 -4
    14 -5 -4
    -14 5 4
    14 5 -4
    -14 5 4
    14 5 -4
    14 5 -4
    14 5 -4
    13 -5 -4
    -13 -5 4
    13 -5 -4
    13 -5 -4
    -13 -5 4
    13 -5 -4
    -13 -5 4
    -13 5 4
    -13 5 4
    13 5 -4
    13 5 -4
    13 5 -4
    13 5 -4
    13 5 -4
    -13 5 4
    -12 -5 4
    12 -5 -4
    -12 -5 4
    12 -5 -4
    12 -5 -4
    -12 -5 4
    12 -5 -4
    12 5 -4
    12 5 -4
    -12 5 4
    -12 5 4
    12 5 -4
    12 5 -4
    12 5 -4
    -11 -5 4
    11 -5 -4
    11 -5 -4
    11 -5 -4
    -11 -5 4
    -11 -5 4
    11 -5 -4
    11 5 -4
    11 5 -4
    11 5 -4
    -11 5 4
    11 5 -4
    11 5 -4
    -11 5 4
    10 -5 -4
    -10 -5 4
    -10 -5 4
    -10 -5 4
    10 -5 -4
    10 -5 -4
    10 5 -4
    10 5 -4
    10 5 -4
    -10 5 4
    -10 5 4
    10 5 -4
    -9 -5 4
    9 -5 -4
    9 -5 -4
    9 -5 -4
    -9 -5 4
    -9 -5 4
    9 5 -4
    9 5 -4
    -9 5 4
    9 5 -4
    -9 5 4
    9 5 -4
    9 5 -4
    -8 -5 4
    8 -5 -4
    8 -5 -4
    8 -5 -4
    -8 -5 4
    -8 -5 4
    -8 5 4
    -8 5 4
    8 5 -4
    8 5 -4
    8 5 -4
    -8 5 4
    8 5 -4
    -7 -5 4
    7 -5 -4
    -7 -5 4
    7 -5 -4
    7 -5 -4
    -7 -5 4
    7 5 -4
    7 5 -4
    -7 5 4
    -7 5 4
    7 5 -4
    7 5 -4
    -7 5 4
    6 -5 -4
    -6 -5 4
    -6 -5 4
    6 -5 -4
    -6 -5 4
    6 -5 -4
    6 5 -4
    -6 5 4
    6 5 -4
    -6 5 4
    6 5 -4
    -6 5 4
    -6 5 4
    5 -5 -4
    5 -5 -4
    -5 -5 4
    -5 -5 4
    -5 -5 4
    -5 -5 4
    -5 5 4
    -5 5 4
    5 5 -4
    -5 5 4
    5 5 -4
    5 5 -4
    5 5 -4
    -5 5 4
    4 -5 -4
    4 -5 -4
    -4 -5 4
    -4 -5 4
    -4 -5 4
    -4 -5 4
    -4 5 4
    4 5 -4
    -4 5 4
    4 5 -4
    -4 5 4
    4 5 -4
    -4 5 4
    4 5 -4
    -3 -5 4
    3 -5 -4
    -3 -5 4
    -3 -5 4
    3 -5 -4
    -3 -5 4
    -3 5 4
    3 5 -4
    3 5 -4
    3 5 -4
    -3 5 4
    2 -5 -4
    -2 -5 4
    -2 -5 4
    -2 -5 4
    2 -5 -4
    2 -5 -4
    -2 -5 4
    -2 5 4
    -2 5 4
    2 5 -4
    2 5 -4
    -2 5 4
    -1 -5 4
    1 -5 -4
    -1 -5 4
    1 -5 -4
    -1 -5 4
    -1 -5 4
    -1 -5 4
    1 5 -4
    -1 5 4
    -1 5 4
    1 5 -4
    1 5 -4
    -1 5 4
    0 -5 -4
    0 -5 -4
    0 -5 4
    0 -5 -4
    0 -5 4
    0 -5 4
    0 -5 4
    0 -5 4
    0 -5 -4
    0 -5 -4
    0 5 4
    0 5 -4
    0 5 4
    0 5 4
    0 5 -4
    0 5 -4
    0 5 4
    -1 -5 -4
    -1 -5 -4
    -1 -5 -4
    -1 -5 -4
    -1 -5 -4
    -1 -5 -4
    -1 -5 -4
    1 -5 4
    -1 -5 -4
    1 -5 4
    1 -5 4
    1 -5 4
    1 5 4
    1 5 4
    -1 5 -4
    1 5 4
    -1 5 -4
    -1 5 -4
    -2 -5 -4
    -2 -5 -4
    2 -5 4
    2 -5 4
    -2 -5 -4
    -2 -5 -4
    2 -5 4
    -2 -5 -4
    2 -5 4
    2 5 4
    -2 5 -4
    2 5 4
    -2 5 -4
    3 -5 4
    -3 -5 -4
    -3 -5 -4
    -3 -5 -4
    -3 -5 -4
    3 -5 4
    -3 -5 -4
    3 -5 4
    -3 -5 -4
    -3 -5 -4
    3 -5 4
    3 -5 4
    3 5 4
    3 5 4
    -3 5 -4
    -3 5 -4
    3 5 4
    -4 -5 -4
    4 -5 4
    4 -5 4
    -4 -5 -4
    4 -5 4
    -4 -5 -4
    4 -5 4
    4 -5 4
    -4 -5 -4
    -4 -5 -4
    4 5 4
    4 5 4
    -4 5 -4
    -4 5 -4
    -4 5 -4
    4 5 4
    5 -5 4
    -5 -5 -4
    5 -5 4
    5 -5 4
    -5 -5 -4
    -5 -5 -4
    5 -5 4
    5 -5 4
    -5 -5 -4
    5 5 4
    -5 5 -4
    -5 5 -4
    5 5 4
    5 5 4
    -6 -5 -4
    6 -5 4
    -6 -5 -4
    6 -5 4
    -6 -5 -4
    6 -5 4
    6 -5 4
    6 -5 4
    -6 -5 -4
    -6 -5 -4
    -6 5 -4
    6 5 4
    -6 5 -4
    -6 5 -4
    6 5 4
    6 5 4
    7 -5 4
    -7 -5 -4
    7 -5 4
    -7 -5 -4
    -7 -5 -4
    -7 -5 -4
    7 -5 4
    -7 -5 -4
    7 -5 4
    7 5 4
    -7 5 -4
    -7 5 -4
    7 5 4
    -7 5 -4
    7 5 4
    -8 -5 -4
    8 -5 4
    -8 -5 -4
    8 -5 4
    -8 -5 -4
    8 -5 4
    -8 -5 -4
    8 -5 4
    8 -5 4
    8 5 4
    -8 5 -4
    -8 5 -4
    -8 5 -4
    8 5 4
    8 5 4
    9 -5 4
    9 -5 4
    -9 -5 -4
    -9 -5 -4
    -9 -5 -4
    9 -5 4
    9 -5 4
    9 -5 4
    9 -5 4
    9 -5 4
    -9 -5 -4
    9 5 4
    9 5 4
    -9 5 -4
    -9 5 -4
    9 5 4
    -9 5 -4
    -10 -5 -4
    10 -5 4
    10 -5 4
    10 -5 4
    -10 -5 -4
    10 -5 4
    10 -5 4
    -10 -5 -4
    -10 -5 -4
    10 -5 4
    -10 5 -4
    10 5 4
    -10 5 -4
    10 5 4
    10 5 4
    11 -5 4
    11 -5 4
    11 -5 4
    11 -5 4
    11 -5 4
    11 -5 4
    -11 -5 -4
    11 -5 4
    -11 -5 -4
    -11 -5 -4
    -11 5 -4
    11 5 4
    11 5 4
    -11 5 -4
    11 5 4
    11 5 4
    12 -5 4
    12 -5 4
    -12 -5 -4
    12 -5 4
    12 -5 4
    -12 -5 -4
    -12 -5 -4
    12 -5 4
    -12 5 -4
    12 5 4
    12 5 4
    12 5 4
    12 5 4
    13 -5 4
    13 -5 4
    13 -5 4
    -13 -5 -4
    -13 -5 -4
    -13 -5 -4
    13 5 4
    -13 5 -4
    13 5 4
    13 5 4
    14 -5 4
    -14 -5 -4
    -14 -5 -4
    14 -5 4
    -14 -5 -4
    14 -5 4
    14 -5 4
    14 5 4
    14 5 4
    14 5 4
    -14 5 -4
    14 5 4
    15 -5 4
    15 -5 4
    15 -5 4
    -15 -5 -4
    -15 -5 -4
    -15 -5 -4
    -15 5 -4
    15 5 4
    15 5 4
    15 5 4
    15 5 4
    16 -5 4
    -16 -5 -4
    16 -5 4
    16 -5 4
    -16 -5 -4
    16 -5 4
    -16 -5 -4
    -16 5 -4
    16 5 4
    16 5 4
    16 5 4
    16 5 4
    -17 -5 -4
    17 -5 4
    17 -5 4
    17 -5 4
    17 -5 4
    -17 -5 -4
    17 5 4
    -17 5 -4
    17 5 4
    17 5 4
    17 5 4
    18 -5 4
    -18 -5 -4
    18 -5 4
    18 -5 4
    -18 -5 -4
    18 -5 4
    18 5 4
    -18 5 -4
    -18 5 -4
    18 5 4
    18 5 4
    18 5 4
    19 -5 4
    -19 -5 -4
    19 -5 4
    19 -5 4
    19 -5 4
    -19 -5 -4
    19 5 4
    19 5 4
    19 5 4
    19 5 4
    -19 5 -4
    -19 5 -4
    20 -5 4
    -20 -5 -4
    20 -5 4
    -20 -5 -4
    20 -5 4
    20 5 4
    -20 5 -4
    -20 5 -4
    20 5 4
    20 5 4
    21 -5 4
    -21 -5 -4
    21 -5 4
    21 -5 4
    -21 -5 -4
    21 5 4
    21 5 4
    -21 5 -4
    -21 5 -4
    21 5 4
    21 5 4
    22 -5 4
    -22 -5 -4
    -22 -5 -4
    22 -5 4
    -22 5 -4
    22 5 4
    -22 5 -4
    22 5 4
    22 5 4
    22 5 4
    -23 -5 -4
    -23 -5 -4
    23 -5 4
    23 -5 4
    -23 5 -4
    23 5 4
    23 5 4
    23 5 4
    24 -5 4
    -24 -5 -4
    24 -5 4
    -24 5 -4
    24 5 4
    24 5 4
    24 5 4
    -24 5 -4
    27 -6 -4
    27 -6 -4
    -27 -6 4
    -27 -6 4
    27 6 -4
    -27 6 4
    27 6 -4
    26 -6 -4
    -26 -6 4
    26 -6 -4
    -26 -6 4
    -26 -6 4
    26 6 -4
    26 6 -4
    -26 6 4
    26 6 -4
    26 6 -4
    -25 -6 4
    -25 -6 4
    25 -6 -4
    25 -6 -4
    -25 -6 4
    25 6 -4
    25 6 -4
    25 6 -4
    -25 6 4
    25 6 -4
    24 -6 -4
    -24 -6 4
    24 -6 -4
    -24 -6 4
    24 6 -4
    24 6 -4
    24 6 -4
    -24 6 4
    24 6 -4
    23 -6 -4
    -23 -6 4
    23 -6 -4
    -23 -6 4
    -23 -6 4
    23 6 -4
    23 6 -4
    23 6 -4
    -23 6 4
    23 6 -4
    -22 -6 4
    22 -6 -4
    -22 -6 4
    -22 -6 4
    22 -6 -4
    22 6 -4
    -22 6 4
    22 6 -4
    22 6 -4
    -21 -6 4
    -21 -6 4
    -21 -6 4
    21 -6 -4
    21 -6 -4
    21 6 -4
    21 6 -4
    -21 6 4
    21 6 -4
    21 6 -4
    -20 -6 4
    20 -6 -4
    -20 -6 4
    -20 -6 4
    20 -6 -4
    20 6 -4
    20 6 -4
    20 6 -4
    20 6 -4
    -20 6 4
    19 -6 -4
    -19 -6 4
    -19 -6 4
    19 -6 -4
    -19 -6 4
    19 6 -4
    19 6 -4
    -19 6 4
    19 6 -4
    19 6 -4
    19 6 -4
    18 -6 -4
    -18 -6 4
    18 -6 -4
    -18 -6 4
    -18 -6 4
    18 6 -4
    18 6 -4
    -18 6 4
    18 6 -4
    18 6 -4
    18 6 -4
    -17 -6 4
    -17 -6 4
    17 -6 -4
    -17 -6 4
    17 -6 -4
    17 -6 -4
    17 6 -4
    17 6 -4
    17 6 -4
    17 6 -4
    -17 6 4
    17 6 -4
    16 -6 -4
    16 -6 -4
    -16 -6 4
    -16 -6 4
    16 -6 -4
    -16 -6 4
    16 6 -4
    16 6 -4
    -16 6 4
    16 6 -4
    -16 6 4
    16 6 -4
    16 6 -4
    15 -6 -4
    -15 -6 4
    15 -6 -4
    15 -6 -4
    -15 -6 4
    -15 -6 4
    15 6 -4
    -15 6 4
    15 6 -4
    15 6 -4
    15 6 -4
    -15 6 4
    15 6 -4
    14 -6 -4
    -14 -6 4
    14 -6 -4
    -14 -6 4
    -14 -6 4
    14 -6 -4
    14 6 -4
    14 6 -4
    14 6 -4
    -14 6 4
    14 6 -4
    -14 6 4
    13 -6 -4
    -13 -6 4
    13 -6 -4
    13 -6 -4
    -13 -6 4
    -13 -6 4
    -13 6 4
    13 6 -4
    -13 6 4
    13 6 -4
    13 6 -4
    13 6 -4
    13 6 -4
    -12 -6 4
    -12 -6 4
    -12 -6 4
    12 -6 -4
    12 -6 -4
    12 -6 -4
    -12 6 4
    12 6 -4
    -12 6 4
    12 6 -4
    12 6 -4
    12 6 -4
    12 6 -4
    -11 -6 4
    -11 -6 4
    11 -6 -4
    11 -6 -4
    -11 -6 4
    11 -6 -4
    11 6 -4
    -11 6 4
    11 6 -4
    11 6 -4
    -11 6 4
    11 6 -4
    10 -6 -4
    -10 -6 4
    10 -6 -4
    -10 -6 4
    10 -6 -4
    -10 -6 4
    10 6 -4
    -10 6 4
    10 6 -4
    -10 6 4
    10 6 -4
    10 6 -4
    -10 6 4
    9 -6 -4
    -9 -6 4
    -9 -6 4
    -9 -6 4
    9 -6 -4
    9 -6 -4
    9 6 -4
    -9 6 4
    -9 6 4
    9 6 -4
    9 6 -4
    9 6 -4
    8 -6 -4
    -8 -6 4
    -8 -6 4
    8 -6 -4
    8 -6 -4
    -8 6 4
    8 6 -4
    -8 6 4
    8 6 -4
    8 6 -4
    8 6 -4
    7 -6 -4
    -7 -6 4
    -7 -6 4
    -7 -6 4
    -7 -6 4
    7 -6 -4
    7 -6 -4
    7 6 -4
    -7 6 4
    -7 6 4
    7 6 -4
    -7 6 4
    7 6 -4
    7 6 -4
    6 -6 -4
    -6 -6 4
    6 -6 -4
    6 -6 -4
    -6 -6 4
    -6 -6 4
    6 6 -4
    -6 6 4
    6 6 -4
    6 6 -4
    6 6 -4
    6 6 -4
    -6 6 4
    -6 6 4
    -6 6 4
    -5 -6 4
    -5 -6 4
    5 -6 -4
    5 -6 -4
    -5 -6 4
    -5 -6 4
    5 6 -4
    -5 6 4
    -5 6 4
    -5 6 4
    5 6 -4
    5 6 -4
    5 6 -4
    -5 6 4
    -4 -6 4
    4 -6 -4
    -4 -6 4
    4 -6 -4
    -4 -6 4
    -4 -6 4
    -4 6 4
    4 6 -4
    -4 6 4
    4 6 -4
    4 6 -4
    4 6 -4
    -4 6 4
    -4 6 4
    -3 -6 4
    3 -6 -4
    -3 -6 4
    -3 -6 4
    -3 -6 4
    3 -6 -4
    -3 6 4
    -3 6 4
    -3 6 4
    3 6 -4
    3 6 -4
    -2 -6 4
    -2 -6 4
    2 -6 -4
    -2 -6 4
    -2 -6 4
    2 -6 -4
    2 6 -4
    2 6 -4
    -2 6 4
    -2 6 4
    2 6 -4
    -2 6 4
    -1 -6 4
    -1 -6 4
    1 -6 -4
    -1 -6 4
    -1 -6 4
    1 -6 -4
    -1 -6 4
    1 6 -4
    -1 6 4
    -1 6 4
    1 6 -4
    1 6 -4
    -1 6 4
    0 -6 4
    0 -6 -4
    0 -6 4
    0 -6 -4
    0 -6 -4
    0 -6 4
    0 -6 -4
    0 -6 -4
    0 -6 4
    0 6 -4
    0 6 -4
    0 6 4
    0 6 4
    0 6 -4
    0 6 4
    -1 -6 -4
    -1 -6 -4
    -1 -6 -4
    1 -6 4
    -1 -6 -4
    1 -6 4
    -1 -6 -4
    1 -6 4
    1 -6 4
    -1 -6 -4
    -1 6 -4
    -1 6 -4
    1 6 4
    -1 6 -4
    1 6 4
    1 6 4
    -2 -6 -4
    2 -6 4
    -2 -6 -4
    -2 -6 -4
    -2 -6 -4
    -2 -6 -4
    2 -6 4
    2 -6 4
    -2 -6 -4
    2 -6 4
    -2 -6 -4
    2 -6 4
    2 6 4
    -2 6 -4
    2 6 4
    -2 6 -4
    -3 -6 -4
    -3 -6 -4
    3 -6 4
    3 -6 4
    3 -6 4
    -3 -6 -4
    -3 -6 -4
    3 -6 4
    -3 -6 -4
    -3 -6 -4
    3 -6 4
    -3 6 -4
    3 6 4
    3 6 4
    3 6 4
    -3 6 -4
    -4 -6 -4
    4 -6 4
    4 -6 4
    -4 -6 -4
    -4 -6 -4
    4 -6 4
    -4 -6 -4
    4 -6 4
    4 -6 4
    4 6 4
    4 6 4
    -4 6 -4
    4 6 4
    -4 6 -4
    5 -6 4
    5 -6 4
    -5 -6 -4
    -5 -6 -4
    -5 -6 -4
    5 -6 4
    5 -6 4
    -5 -6 -4
    5 -6 4
    5 6 4
    5 6 4
    -5 6 -4
    -5 6 -4
    5 6 4
    -6 -6 -4
    -6 -6 -4
    6 -6 4
    6 -6 4
    6 -6 4
    6 -6 4
    -6 -6 -4
    -6 -6 -4
    6 -6 4
    -6 6 -4
    -6 6 -4
    6 6 4
    6 6 4
    6 6 4
    7 -6 4
    -7 -6 -4
    7 -6 4
    7 -6 4
    -7 -6 -4
    7 -6 4
    7 -6 4
    -7 -6 -4
    7 6 4
    -7 6 -4
    -7 6 -4
    7 6 4
    -7 6 -4
    7 6 4
    8 -6 4
    -8 -6 -4
    8 -6 4
    8 -6 4
    8 -6 4
    -8 -6 -4
    -8 -6 -4
    8 -6 4
    -8 -6 -4
    -8 6 -4
    -8 6 -4
    8 6 4
    8 6 4
    -8 6 -4
    8 6 4
    9 -6 4
    9 -6 4
    9 -6 4
    9 -6 4
    -9 -6 -4
    9 -6 4
    -9 -6 -4
    -9 -6 -4
    -9 -6 -4
    9 -6 4
    -9 -6 -4
    -9 6 -4
    9 6 4
    9 6 4
    -9 6 -4
    -9 6 -4
    9 6 4
    -10 -6 -4
    -10 -6 -4
    10 -6 4
    -10 -6 -4
    -10 -6 -4
    10 -6 4
    10 -6 4
    10 -6 4
    -10 -6 -4
    10 -6 4
    -10 6 -4
    10 6 4
    -10 6 -4
    10 6 4
    10 6 4
    -10 6 -4
    -11 -6 -4
    11 -6 4
    11 -6 4
    -11 -6 -4
    11 -6 4
    11 -6 4
    11 -6 4
    11 6 4
    11 6 4
    -11 6 -4
    -11 6 -4
    11 6 4
    11 6 4
    12 -6 4
    12 -6 4
    -12 -6 -4
    -12 -6 -4
    12 -6 4
    12 -6 4
    12 -6 4
    12 6 4
    12 6 4
    12 6 4
    -12 6 -4
    12 6 4
    13 -6 4
    13 -6 4
    13 -6 4
    -13 -6 -4
    -13 -6 -4
    13 -6 4
    13 6 4
    13 6 4
    -13 6 -4
    13 6 4
    13 6 4
    -14 -6 -4
    -14 -6 -4
    14 -6 4
    14 -6 4
    14 -6 4
    14 -6 4
    14 6 4
    14 6 4
    -14 6 -4
    14 6 4
    14 6 4
    -15 -6 -4
    -15 -6 -4
    15 -6 4
    15 -6 4
    15 -6 4
    15 -6 4
    15 6 4
    15 6 4
    -15 6 -4
    15 6 4
    -16 -6 -4
    16 -6 4
    -16 -6 -4
    16 -6 4
    16 -6 4
    16 6 4
    -16 6 -4
    16 6 4
    16 6 4
    16 6 4
    17 -6 4
    17 -6 4
    17 -6 4
    17 -6 4
    -17 -6 -4
    -17 -6 -4
    17 6 4
    17 6 4
    17 6 4
    -17 6 -4
    17 6 4
    -18 -6 -4
    -18 -6 -4
    18 -6 4
    18 -6 4
    18 -6 4
    18 6 4
    18 6 4
    -18 6 -4
    18 6 4
    18 6 4
    -19 -6 -4
    -19 -6 -4
    19 -6 4
    19 -6 4
    19 -6 4
    -19 6 -4
    -19 6 -4
    19 6 4
    19 6 4
    19 6 4
    -20 -6 -4
    20 -6 4
    20 -6 4
    -20 -6 -4
    20 -6 4
    -20 6 -4
    -20 6 -4
    20 6 4
    -21 -6 -4
    21 -6 4
    21 -6 4
    -21 -6 -4
    21 6 4
    21 6 4
    21 6 4
    -21 6 -4
    22 -6 4
    22 -6 4
    -22 -6 -4
    -22 -6 -4
    22 6 4
    22 6 4
    -22 6 -4
    22 6 4
    -22 6 -4
    23 -6 4
    -23 -6 -4
    23 -6 4
    23 6 4
    -23 6 -4
    23 6 4
    -23 6 -4
    23 6 4
    -26 -7 4
    26 -7 -4
    26 -7 -4
    -26 -7 4
    26 7 -4
    26 7 -4
    26 7 -4
    -26 7 4
    25 -7 -4
    -25 -7 4
    -25 -7 4
    25 -7 -4
    25 7 -4
    25 7 -4
    -25 7 4
    25 7 -4
    -24 -7 4
    -24 -7 4
    24 -7 -4
    24 -7 -4
    24 7 -4
    24 7 -4
    24 7 -4
    24 7 -4
    -24 7 4
    23 -7 -4
    -23 -7 4
    23 -7 -4
    -23 -7 4
    -23 7 4
    23 7 -4
    23 7 -4
    23 7 -4
    22 -7 -4
    22 -7 -4
    -22 -7 4
    -22 -7 4
    -22 -7 4
    22 7 -4
    22 7 -4
    -22 7 4
    22 7 -4
    21 -7 -4
    -21 -7 4
    -21 -7 4
    -21 -7 4
    21 -7 -4
    21 7 -4
    21 7 -4
    -21 7 4
    21 7 -4
    21 7 -4
    -20 -7 4
    -20 -7 4
    20 -7 -4
    -20 -7 4
    20 -7 -4
    20 7 -4
    20 7 -4
    20 7 -4
    20 7 -4
    20 7 -4
    -20 7 4
    19 -7 -4
    19 -7 -4
    -19 -7 4
    -19 -7 4
    19 -7 -4
    -19 -7 4
    19 7 -4
    19 7 -4
    19 7 -4
    19 7 -4
    19 7 -4
    -19 7 4
    18 -7 -4
    -18 -7 4
    18 -7 -4
    -18 -7 4
    -18 -7 4
    18 -7 -4
    18 7 -4
    -18 7 4
    18 7 -4
    18 7 -4
    18 7 -4
    -17 -7 4
    -17 -7 4
    17 -7 -4
    -17 -7 4
    17 -7 -4
    17 7 -4
    -17 7 4
    17 7 -4
    17 7 -4
    -17 7 4
    17 7 -4
    17 7 -4
    16 -7 -4
    16 -7 -4
    16 -7 -4
    -16 -7 4
    -16 -7 4
    -16 -7 4
    16 7 -4
    -16 7 4
    16 7 -4
    16 7 -4
    -16 7 4
    16 7 -4
    -15 -7 4
    -15 -7 4
    15 -7 -4
    15 -7 -4
    15 -7 -4
    -15 -7 4
    15 7 -4
    -15 7 4
    -15 7 4
    15 7 -4
    15 7 -4
    15 7 -4
    -14 -7 4
    14 -7 -4
    -14 -7 4
    14 -7 -4
    -14 -7 4
    14 -7 -4
    14 7 -4
    14 7 -4
    14 7 -4
    14 7 -4
    -14 7 4
    -13 -7 4
    -13 -7 4
    13 -7 -4
    13 -7 -4
    13 -7 -4
    -13 -7 4
    -13 7 4
    -13 7 4
    13 7 -4
    13 7 -4
    13 7 -4
    13 7 -4
    12 -7 -4
    -12 -7 4
    12 -7 -4
    -12 -7 4
    -12 -7 4
    12 -7 -4
    -12 7 4
    -12 7 4
    12 7 -4
    12 7 -4
    12 7 -4
    12 7 -4
    -11 -7 4
    11 -7 -4
    11 -7 -4
    11 -7 -4
    -11 -7 4
    -11 -7 4
    11 7 -4
    11 7 -4
    11 7 -4
    -11 7 4
    -11 7 4
    11 7 -4
    -10 -7 4
    10 -7 -4
    10 -7 -4
    -10 -7 4
    -10 -7 4
    10 -7 -4
    -10 -7 4
    10 7 -4
    -10 7 4
    10 7 -4
    10 7 -4
    10 7 -4
    9 -7 -4
    -9 -7 4
    9 -7 -4
    -9 -7 4
    -9 -7 4
    -9 -7 4
    9 -7 -4
    9 7 -4
    -9 7 4
    9 7 -4
    9 7 -4
    -9 7 4
    9 7 -4
    -8 -7 4
    -8 -7 4
    8 -7 -4
    8 -7 -4
    -8 -7 4
    8 -7 -4
    -8 -7 4
    8 7 -4
    8 7 -4
    8 7 -4
    8 7 -4
    8 7 -4
    -8 7 4
    7 -7 -4
    -7 -7 4
    -7 -7 4
    -7 -7 4
    7 -7 -4
    -7 -7 4
    7 7 -4
    7 7 -4
    -7 7 4
    7 7 -4
    7 7 -4
    -7 7 4
    -7 7 4
    7 7 -4
    -6 -7 4
    6 -7 -4
    -6 -7 4
    -6 -7 4
    -6 -7 4
    6 -7 -4
    6 -7 -4
    6 7 -4
    6 7 -4
    -6 7 4
    -6 7 4
    6 7 -4
    6 7 -4
    -6 7 4
    -6 7 4
    6 7 -4
    -5 -7 4
    -5 -7 4
    -5 -7 4
    5 -7 -4
    5 -7 -4
    5 -7 -4
    -5 -7 4
    -5 7 4
    -5 7 4
    5 7 -4
    5 7 -4
    5 7 -4
    5 7 -4
    5 7 -4
    -5 7 4
    -4 -7 4
    4 -7 -4
    4 -7 -4
    -4 -7 4
    -4 -7 4
    -4 -7 4
    4 7 -4
    -4 7 4
    4 7 -4
    4 7 -4
    4 7 -4
    -4 7 4
    -3 -7 4
    -3 -7 4
    -3 -7 4
    3 -7 -4
    -3 -7 4
    3 -7 -4
    3 7 -4
    3 7 -4
    -3 7 4
    -3 7 4
    2 -7 -4
    -2 -7 4
    -2 -7 4
    -2 -7 4
    -2 -7 4
    -2 -7 4
    2 -7 -4
    2 7 -4
    -2 7 4
    -2 7 4
    2 7 -4
    2 7 -4
    -2 7 4
    1 -7 -4
    -1 -7 4
    -1 -7 4
    -1 -7 4
    1 -7 -4
    -1 -7 4
    -1 -7 4
    -1 7 4
    1 7 -4
    -1 7 4
    1 7 -4
    1 7 -4
    -1 7 4
    0 -7 4
    0 -7 -4
    0 -7 -4
    0 -7 4
    0 -7 4
    0 7 4
    0 7 4
    0 7 -4
    0 7 4
    0 7 -4
    -1 -7 -4
    -1 -7 -4
    -1 -7 -4
    1 -7 4
    -1 -7 -4
    1 -7 4
    1 -7 4
    1 -7 4
    -1 -7 -4
    1 -7 4
    -1 7 -4
    1 7 4
    1 7 4
    1 7 4
    -1 7 -4
    -2 -7 -4
    2 -7 4
    -2 -7 -4
    2 -7 4
    -2 -7 -4
    2 -7 4
    -2 -7 -4
    -2 -7 -4
    2 -7 4
    -2 -7 -4
    -2 7 -4
    2 7 4
    3 -7 4
    -3 -7 -4
    -3 -7 -4
    3 -7 4
    -3 -7 -4
    3 -7 4
    3 -7 4
    3 -7 4
    -3 -7 -4
    -3 -7 -4
    -3 7 -4
    -3 7 -4
    3 7 4
    3 7 4
    3 7 4
    4 -7 4
    4 -7 4
    4 -7 4
    4 -7 4
    -4 -7 -4
    -4 -7 -4
    -4 -7 -4
    -4 -7 -4
    -4 -7 -4
    4 -7 4
    4 7 4
    4 7 4
    4 7 4
    -4 7 -4
    -5 -7 -4
    -5 -7 -4
    5 -7 4
    5 -7 4
    -5 -7 -4
    5 -7 4
    5 -7 4
    -5 -7 -4
    5 -7 4
    5 7 4
    -5 7 -4
    -5 7 -4
    5 7 4
    5 7 4
    6 -7 4
    -6 -7 -4
    -6 -7 -4
    6 -7 4
    6 -7 4
    -6 -7 -4
    -6 -7 -4
    6 -7 4
    6 7 4
    -6 7 -4
    -6 7 -4
    6 7 4
    6 7 4
    -6 7 -4
    7 -7 4
    -7 -7 -4
    7 -7 4
    7 -7 4
    7 -7 4
    -7 -7 -4
    -7 -7 -4
    7 -7 4
    -7 -7 -4
    -7 7 -4
    7 7 4
    -7 7 -4
    7 7 4
    -7 7 -4
    7 7 4
    8 -7 4
    -8 -7 -4
    -8 -7 -4
    8 -7 4
    8 -7 4
    8 -7 4
    -8 -7 -4
    8 -7 4
    -8 -7 -4
    8 -7 4
    8 7 4
    -8 7 -4
    8 7 4
    -8 7 -4
    8 7 4
    -8 7 -4
    9 -7 4
    -9 -7 -4
    9 -7 4
    -9 -7 -4
    -9 -7 -4
    9 -7 4
    9 -7 4
    9 -7 4
    9 -7 4
    -9 7 -4
    9 7 4
    9 7 4
    -9 7 -4
    -9 7 -4
    9 7 4
    10 -7 4
    -10 -7 -4
    10 -7 4
    10 -7 4
    10 -7 4
    10 -7 4
    -10 -7 -4
    -10 -7 -4
    10 7 4
    -10 7 -4
    10 7 4
    -10 7 -4
    10 7 4
    -10 7 -4
    -11 -7 -4
    11 -7 4
    11 -7 4
    -11 -7 -4
    -11 -7 -4
    11 -7 4
    11 -7 4
    11 -7 4
    11 7 4
    -11 7 -4
    11 7 4
    11 7 4
    -11 7 -4
    -11 7 -4
    12 -7 4
    12 -7 4
    12 -7 4
    12 -7 4
    -12 -7 -4
    -12 -7 -4
    12 -7 4
    -12 -7 -4
    12 7 4
    12 7 4
    12 7 4
    -12 7 -4
    -12 7 -4
    13 -7 4
    -13 -7 -4
    13 -7 4
    13 -7 4
    13 -7 4
    -13 -7 -4
    13 -7 4
    -13 -7 -4
    13 7 4
    13 7 4
    13 7 4
    -13 7 -4
    14 -7 4
    -14 -7 -4
    14 -7 4
    -14 -7 -4
    -14 -7 -4
    14 -7 4
    14 -7 4
    -14 7 -4
    14 7 4
    14 7 4
    14 7 4
    15 -7 4
    15 -7 4
    15 -7 4
    -15 -7 -4
    -15 -7 -4
    15 -7 4
    -15 -7 -4
    15 7 4
    -15 7 -4
    15 7 4
    15 7 4
    -16 -7 -4
    -16 -7 -4
    16 -7 4
    16 -7 4
    16 -7 4
    -16 -7 -4
    16 7 4
    -16 7 -4
    16 7 4
    16 7 4
    17 -7 4
    -17 -7 -4
    -17 -7 -4
    -17 -7 -4
    17 -7 4
    17 -7 4
    17 7 4
    -17 7 -4
    17 7 4
    17 7 4
    18 -7 4
    -18 -7 -4
    18 -7 4
    -18 -7 -4
    -18 -7 -4
    18 7 4
    18 7 4
    -18 7 -4
    18 7 4
    18 7 4
    19 -7 4
    19 -7 4
    -19 -7 -4
    -19 -7 -4
    -19 -7 -4
    19 7 4
    -19 7 -4
    19 7 4
    19 7 4
    19 7 4
    -20 -7 -4
    -20 -7 -4
    20 -7 4
    20 -7 4
    20 7 4
    -20 7 -4
    20 7 4
    20 7 4
    -21 -7 -4
    21 -7 4
    -21 -7 -4
    -21 -7 -4
    21 -7 4
    21 7 4
    -21 7 -4
    21 7 4
    21 7 4
    -21 7 -4
    22 -7 4
    22 -7 4
    -22 -7 -4
    -22 -7 -4
    22 7 4
    22 7 4
    -22 7 -4
    22 7 4
    -22 7 -4
    24 -8 -4
    -24 -8 4
    -24 -8 4
    24 -8 -4
    24 8 -4
    24 8 -4
    -24 8 4
    24 8 -4
    24 8 -4
    23 -8 -4
    -23 -8 4
    -23 -8 4
    23 -8 -4
    23 8 -4
    23 8 -4
    23 8 -4
    -23 8 4
    -22 -8 4
    -22 -8 4
    22 -8 -4
    22 -8 -4
    22 8 -4
    22 8 -4
    22 8 -4
    -22 8 4
    -21 -8 4
    21 -8 -4
    -21 -8 4
    21 -8 -4
    21 8 -4
    21 8 -4
    -21 8 4
    21 8 -4
    -20 -8 4
    20 -8 -4
    -20 -8 4
    20 -8 -4
    20 8 -4
    20 8 -4
    20 8 -4
    -20 8 4
    20 8 -4
    19 -8 -4
    -19 -8 4
    19 -8 -4
    -19 -8 4
    19 -8 -4
    19 8 -4
    19 8 -4
    19 8 -4
    -19 8 4
    19 8 -4
    18 -8 -4
    18 -8 -4
    -18 -8 4
    -18 -8 4
    18 -8 -4
    -18 -8 4
    -18 8 4
    18 8 -4
    18 8 -4
    18 8 -4
    18 8 -4
    17 -8 -4
    17 -8 -4
    17 -8 -4
    -17 -8 4
    -17 -8 4
    -17 -8 4
    17 8 -4
    -17 8 4
    17 8 -4
    17 8 -4
    -17 8 4
    17 8 -4
    -16 -8 4
    -16 -8 4
    16 -8 -4
    16 -8 -4
    -16 -8 4
    -16 -8 4
    16 -8 -4
    16 8 -4
    16 8 -4
    16 8 -4
    -16 8 4
    16 8 -4
    -16 8 4
    -15 -8 4
    15 -8 -4
    -15 -8 4
    15 -8 -4
    -15 -8 4
    -15 -8 4
    15 8 -4
    15 8 -4
    -15 8 4
    -15 8 4
    15 8 -4
    15 8 -4
    14 -8 -4
    -14 -8 4
    14 -8 -4
    -14 -8 4
    14 -8 -4
    -14 -8 4
    -14 -8 4
    14 8 -4
    14 8 -4
    14 8 -4
    -14 8 4
    -14 8 4
    14 8 -4
    13 -8 -4
    -13 -8 4
    -13 -8 4
    -13 -8 4
    13 -8 -4
    -13 -8 4
    13 -8 -4
    -13 8 4
    13 8 -4
    13 8 -4
    13 8 -4
    13 8 -4
    -13 8 4
    12 -8 -4
    -12 -8 4
    -12 -8 4
    -12 -8 4
    -12 -8 4
    12 -8 -4
    12 -8 -4
    -12 8 4
    12 8 -4
    12 8 -4
    12 8 -4
    12 8 -4
    -12 8 4
    11 -8 -4
    -11 -8 4
    -11 -8 4
    -11 -8 4
    11 -8 -4
    -11 -8 4
    11 -8 -4
    11 8 -4
    -11 8 4
    11 8 -4
    11 8 -4
    -11 8 4
    11 8 -4
    11 8 -4
    10 -8 -4
    -10 -8 4
    -10 -8 4
    -10 -8 4
    -10 -8 4
    10 -8 -4
    10 -8 -4
    10 8 -4
    -10 8 4
    10 8 -4
    10 8 -4
    10 8 -4
    -10 8 4
    10 8 -4
    -9 -8 4
    9 -8 -4
    -9 -8 4
    9 -8 -4
    9 -8 -4
    -9 -8 4
    -9 -8 4
    -9 8 4
    9 8 -4
    9 8 -4
    9 8 -4
    9 8 -4
    -9 8 4
    9 8 -4
    -8 -8 4
    8 -8 -4
    -8 -8 4
    -8 -8 4
    -8 -8 4
    8 -8 -4
    8 -8 -4
    8 8 -4
    8 8 -4
    8 8 -4
    -8 8 4
    8 8 -4
    8 8 -4
    -8 8 4
    -7 -8 4
    -7 -8 4
    7 -8 -4
    7 -8 -4
    -7 -8 4
    -7 -8 4
    7 -8 -4
    7 8 -4
    7 8 -4
    -7 8 4
    7 8 -4
    -7 8 4
    7 8 -4
    7 8 -4
    6 -8 -4
    6 -8 -4
    -6 -8 4
    -6 -8 4
    -6 -8 4
    -6 -8 4
    6 -8 -4
    6 8 -4
    6 8 -4
    -6 8 4
    -6 8 4
    6 8 -4
    6 8 -4
    -6 8 4
    6 8 -4
    -6 8 4
    5 -8 -4
    -5 -8 4
    -5 -8 4
    5 -8 -4
    -5 -8 4
    -5 -8 4
    5 8 -4
    -5 8 4
    -5 8 4
    -5 8 4
    -5 8 4
    5 8 -4
    5 8 -4
    -4 -8 4
    -4 -8 4
    4 -8 -4
    -4 -8 4
    4 -8 -4
    -4 -8 4
    -4 -8 4
    4 8 -4
    4 8 -4
    -4 8 4
    -4 8 4
    4 8 -4
    -4 8 4
    -3 -8 4
    3 -8 -4
    -3 -8 4
    -3 -8 4
    3 -8 -4
    -3 -8 4
    -3 -8 4
    3 8 -4
    -3 8 4
    -3 8 4
    3 8 -4
    -3 8 4
    -3 8 4
    -2 -8 4
    2 -8 -4
    -2 -8 4
    -2 -8 4
    2 -8 -4
    -2 -8 4
    2 8 -4
    2 8 -4
    -2 8 4
    2 8 -4
    -2 8 4
    -2 8 4
    -2 8 4
    -1 -8 4
    1 -8 -4
    -1 -8 4
    1 -8 -4
    -1 -8 4
    -1 -8 4
    -1 -8 4
    1 8 -4
    -1 8 4
    -1 8 4
    1 8 -4
    1 8 -4
    -1 8 4
    0 -8 4
    0 -8 4
    0 -8 -4
    0 -8 4
    0 -8 4
    0 -8 4
    0 -8 -4
    0 8 4
    0 8 -4
    0 8 4
    0 8 -4
    0 8 4
    -1 -8 -4
    1 -8 4
    1 -8 4
    -1 -8 -4
    1 -8 4
    1 -8 4
    1 -8 4
    -1 8 -4
    1 8 4
    -1 8 -4
    1 8 4
    1 8 4
    2 -8 4
    -2 -8 -4
    2 -8 4
    -2 -8 -4
    2 -8 4
    2 -8 4
    2 -8 4
    2 8 4
    2 8 4
    2 8 4
    -2 8 -4
    -2 8 -4
    3 -8 4
    3 -8 4
    3 -8 4
    -3 -8 -4
    3 -8 4
    -3 -8 -4
    3 -8 4
    -3 -8 -4
    -3 -8 -4
    -3 8 -4
    3 8 4
    3 8 4
    3 8 4
    -3 8 -4
    4 -8 4
    4 -8 4
    -4 -8 -4
    -4 -8 -4
    4 -8 4
    4 -8 4
    -4 -8 -4
    -4 -8 -4
    4 -8 4
    -4 8 -4
    4 8 4
    4 8 4
    -4 8 -4
    4 8 4
    5 -8 4
    5 -8 4
    -5 -8 -4
    5 -8 4
    5 -8 4
    -5 -8 -4
    -5 -8 -4
    5 -8 4
    -5 -8 -4
    -5 8 -4
    -5 8 -4
    5 8 4
    5 8 4
    -5 8 -4
    5 8 4
    6 -8 4
    6 -8 4
    6 -8 4
    6 -8 4
    -6 -8 -4
    -6 -8 -4
    -6 -8 -4
    6 -8 4
    -6 -8 -4
    -6 8 -4
    6 8 4
    -6 8 -4
    6 8 4
    -6 8 -4
    6 8 4
    -7 -8 -4
    7 -8 4
    7 -8 4
    7 -8 4
    -7 -8 -4
    -7 -8 -4
    -7 -8 -4
    7 -8 4
    7 -8 4
    -7 8 -4
    -7 8 -4
    -7 8 -4
    7 8 4
    7 8 4
    7 8 4
    8 -8 4
    8 -8 4
    -8 -8 -4
    8 -8 4
    8 -8 4
    -8 -8 -4
    -8 -8 -4
    8 -8 4
    -8 -8 -4
    -8 8 -4
    8 8 4
    8 8 4
    8 8 4
    -8 8 -4
    -8 8 -4
    -9 -8 -4
    9 -8 4
    9 -8 4
    9 -8 4
    9 -8 4
    9 -8 4
    -9 -8 -4
    -9 -8 -4
    9 8 4
    -9 8 -4
    -9 8 -4
    -9 8 -4
    9 8 4
    9 8 4
    10 -8 4
    -10 -8 -4
    10 -8 4
    10 -8 4
    -10 -8 -4
    10 -8 4
    -10 8 -4
    10 8 4
    10 8 4
    -10 8 -4
    -10 8 -4
    10 8 4
    -11 -8 -4
    11 -8 4
    11 -8 4
    11 -8 4
    11 -8 4
    -11 -8 -4
    -11 -8 -4
    11 8 4
    11 8 4
    -11 8 -4
    -11 8 -4
    11 8 4
    12 -8 4
    12 -8 4
    -12 -8 -4
    12 -8 4
    -12 -8 -4
    -12 -8 -4
    12 -8 4
    12 8 4
    -12 8 -4
    -12 8 -4
    12 8 4
    12 8 4
    -13 -8 -4
    13 -8 4
    13 -8 4
    -13 -8 -4
    13 -8 4
    -13 -8 -4
    13 8 4
    13 8 4
    -13 8 -4
    13 8 4
    -14 -8 -4
    14 -8 4
    14 -8 4
    14 -8 4
    -14 -8 -4
    -14 -8 -4
    14 8 4
    -14 8 -4
    14 8 4
    14 8 4
    15 -8 4
    15 -8 4
    -15 -8 -4
    -15 -8 -4
    -15 -8 -4
    15 8 4
    -15 8 -4
    15 8 4
    15 8 4
    16 -8 4
    16 -8 4
    -16 -8 -4
    -16 -8 -4
    -16 -8 -4
    16 8 4
    16 8 4
    16 8 4
    -16 8 -4
    16 8 4
    17 -8 4
    -17 -8 -4
    17 -8 4
    -17 -8 -4
    -17 8 -4
    17 8 4
    17 8 4
    17 8 4
    17 8 4
    18 -8 4
    18 -8 4
    -18 -8 -4
    -18 -8 -4
    -18 -8 -4
    18 8 4
    18 8 4
    -18 8 -4
    18 8 4
    18 8 4
    -19 -8 -4
    19 -8 4
    -19 -8 -4
    19 -8 4
    19 8 4
    19 8 4
    19 8 4
    -19 8 -4
    19 8 4
    20 -8 4
    -20 -8 -4
    -20 -8 -4
    20 -8 4
    -20 -8 -4
    20 8 4
    -20 8 -4
    20 8 4
    20 8 4
    20 8 4
    -22 -9 4
    -22 -9 4
    22 -9 -4
    22 -9 -4
    -22 -9 4
    22 9 -4
    22 9 -4
    22 9 -4
    -22 9 4
    -21 -9 4
    21 -9 -4
    -21 -9 4
    21 -9 -4
    -21 -9 4
    21 9 -4
    21 9 -4
    -21 9 4
    21 9 -4
    21 9 -4
    -20 -9 4
    20 -9 -4
    -20 -9 4
    -20 -9 4
    20 -9 -4
    20 -9 -4
    -20 9 4
    20 9 -4
    20 9 -4
    20 9 -4
    20 9 -4
    19 -9 -4
    19 -9 -4
    19 -9 -4
    -19 -9 4
    -19 -9 4
    -19 -9 4
    19 9 -4
    19 9 -4
    -19 9 4
    19 9 -4
    19 9 -4
    -18 -9 4
    18 -9 -4
    -18 -9 4
    18 -9 -4
    -18 -9 4
    18 -9 -4
    18 9 -4
    -18 9 4
    18 9 -4
    18 9 -4
    18 9 -4
    -17 -9 4
    17 -9 -4
    17 -9 -4
    -17 -9 4
    -17 -9 4
    17 -9 -4
    17 9 -4
    -17 9 4
    17 9 -4
    17 9 -4
    17 9 -4
    -17 9 4
    -16 -9 4
    -16 -9 4
    -16 -9 4
    16 -9 -4
    16 -9 -4
    16 -9 -4
    -16 9 4
    16 9 -4
    16 9 -4
    -16 9 4
    16 9 -4
    16 9 -4
    15 -9 -4
    -15 -9 4
    -15 -9 4
    15 -9 -4
    -15 -9 4
    15 -9 -4
    15 9 -4
    15 9 -4
    -15 9 4
    15 9 -4
    -15 9 4
    15 9 -4
    14 -9 -4
    -14 -9 4
    -14 -9 4
    -14 -9 4
    14 -9 -4
    -14 -9 4
    14 9 -4
    14 9 -4
    -14 9 4
    14 9 -4
    14 9 -4
    -14 9 4
    14 9 -4
    -13 -9 4
    -13 -9 4
    -13 -9 4
    13 -9 -4
    13 -9 -4
    13 -9 -4
    -13 -9 4
    13 9 -4
    13 9 -4
    -13 9 4
    -13 9 4
    13 9 -4
    13 9 -4
    13 9 -4
    -12 -9 4
    -12 -9 4
    12 -9 -4
    -12 -9 4
    -12 -9 4
    12 -9 -4
    12 -9 -4
    12 9 -4
    -12 9 4
    12 9 -4
    12 9 -4
    -12 9 4
    12 9 -4
    12 9 -4
    -11 -9 4
    -11 -9 4
    11 -9 -4
    -11 -9 4
    -11 -9 4
    11 -9 -4
    11 -9 -4
    11 9 -4
    11 9 -4
    -11 9 4
    11 9 -4
    11 9 -4
    -11 9 4
    11 9 -4
    -10 -9 4
    -10 -9 4
    -10 -9 4
    -10 -9 4
    10 -9 -4
    10 -9 -4
    10 9 -4
    -10 9 4
    10 9 -4
    10 9 -4
    10 9 -4
    -10 9 4
    -9 -9 4
    -9 -9 4
    -9 -9 4
    9 -9 -4
    9 -9 -4
    -9 -9 4
    9 9 -4
    9 9 -4
    -9 9 4
    9 9 -4
    9 9 -4
    -9 9 4
    -8 -9 4
    -8 -9 4
    -8 -9 4
    -8 -9 4
    8 -9 -4
    8 -9 -4
    8 9 -4
    -8 9 4
    -8 9 4
    8 9 -4
    8 9 -4
    8 9 -4
    8 9 -4
    7 -9 -4
    -7 -9 4
    -7 -9 4
    -7 -9 4
    -7 -9 4
    7 -9 -4
    7 9 -4
    -7 9 4
    7 9 -4
    7 9 -4
    -7 9 4
    6 -9 -4
    -6 -9 4
    -6 -9 4
    6 -9 -4
    -6 -9 4
    -6 -9 4
    6 9 -4
    6 9 -4
    -6 9 4
    -6 9 4
    6 9 -4
    -5 -9 4
    -5 -9 4
    -5 -9 4
    5 -9 -4
    5 -9 -4
    -5 9 4
    5 9 -4
    -5 9 4
    5 9 -4
    5 9 -4
    -4 -9 4
    4 -9 -4
    4 -9 -4
    -4 -9 4
    -4 -9 4
    -4 -9 4
    -4 9 4
    -4 9 4
    4 9 -4
    -4 9 4
    -4 9 4
    4 9 -4
    4 9 -4
    3 -9 -4
    -3 -9 4
    -3 -9 4
    3 -9 -4
    -3 -9 4
    -3 -9 4
    -3 9 4
    3 9 -4
    -3 9 4
    -3 9 4
    3 9 -4
    3 9 -4
    -3 9 4
    -2 -9 4
    -2 -9 4
    -2 -9 4
    2 -9 -4
    -2 -9 4
    2 -9 -4
    2 9 -4
    2 9 -4
    -2 9 4
    -2 9 4
    -2 9 4
    -2 9 4
    -2 9 4
    2 9 -4
    1 -9 -4
    1 -9 -4
    -1 -9 4
    -1 -9 4
    -1 -9 4
    -1 9 4
    -1 9 4
    1 9 -4
    1 9 -4
    -1 9 4
    -1 9 4
    0 -9 4
    0 -9 -4
    0 -9 4
    0 -9 -4
    0 -9 4
    0 -9 4
    0 9 -4
    0 9 4
    0 9 -4
    0 9 4
    0 9 4
    0 9 4
    1 -9 4
    -1 -9 -4
    1 -9 4
    1 -9 4
    1 -9 4
    1 -9 4
    -1 -9 -4
    -1 9 -4
    -1 9 -4
    1 9 4
    1 9 4
    1 9 4
    2 -9 4
    2 -9 4
    2 -9 4
    -2 -9 -4
    -2 -9 -4
    2 -9 4
    2 -9 4
    2 9 4
    -2 9 -4
    -2 9 -4
    2 9 4
    2 9 4
    2 9 4
    3 -9 4
    3 -9 4
    3 -9 4
    3 -9 4
    -3 -9 -4
    3 -9 4
    -3 -9 -4
    3 9 4
    3 9 4
    -3 9 -4
    -3 9 -4
    3 9 4
    4 -9 4
    4 -9 4
    -4 -9 -4
    -4 -9 -4
    4 -9 4
    4 -9 4
    -4 9 -4
    -4 9 -4
    4 9 4
    4 9 4
    4 9 4
    5 -9 4
    5 -9 4
    5 -9 4
    -5 -9 -4
    -5 -9 -4
    5 -9 4
    5 -9 4
    -5 -9 -4
    -5 -9 -4
    -5 9 -4
    -5 9 -4
    5 9 4
    -5 9 -4
    5 9 4
    5 9 4
    6 -9 4
    -6 -9 -4
    6 -9 4
    6 -9 4
    6 -9 4
    -6 -9 -4
    -6 -9 -4
    -6 -9 -4
    -6 9 -4
    -6 9 -4
    6 9 4
    -6 9 -4
    6 9 4
    6 9 4
    -7 -9 -4
    7 -9 4
    -7 -9 -4
    7 -9 4
    7 -9 4
    -7 -9 -4
    -7 -9 -4
    7 -9 4
    7 -9 4
    -7 9 -4
    7 9 4
    7 9 4
    -7 9 -4
    7 9 4
    -7 9 -4
    -8 -9 -4
    8 -9 4
    -8 -9 -4
    8 -9 4
    8 -9 4
    -8 -9 -4
    8 -9 4
    8 -9 4
    -8 9 -4
    8 9 4
    8 9 4
    -8 9 -4
    -8 9 -4
    8 9 4
    9 -9 4
    9 -9 4
    9 -9 4
    -9 -9 -4
    -9 -9 -4
    -9 -9 -4
    9 -9 4
    9 9 4
    -9 9 -4
    -9 9 -4
    9 9 4
    -9 9 -4
    9 9 4
    10 -9 4
    -10 -9 -4
    10 -9 4
    -10 -9 -4
    10 -9 4
    -10 -9 -4
    10 9 4
    10 9 4
    -10 9 -4
    -10 9 -4
    10 9 4
    10 9 4
    -10 9 -4
    -11 -9 -4
    -11 -9 -4
    11 -9 4
    11 -9 4
    -11 -9 -4
    11 -9 4
    -11 9 -4
    -11 9 -4
    11 9 4
    11 9 4
    11 9 4
    11 9 4
    12 -9 4
    -12 -9 -4
    -12 -9 -4
    12 -9 4
    -12 -9 -4
    12 -9 4
    12 9 4
    12 9 4
    -12 9 -4
    12 9 4
    12 9 4
    -12 9 -4
    13 -9 4
    13 -9 4
    13 -9 4
    -13 -9 -4
    -13 -9 -4
    -13 -9 -4
    13 9 4
    13 9 4
    -13 9 -4
    13 9 4
    13 9 4
    -14 -9 -4
    -14 -9 -4
    -14 -9 -4
    14 -9 4
    14 -9 4
    14 -9 4
    14 9 4
    14 9 4
    14 9 4
    -14 9 -4
    14 9 4
    -15 -9 -4
    -15 -9 -4
    -15 -9 -4
    15 -9 4
    15 9 4
    15 9 4
    15 9 4
    15 9 4
    -15 9 -4
    -16 -9 -4
    16 -9 4
    16 -9 4
    -16 -9 -4
    16 9 4
    16 9 4
    -16 9 -4
    16 9 4
    17 -9 4
    -17 -9 -4
    -17 -9 -4
    17 -9 4
    -17 -9 -4
    17 9 4
    -17 9 -4
    17 9 4
    17 9 4
    17 9 4
    18 -9 4
    -18 -9 -4
    -18 -9 -4
    -18 -9 -4
    18 -9 4
    18 9 4
    18 9 4
    -18 9 -4
    18 9 4
    18 9 4
    20 -10 -4
    -20 -10 4
    -20 -10 4
    20 -10 -4
    20 -10 -4
    -20 -10 4
    20 10 -4
    -20 10 4
    20 10 -4
    20 10 -4
    -19 -10 4
    19 -10 -4
    19 -10 -4
    -19 -10 4
    -19 -10 4
    19 -10 -4
    -19 10 4
    19 10 -4
    19 10 -4
    19 10 -4
    19 10 -4
    -18 -10 4
    -18 -10 4
    18 -10 -4
    -18 -10 4
    18 10 -4
    18 10 -4
    18 10 -4
    18 10 -4
    -18 10 4
    17 -10 -4
    -17 -10 4
    -17 -10 4
    17 -10 -4
    -17 -10 4
    17 10 -4
    17 10 -4
    -17 10 4
    17 10 -4
    17 10 -4
    -17 10 4
    -16 -10 4
    -16 -10 4
    16 -10 -4
    -16 -10 4
    16 -10 -4
    16 10 -4
    16 10 -4
    16 10 -4
    -16 10 4
    15 -10 -4
    -15 -10 4
    15 -10 -4
    -15 -10 4
    -15 -10 4
    15 10 -4
    15 10 -4
    15 10 -4
    15 10 -4
    -15 10 4
    -15 10 4
    14 -10 -4
    14 -10 -4
    -14 -10 4
    -14 -10 4
    -14 -10 4
    14 10 -4
    -14 10 4
    14 10 -4
    -14 10 4
    14 10 -4
    14 10 -4
    -13 -10 4
    -13 -10 4
    -13 -10 4
    13 -10 -4
    13 -10 -4
    -13 10 4
    13 10 -4
    13 10 -4
    13 10 -4
    13 10 -4
    13 10 -4
    -13 10 4
    -12 -10 4
    12 -10 -4
    -12 -10 4
    -12 -10 4
    12 -10 -4
    12 10 -4
    12 10 -4
    12 10 -4
    -12 10 4
    -12 10 4
    12 10 -4
    12 10 -4
    11 -10 -4
    11 -10 -4
    -11 -10 4
    -11 -10 4
    -11 -10 4
    -11 10 4
    11 10 -4
    11 10 -4
    -11 10 4
    11 10 -4
    -10 -10 4
    -10 -10 4
    10 -10 -4
    10 -10 -4
    -10 -10 4
    10 10 -4
    10 10 -4
    10 10 -4
    10 10 -4
    -10 10 4
    -10 10 4
    9 -10 -4
    -9 -10 4
    -9 -10 4
    -9 -10 4
    -9 -10 4
    9 10 -4
    -9 10 4
    9 10 -4
    -9 10 4
    9 10 -4
    -8 -10 4
    -8 -10 4
    -8 -10 4
    -8 -10 4
    8 -10 -4
    8 -10 -4
    -8 10 4
    8 10 -4
    -8 10 4
    8 10 -4
    7 -10 -4
    -7 -10 4
    7 -10 -4
    -7 -10 4
    -7 -10 4
    -7 -10 4
    7 10 -4
    7 10 -4
    -7 10 4
    -6 -10 4
    -6 -10 4
    -6 -10 4
    -6 -10 4
    6 -10 -4
    -6 -10 4
    6 -10 -4
    -6 10 4
    6 10 -4
    6 10 -4
    -6 10 4
    6 10 -4
    5 -10 -4
    -5 -10 4
    -5 -10 4
    -5 -10 4
    -5 -10 4
    5 -10 -4
    5 10 -4
    -5 10 4
    -5 10 4
    5 10 -4
    5 10 -4
    4 -10 -4
    -4 -10 4
    -4 -10 4
    -4 -10 4
    4 -10 -4
    -4 -10 4
    -4 10 4
    4 10 -4
    -4 10 4
    4 10 -4
    -4 10 4
    4 10 -4
    3 -10 -4
    -3 -10 4
    -3 -10 4
    3 -10 -4
    -3 -10 4
    -3 -10 4
    3 10 -4
    -3 10 4
    -3 10 4
    -3 10 4
    3 10 -4
    -3 10 4
    2 -10 -4
    -2 -10 4
    -2 -10 4
    2 -10 -4
    -2 -10 4
    -2 -10 4
    -2 10 4
    -2 10 4
    2 10 -4
    2 10 -4
    -2 10 4
    -1 -10 4
    -1 -10 4
    1 -10 -4
    1 -10 -4
    -1 -10 4
    -1 -10 4
    -1 10 4
    -1 10 4
    1 10 -4
    -1 10 4
    1 10 -4
    -1 10 4
    0 -10 4
    0 -10 -4
    0 -10 -4
    0 -10 4
    0 -10 4
    0 -10 4
    0 10 4
    0 10 4
    0 10 4
    0 10 -4
    0 10 -4
    0 10 4
    1 -10 4
    1 -10 4
    -1 -10 -4
    -1 -10 -4
    1 -10 4
    1 -10 4
    1 10 4
    -1 10 -4
    1 10 4
    1 10 4
    1 10 4
    1 10 4
    -1 10 -4
    2 -10 4
    -2 -10 -4
    2 -10 4
    -2 -10 -4
    2 -10 4
    2 -10 4
    -2 10 -4
    2 10 4
    2 10 4
    -2 10 -4
    2 10 4
    -3 -10 -4
    3 -10 4
    3 -10 4
    -3 -10 -4
    3 -10 4
    3 -10 4
    3 10 4
    3 10 4
    -3 10 -4
    3 10 4
    3 10 4
    -3 10 -4
    4 -10 4
    4 -10 4
    4 -10 4
    4 -10 4
    -4 -10 -4
    -4 -10 -4
    4 10 4
    4 10 4
    -4 10 -4
    -4 10 -4
    -4 10 -4
    4 10 4
    5 -10 4
    5 -10 4
    5 -10 4
    5 -10 4
    -5 -10 -4
    -5 -10 -4
    -5 10 -4
    -5 10 -4
    5 10 4
    5 10 4
    5 10 4
    5 10 4
    -5 10 -4
    6 -10 4
    6 -10 4
    -6 -10 -4
    6 -10 4
    6 10 4
    -6 10 -4
    -6 10 -4
    -6 10 -4
    6 10 4
    6 10 4
    6 10 4
    7 -10 4
    7 -10 4
    -7 -10 -4
    -7 10 -4
    -7 10 -4
    7 10 4
    7 10 4
    7 10 4
    7 10 4
    -7 10 -4
    8 -10 4
    -8 -10 -4
    -8 -10 -4
    8 -10 4
    8 -10 4
    8 10 4
    -8 10 -4
    -8 10 -4
    8 10 4
    8 10 4
    8 10 4
    -8 10 -4
    9 -10 4
    9 -10 4
    -9 -10 -4
    9 -10 4
    -9 -10 -4
    9 10 4
    -9 10 -4
    9 10 4
    9 10 4
    -9 10 -4
    -9 10 -4
    10 -10 4
    10 -10 4
    -10 -10 -4
    -10 -10 -4
    10 -10 4
    10 10 4
    -10 10 -4
    -10 10 -4
    10 10 4
    -10 10 -4
    10 10 4
    10 10 4
    11 -10 4
    11 -10 4
    -11 -10 -4
    -11 -10 -4
    11 -10 4
    -11 10 -4
    11 10 4
    11 10 4
    -11 10 -4
    11 10 4
    12 -10 4
    -12 -10 -4
    12 -10 4
    -12 -10 -4
    12 -10 4
    12 10 4
    12 10 4
    -12 10 -4
    12 10 4
    -12 10 -4
    12 10 4
    -13 -10 -4
    13 -10 4
    13 -10 4
    13 -10 4
    -13 -10 -4
    13 10 4
    13 10 4
    13 10 4
    -13 10 -4
    13 10 4
    14 -10 4
    -14 -10 -4
    14 -10 4
    14 -10 4
    -14 -10 -4
    14 10 4
    -14 10 -4
    14 10 4
    14 10 4
    14 10 4
    -15 -10 -4
    15 -10 4
    15 -10 4
    -15 -10 -4
    15 10 4
    15 10 4
    -15 10 -4
    15 10 4
    15 10 4
    16 -10 4
    16 -10 4
    -16 -10 -4
    -16 -10 -4
    16 10 4
    16 10 4
    16 10 4
    -16 10 -4
    16 10 4
    -17 -11 4
    17 -11 -4
    -17 -11 4
    17 -11 -4
    -17 -11 4
    17 11 -4
    -17 11 4
    16 -11 -4
    16 -11 -4
    -16 -11 4
    -16 -11 4
    -16 -11 4
    16 11 -4
    -16 11 4
    -16 11 4
    16 11 -4
    15 -11 -4
    -15 -11 4
    15 -11 -4
    -15 -11 4
    -15 -11 4
    15 11 -4
    15 11 -4
    -15 11 4
    -15 11 4
    -14 -11 4
    14 -11 -4
    14 -11 -4
    -14 -11 4
    -14 -11 4
    14 11 -4
    14 11 -4
    -14 11 4
    -14 11 4
    13 -11 -4
    -13 -11 4
    13 -11 -4
    -13 -11 4
    -13 11 4
    13 11 -4
    13 11 -4
    -13 11 4
    12 -11 -4
    12 -11 -4
    -12 -11 4
    -12 11 4
    12 11 -4
    -12 11 4
    12 11 -4
    12 11 -4
    11 -11 -4
    -11 -11 4
    11 -11 -4
    -11 -11 4
    -11 -11 4
    -11 -11 4
    11 11 -4
    -11 11 4
    11 11 -4
    -11 11 4
    10 -11 -4
    -10 -11 4
    -10 -11 4
    -10 -11 4
    -10 -11 4
    -10 11 4
    -10 11 4
    10 11 -4
    10 11 -4
    -9 -11 4
    9 -11 -4
    -9 -11 4
    -9 -11 4
    9 -11 -4
    -9 -11 4
    9 11 -4
    -9 11 4
    -9 11 4
    9 11 -4
    8 -11 -4
    -8 -11 4
    -8 -11 4
    -8 -11 4
    8 -11 -4
    -8 -11 4
    -8 11 4
    -8 11 4
    8 11 -4
    8 11 -4
    8 11 -4
    -7 -11 4
    -7 -11 4
    -7 -11 4
    7 -11 -4
    7 -11 -4
    7 11 -4
    7 11 -4
    -7 11 4
    -7 11 4
    -6 -11 4
    -6 -11 4
    6 -11 -4
    -6 -11 4
    6 -11 -4
    -6 11 4
    -6 11 4
    6 11 -4
    6 11 -4
    5 -11 -4
    -5 -11 4
    -5 -11 4
    5 -11 -4
    -5 -11 4
    -5 -11 4
    5 11 -4
    5 11 -4
    -5 11 4
    -5 11 4
    -4 -11 4
    -4 -11 4
    -4 -11 4
    4 -11 -4
    -4 -11 4
    4 -11 -4
    -4 11 4
    -4 11 4
    4 11 -4
    4 11 -4
    -3 -11 4
    -3 -11 4
    3 -11 -4
    -3 -11 4
    -3 -11 4
    3 -11 -4
    -3 11 4
    3 11 -4
    -3 11 4
    3 11 -4
    -2 -11 4
    -2 -11 4
    -2 -11 4
    2 -11 -4
    -2 -11 4
    2 -11 -4
    -2 11 4
    -2 11 4
    2 11 -4
    -2 11 4
    2 11 -4
    1 -11 -4
    -1 -11 4
    1 -11 -4
    -1 -11 4
    -1 -11 4
    -1 -11 4
    -1 11 4
    1 11 -4
    1 11 -4
    -1 11 4
    -1 11 4
    -1 11 4
    0 -11 -4
    0 -11 4
    0 -11 4
    0 -11 4
    0 -11 -4
    0 -11 4
    0 11 4
    0 11 4
    0 11 -4
    0 11 4
    0 11 4
    0 11 -4
    -1 -11 -4
    1 -11 4
    -1 -11 -4
    1 -11 4
    1 -11 4
    1 -11 4
    1 11 4
    1 11 4
    1 11 4
    1 11 4
    -1 11 -4
    -1 11 -4
    2 -11 4
    -2 -11 -4
    2 -11 4
    -2 -11 -4
    2 -11 4
    2 -11 4
    2 11 4
    -2 11 -4
    2 11 4
    2 11 4
    2 11 4
    -2 11 -4
    -3 -11 -4
    3 -11 4
    3 -11 4
    3 -11 4
    -3 -11 -4
    -3 11 -4
    -3 11 -4
    3 11 4
    3 11 4
    3 11 4
    -3 11 -4
    3 11 4
    4 -11 4
    4 -11 4
    -4 -11 -4
    -4 -11 -4
    4 -11 4
    4 11 4
    4 11 4
    -4 11 -4
    4 11 4
    4 11 4
    4 11 4
    -4 11 -4
    -4 11 -4
    5 -11 4
    -5 -11 -4
    5 -11 4
    5 -11 4
    5 11 4
    5 11 4
    5 11 4
    -5 11 -4
    -5 11 -4
    -5 11 -4
    6 -11 4
    6 -11 4
    -6 -11 -4
    -6 11 -4
    6 11 4
    6 11 4
    6 11 4
    -6 11 -4
    6 11 4
    -6 11 -4
    7 -11 4
    7 -11 4
    -7 -11 -4
    -7 11 -4
    -7 11 -4
    7 11 4
    7 11 4
    -7 11 -4
    7 11 4
    8 -11 4
    8 -11 4
    -8 -11 -4
    8 11 4
    8 11 4
    -8 11 -4
    8 11 4
    8 11 4
    -8 11 -4
    9 -11 4
    9 -11 4
    -9 -11 -4
    -9 11 -4
    -9 11 -4
    9 11 4
    9 11 4
    9 11 4
    9 11 4
    10 -11 4
    -10 -11 -4
    10 -11 4
    10 11 4
    10 11 4
    10 11 4
    10 11 4
    -10 11 -4
    -10 11 -4
    -11 -11 -4
    11 -11 4
    -11 11 -4
    11 11 4
    11 11 4
    11 11 4
    11 11 4
    -11 11 -4
    12 -11 4
    -12 -11 -4
    12 -11 4
    -12 11 -4
    12 11 4
    12 11 4
    12 11 4
    -12 11 -4
    12 11 4
    13 -11 4
    -13 -11 -4
    13 -11 4
    13 11 4
    -13 11 -4
    13 11 4
    13 11 4
    -14 -12 4
    -14 -12 4
    -14 -12 4
    -14 -12 4
    14 -12 -4
    -14 12 4
    14 12 -4
    -13 -12 4
    -13 -12 4
    13 -12 -4
    -13 -12 4
    -13 -12 4
    13 -12 -4
    13 12 -4
    -13 12 4
    -13 12 4
    12 -12 -4
    -12 -12 4
    -12 -12 4
    -12 -12 4
    12 -12 -4
    -12 -12 4
    -12 12 4
    -12 12 4
    12 12 -4
    -11 -12 4
    -11 -12 4
    11 -12 -4
    11 -12 -4
    -11 -12 4
    11 12 -4
    -11 12 4
    -11 12 4
    -10 -12 4
    10 -12 -4
    10 -12 -4
    -10 -12 4
    -10 -12 4
    -10 12 4
    10 12 -4
    10 12 -4
    -10 12 4
    -9 -12 4
    9 -12 -4
    9 -12 -4
    -9 -12 4
    -9 -12 4
    9 12 -4
    9 12 -4
    -9 12 4
    -9 12 4
    8 -12 -4
    -8 -12 4
    8 -12 -4
    -8 -12 4
    8 12 -4
    8 12 -4
    -8 12 4
    -8 12 4
    -7 -12 4
    -7 -12 4
    -7 -12 4
    7 -12 -4
    7 -12 -4
    7 12 -4
    -7 12 4
    7 12 -4
    -7 12 4
    -6 -12 4
    -6 -12 4
    6 -12 -4
    6 -12 -4
    -6 -12 4
    6 12 -4
    6 12 -4
    -6 12 4
    -6 12 4
    5 -12 -4
    -5 -12 4
    -5 -12 4
    5 -12 -4
    -5 -12 4
    -5 12 4
    5 12 -4
    5 12 -4
    -4 -12 4
    -4 -12 4
    4 -12 -4
    4 -12 -4
    -4 -12 4
    4 12 -4
    4 12 -4
    -4 12 4
    -4 12 4
    -3 -12 4
    -3 -12 4
    3 -12 -4
    3 -12 -4
    -3 12 4
    3 12 -4
    3 12 -4
    -3 12 4
    2 -12 -4
    -2 -12 4
    2 -12 -4
    -2 -12 4
    2 12 -4
    -2 12 4
    -2 12 4
    2 12 -4
    1 -12 -4
    -1 -12 4
    -1 -12 4
    1 -12 -4
    -1 12 4
    1 12 -4
    -1 12 4
    1 12 -4
    0 -12 4
    0 -12 -4
    0 -12 4
    0 -12 4
    0 -12 -4
    0 12 4
    0 12 4
    0 12 -4
    0 12 -4
    1 -12 4
    1 -12 4
    -1 -12 -4
    -1 -12 -4
    1 -12 4
    1 12 4
    1 12 4
    -1 12 -4
    -1 12 -4
    1 12 4
    1 12 4
    -2 -12 -4
    -2 -12 -4
    2 -12 4
    2 -12 4
    2 -12 4
    2 12 4
    2 12 4
    -2 12 -4
    2 12 4
    -2 12 -4
    2 12 4
    -2 12 -4
    3 -12 4
    3 -12 4
    -3 -12 -4
    -3 -12 -4
    -3 12 -4
    -3 12 -4
    3 12 4
    3 12 4
    3 12 4
    4 -12 4
    -4 -12 -4
    -4 12 -4
    4 12 4
    -4 12 -4
    4 12 4
    5 -12 4
    5 -12 4
    -5 -12 -4
    -5 12 -4
    -5 12 -4
    5 12 4
    -5 12 -4
    5 12 4
    5 12 4
    5 12 4
    -6 -12 -4
    6 -12 4
    6 -12 4
    6 12 4
    -6 12 -4
    -6 12 -4
    -6 12 -4
    6 12 4
    6 12 4
    6 12 4
    7 -12 4
    -7 -12 -4
    7 -12 4
    -7 12 -4
    7 12 4
    7 12 4
    -7 12 -4
    7 12 4
    -7 12 -4
    7 12 4
    8 -12 4
    8 -12 4
    -8 -12 -4
    8 12 4
    8 12 4
    8 12 4
    8 12 4
    -8 12 -4
    -8 12 -4
    -9 -12 -4
    9 -12 4
    9 -12 4
    9 12 4
    -9 12 -4
    -9 12 -4
    9 12 4
    9 12 4
    9 12 4
    10 -12 4
    10 -12 4
    -10 -12 -4
    -10 12 -4
    10 12 4
    10 12 4
    -10 12 -4
    -7 -13 4
    7 -13 -4
    7 -13 -4
    -7 -13 4
    7 13 -4
    -7 13 4
    7 13 -4
    -7 13 4
    -6 -13 4
    6 -13 -4
    6 -13 -4
    -6 -13 4
    6 13 -4
    -6 13 4
    6 13 -4
    -6 13 4
    5 -13 -4
    -5 -13 4
    5 -13 -4
    -5 -13 4
    5 13 -4
    -5 13 4
    5 13 -4
    -5 13 4
    -4 -13 4
    4 -13 -4
    -4 -13 4
    4 -13 -4
    -4 13 4
    4 13 -4
    -4 13 4
    4 13 -4
    3 -13 -4
    -3 -13 4
    -3 -13 4
    3 -13 -4
    3 13 -4
    3 13 -4
    -3 13 4
    -3 13 4
    2 -13 -4
    -2 -13 4
    2 -13 -4
    -2 -13 4
    2 13 -4
    -2 13 4
    -2 13 4
    2 13 -4
    -1 -13 4
    1 -13 -4
    -1 -13 4
    1 -13 -4
    1 13 -4
    1 13 -4
    -1 13 4
    -1 13 4
    1 13 -4
    0 -13 4
    0 -13 -4
    0 -13 -4
    0 -13 4
    0 13 -4
    0 13 -4
    0 13 4
    0 13 -4
    0 13 4
    1 -13 4
    -1 -13 -4
    1 -13 4
    -1 -13 -4
    -1 13 -4
    1 13 4
    -1 13 -4
    1 13 4
    -1 13 -4
    -2 -13 -4
    2 -13 4
    2 -13 4
    -2 13 -4
    -2 13 -4
    -2 13 -4
    2 13 4
    2 13 4
    -3 -13 -4
    3 -13 4
    3 -13 4
    -3 13 -4
    3 13 4
    -3 13 -4
    3 13 4
    -3 13 -4
    30 0 -5
    30 0 -5
    -30 0 5
    29 0 -5
    -29 0 5
    29 0 -5
    28 0 -5
    -28 0 5
    28 0 -5
    27 0 -5
    27 0 -5
    -27 0 5
    -26 0 5
    26 0 -5
    26 0 -5
    -25 0 5
    25 0 -5
    25 0 -5
    -24 0 5
    24 0 -5
    24 0 -5
    24 0 -5
    23 0 -5
    23 0 -5
    23 0 -5
    -23 0 5
    22 0 -5
    -22 0 5
    22 0 -5
    22 0 -5
    22 0 -5
    21 0 -5
    21 0 -5
    21 0 -5
    -21 0 5
    21 0 -5
    -20 0 5
    20 0 -5
    -20 0 5
    20 0 -5
    20 0 -5
    20 0 -5
    19 0 -5
    -19 0 5
    19 0 -5
    19 0 -5
    19 0 -5
    -19 0 5
    18 0 -5
    -18 0 5
    18 0 -5
    18 0 -5
    18 0 -5
    -18 0 5
    18 0 -5
    18 0 -5
    17 0 -5
    17 0 -5
    17 0 -5
    17 0 -5
    17 0 -5
    -17 0 5
    17 0 -5
    -17 0 5
    16 0 -5
    16 0 -5
    16 0 -5
    -16 0 5
    -16 0 5
    16 0 -5
    16 0 -5
    16 0 -5
    15 0 -5
    15 0 -5
    15 0 -5
    -15 0 5
    15 0 -5
    15 0 -5
    15 0 -5
    14 0 -5
    -14 0 5
    14 0 -5
    14 0 -5
    14 0 -5
    14 0 -5
    13 0 -5
    13 0 -5
    13 0 -5
    -13 0 5
    13 0 -5
    13 0 -5
    13 0 -5
    12 0 -5
    12 0 -5
    -12 0 5
    12 0 -5
    -12 0 5
    12 0 -5
    12 0 -5
    -11 0 5
    11 0 -5
    -11 0 5
    11 0 -5
    11 0 -5
    11 0 -5
    11 0 -5
    -10 0 5
    10 0 -5
    -10 0 5
    10 0 -5
    10 0 -5
    10 0 -5
    10 0 -5
    -9 0 5
    9 0 -5
    -9 0 5
    9 0 -5
    9 0 -5
    -9 0 5
    9 0 -5
    8 0 -5
    -8 0 5
    -8 0 5
    8 0 -5
    8 0 -5
    8 0 -5
    8 0 -5
    -8 0 5
    7 0 -5
    -7 0 5
    7 0 -5
    7 0 -5
    -7 0 5
    7 0 -5
    7 0 -5
    6 0 -5
    6 0 -5
    -6 0 5
    6 0 -5
    6 0 -5
    -6 0 5
    5 0 -5
    5 0 -5
    -5 0 5
    5 0 -5
    -5 0 5
    -5 0 5
    5 0 -5
    -4 0 5
    4 0 -5
    4 0 -5
    -4 0 5
    4 0 -5
    4 0 -5
    4 0 -5
    4 0 -5
    -4 0 5
    3 0 -5
    3 0 -5
    -3 0 5
    -3 0 5
    3 0 -5
    -3 0 5
    -3 0 5
    3 0 -5
    -3 0 5
    3 0 -5
    -2 0 5
    2 0 -5
    2 0 -5
    -2 0 5
    -2 0 5
    2 0 -5
    2 0 -5
    -2 0 5
    -2 0 5
    1 0 -5
    -1 0 5
    1 0 -5
    1 0 -5
    1 0 -5
    -1 0 5
    -1 0 5
    1 0 -5
    1 0 -5
    -1 0 5
    0 0 5
    0 0 5
    0 0 -5
    0 0 -5
    0 0 -5
    0 0 -5
    0 0 -5
    0 0 -5
    0 0 5
    -1 0 -5
    -1 0 -5
    1 0 5
    -1 0 -5
    -1 0 -5
    1 0 5
    -1 0 -5
    1 0 5
    -1 0 -5
    2 0 5
    -2 0 -5
    2 0 5
    2 0 5
    -2 0 -5
    -2 0 -5
    -2 0 -5
    -3 0 -5
    3 0 5
    3 0 5
    -3 0 -5
    -3 0 -5
    3 0 5
    3 0 5
    -4 0 -5
    -4 0 -5
    4 0 5
    4 0 5
    4 0 5
    4 0 5
    -4 0 -5
    4 0 5
    5 0 5
    -5 0 -5
    -5 0 -5
    5 0 5
    -5 0 -5
    5 0 5
    5 0 5
    5 0 5
    -6 0 -5
    -6 0 -5
    -6 0 -5
    6 0 5
    6 0 5
    6 0 5
    6 0 5
    7 0 5
    -7 0 -5
    7 0 5
    7 0 5
    -7 0 -5
    -7 0 -5
    8 0 5
    8 0 5
    8 0 5
    -8 0 -5
    -8 0 -5
    8 0 5
    -9 0 -5
    -9 0 -5
    9 0 5
    9 0 5
    9 0 5
    9 0 5
    10 0 5
    -10 0 -5
    10 0 5
    10 0 5
    -10 0 -5
    10 0 5
    11 0 5
    11 0 5
    -11 0 -5
    -11 0 -5
    11 0 5
    11 0 5
    11 0 5
    12 0 5
    12 0 5
    -12 0 -5
    -12 0 -5
    12 0 5
    -12 0 -5
    12 0 5
    12 0 5
    -13 0 -5
    13 0 5
    -13 0 -5
    13 0 5
    13 0 5
    -13 0 -5
    13 0 5
    13 0 5
    14 0 5
    14 0 5
    -14 0 -5
    -14 0 -5
    14 0 5
    -14 0 -5
    14 0 5
    14 0 5
    -15 0 -5
    -15 0 -5
    15 0 5
    -15 0 -5
    15 0 5
    15 0 5
    15 0 5
    15 0 5
    16 0 5
    16 0 5
    -16 0 -5
    16 0 5
    16 0 5
    -16 0 -5
    17 0 5
    17 0 5
    -17 0 -5
    17 0 5
    17 0 5
    -17 0 -5
    17 0 5
    18 0 5
    -18 0 -5
    18 0 5
    18 0 5
    -18 0 -5
    18 0 5
    18 0 5
    19 0 5
    19 0 5
    -19 0 -5
    19 0 5
    19 0 5
    -19 0 -5
    19 0 5
    20 0 5
    -20 0 -5
    20 0 5
    20 0 5
    20 0 5
    -20 0 -5
    -21 0 -5
    21 0 5
    21 0 5
    21 0 5
    21 0 5
    -21 0 -5
    22 0 5
    -22 0 -5
    22 0 5
    22 0 5
    22 0 5
    22 0 5
    23 0 5
    23 0 5
    -23 0 -5
    23 0 5
    24 0 5
    -24 0 -5
    24 0 5
    24 0 5
    -25 0 -5
    25 0 5
    25 0 5
    25 0 5
    -30 -1 5
    30 -1 -5
    30 -1 -5
    30 1 -5
    30 1 -5
    -30 1 5
    -29 -1 5
    29 -1 -5
    -29 1 5
    29 1 -5
    29 1 -5
    28 -1 -5
    28 -1 -5
    -28 -1 5
    28 1 -5
    28 1 -5
    -27 -1 5
    27 -1 -5
    27 -1 -5
    27 -1 -5
    -27 1 5
    27 1 -5
    27 1 -5
    26 -1 -5
    26 -1 -5
    26 -1 -5
    -26 -1 5
    26 1 -5
    -26 1 5
    26 1 -5
    25 -1 -5
    25 -1 -5
    25 -1 -5
    -25 -1 5
    25 1 -5
    -25 1 5
    25 1 -5
    25 1 -5
    24 -1 -5
    -24 -1 5
    24 -1 -5
    24 -1 -5
    24 1 -5
    24 1 -5
    -24 1 5
    24 1 -5
    -24 1 5
    -23 -1 5
    23 -1 -5
    23 -1 -5
    23 -1 -5
    -23 1 5
    23 1 -5
    -23 1 5
    23 1 -5
    23 1 -5
    -22 -1 5
    22 -1 -5
    22 -1 -5
    22 -1 -5
    22 1 -5
    -22 1 5
    -22 1 5
    22 1 -5
    22 1 -5
    22 1 -5
    21 -1 -5
    -21 -1 5
    21 -1 -5
    21 1 -5
    21 1 -5
    -21 1 5
    21 1 -5
    -21 1 5
    21 1 -5
    20 -1 -5
    20 -1 -5
    20 -1 -5
    -20 -1 5
    20 1 -5
    20 1 -5
    20 1 -5
    20 1 -5
    20 1 -5
    -20 1 5
    19 -1 -5
    19 -1 -5
    -19 -1 5
    19 -1 -5
    19 1 -5
    19 1 -5
    -19 1 5
    -19 1 5
    19 1 -5
    19 1 -5
    19 1 -5
    18 -1 -5
    18 -1 -5
    -18 -1 5
    18 -1 -5
    18 1 -5
    18 1 -5
    -18 1 5
    18 1 -5
    18 1 -5
    18 1 -5
    18 1 -5
    -17 -1 5
    17 -1 -5
    17 -1 -5
    17 -1 -5
    17 1 -5
    -17 1 5
    17 1 -5
    17 1 -5
    17 1 -5
    17 1 -5
    17 1 -5
    -16 -1 5
    16 -1 -5
    16 -1 -5
    16 -1 -5
    16 1 -5
    16 1 -5
    16 1 -5
    16 1 -5
    16 1 -5
    -16 1 5
    16 1 -5
    15 -1 -5
    15 -1 -5
    -15 -1 5
    15 -1 -5
    15 -1 -5
    15 1 -5
    15 1 -5
    -15 1 5
    15 1 -5
    15 1 -5
    15 1 -5
    -14 -1 5
    14 -1 -5
    14 -1 -5
    14 -1 -5
    14 1 -5
    14 1 -5
    14 1 -5
    14 1 -5
    14 1 -5
    14 1 -5
    14 1 -5
    -14 1 5
    13 -1 -5
    13 -1 -5
    13 -1 -5
    13 -1 -5
    -13 -1 5
    13 1 -5
    13 1 -5
    13 1 -5
    13 1 -5
    13 1 -5
    13 1 -5
    -13 1 5
    13 1 -5
    -12 -1 5
    12 -1 -5
    12 -1 -5
    12 -1 -5
    -12 1 5
    12 1 -5
    12 1 -5
    12 1 -5
    12 1 -5
    12 1 -5
    11 -1 -5
    11 -1 -5
    11 -1 -5
    11 -1 -5
    -11 -1 5
    -11 1 5
    11 1 -5
    11 1 -5
    11 1 -5
    11 1 -5
    11 1 -5
    11 1 -5
    11 1 -5
    -10 -1 5
    10 -1 -5
    10 -1 -5
    10 -1 -5
    10 -1 -5
    10 1 -5
    10 1 -5
    10 1 -5
    -10 1 5
    10 1 -5
    10 1 -5
    10 1 -5
    10 1 -5
    9 1 -5
    -9 1 5
    -9 1 5
    -9 1 5
    8 -1 -5
    -8 -1 5
    8 -1 -5
    8 -1 -5
    8 -1 -5
    8 -1 -5
    -8 1 5
    8 1 -5
    -8 1 5
    8 1 -5
    -8 1 5
    8 1 -5
    8 1 -5
    8 1 -5
    -8 1 5
    8 1 -5
    -8 1 5
    -7 1 5
    -7 1 5
    6 -1 -5
    6 -1 -5
    -6 -1 5
    6 -1 -5
    6 -1 -5
    6 -1 -5
    6 -1 -5
    6 1 -5
    6 1 -5
    6 1 -5
    6 1 -5
    6 1 -5
    5 -1 -5
    5 -1 -5
    5 -1 -5
    5 -1 -5
    5 -1 -5
    -5 -1 5
    5 1 -5
    5 1 -5
    5 1 -5
    5 1 -5
    5 1 -5
    4 -1 -5
    4 -1 -5
    -4 -1 5
    4 -1 -5
    4 -1 -5
    4 -1 -5
    4 -1 -5
    -4 -1 5
    4 1 -5
    4 1 -5
    4 1 -5
    4 1 -5
    4 1 -5
    3 -1 -5
    3 -1 -5
    -3 -1 5
    -3 -1 5
    3 -1 -5
    -3 -1 5
    3 -1 -5
    -3 1 5
    -3 1 5
    3 1 -5
    3 1 -5
    -3 1 5
    3 1 -5
    3 1 -5
    3 1 -5
    3 1 -5
    2 -1 -5
    2 -1 -5
    2 -1 -5
    -2 -1 5
    2 -1 -5
    -2 -1 5
    -2 -1 5
    2 -1 -5
    2 -1 -5
    2 1 -5
    -2 1 5
    2 1 -5
    2 1 -5
    2 1 -5
    -2 1 5
    -2 1 5
    2 1 -5
    2 1 -5
    1 -1 -5
    1 -1 -5
    -1 -1 5
    -1 -1 5
    -1 -1 5
    -1 -1 5
    1 -1 -5
    1 1 -5
    1 1 -5
    -1 1 5
    1 1 -5
    -1 1 5
    -1 1 5
    1 1 -5
    -1 1 5
    -1 1 5
    -1 1 5
    0 -1 -5
    0 -1 5
    0 -1 5
    0 -1 5
    0 -1 -5
    0 -1 -5
    0 -1 -5
    0 1 -5
    0 1 5
    0 1 -5
    0 1 5
    0 1 -5
    0 1 -5
    -1 -1 -5
    1 -1 5
    -1 -1 -5
    -1 -1 -5
    -1 -1 -5
    -1 -1 -5
    1 -1 5
    1 -1 5
    1 1 5
    -1 1 -5
    -1 1 -5
    1 1 5
    -1 1 -5
    1 1 5
    1 1 5
    -1 1 -5
    -2 -1 -5
    -2 -1 -5
    2 -1 5
    2 -1 5
    -2 -1 -5
    -2 -1 -5
    2 -1 5
    2 1 5
    -2 1 -5
    -2 1 -5
    -2 1 -5
    2 1 5
    2 1 5
    -2 1 -5
    2 1 5
    3 -1 5
    -3 -1 -5
    3 -1 5
    -3 -1 -5
    -3 -1 -5
    -3 -1 -5
    3 -1 5
    -3 1 -5
    3 1 5
    3 1 5
    3 1 5
    -3 1 -5
    -3 1 -5
    3 1 5
    4 -1 5
    -4 -1 -5
    -4 -1 -5
    4 -1 5
    4 -1 5
    4 -1 5
    -4 -1 -5
    -4 1 -5
    4 1 5
    -4 1 -5
    4 1 5
    -4 1 -5
    -4 1 -5
    5 -1 5
    -5 -1 -5
    -5 -1 -5
    5 -1 5
    5 -1 5
    5 1 5
    -5 1 -5
    -5 1 -5
    -5 1 -5
    5 1 5
    5 1 5
    -6 -1 -5
    6 -1 5
    6 -1 5
    -6 -1 -5
    6 -1 5
    6 -1 5
    6 -1 5
    6 1 5
    -6 1 -5
    6 1 5
    -6 1 -5
    6 1 5
    -6 1 -5
    -7 -1 -5
    7 -1 5
    7 -1 5
    -7 -1 -5
    7 -1 5
    -7 -1 -5
    7 -1 5
    -7 1 -5
    7 1 5
    -7 1 -5
    7 1 5
    -7 1 -5
    8 -1 5
    -8 -1 -5
    8 -1 5
    8 -1 5
    -8 -1 -5
    8 -1 5
    -8 -1 -5
    8 1 5
    8 1 5
    8 1 5
    -8 1 -5
    8 1 5
    -8 1 -5
    -8 1 -5
    9 -1 5
    9 -1 5
    9 -1 5
    -9 -1 -5
    -9 -1 -5
    9 -1 5
    9 1 5
    -9 1 -5
    9 1 5
    9 1 5
    9 1 5
    -9 1 -5
    -10 -1 -5
    10 -1 5
    10 -1 5
    -10 -1 -5
    10 -1 5
    10 -1 5
    -10 1 -5
    10 1 5
    10 1 5
    10 1 5
    10 1 5
    -10 1 -5
    10 1 5
    11 -1 5
    11 -1 5
    -11 -1 -5
    11 -1 5
    11 -1 5
    -11 -1 -5
    11 -1 5
    -11 1 -5
    11 1 5
    11 1 5
    -11 1 -5
    11 1 5
    11 1 5
    11 1 5
    12 -1 5
    -12 -1 -5
    12 -1 5
    12 -1 5
    12 -1 5
    12 -1 5
    -12 -1 -5
    -12 1 -5
    12 1 5
    12 1 5
    12 1 5
    -12 1 -5
    12 1 5
    12 1 5
    13 -1 5
    13 -1 5
    13 -1 5
    13 -1 5
    -13 -1 -5
    -13 -1 -5
    13 -1 5
    13 1 5
    13 1 5
    13 1 5
    13 1 5
    -13 1 -5
    -13 1 -5
    13 1 5
    14 -1 5
    14 -1 5
    -14 -1 -5
    14 -1 5
    14 -1 5
    14 -1 5
    14 -1 5
    -14 -1 -5
    14 1 5
    14 1 5
    -14 1 -5
    14 1 5
    14 1 5
    14 1 5
    -14 1 -5
    15 -1 5
    15 -1 5
    15 -1 5
    15 -1 5
    -15 -1 -5
    15 -1 5
    -15 -1 -5
    -15 1 -5
    15 1 5
    -15 1 -5
    15 1 5
    15 1 5
    15 1 5
    16 -1 5
    -16 -1 -5
    16 -1 5
    -16 -1 -5
    16 -1 5
    16 -1 5
    -16 1 -5
    -16 1 -5
    16 1 5
    -16 1 -5
    16 1 5
    16 1 5
    16 1 5
    17 -1 5
    17 -1 5
    -17 -1 -5
    -17 -1 -5
    17 -1 5
    17 -1 5
    17 -1 5
    -17 1 -5
    17 1 5
    -17 1 -5
    -17 1 -5
    17 1 5
    17 1 5
    17 1 5
    18 -1 5
    18 -1 5
    18 -1 5
    -18 -1 -5
    -18 -1 -5
    18 -1 5
    18 -1 5
    18 1 5
    18 1 5
    -18 1 -5
    -18 1 -5
    -18 1 -5
    18 1 5
    18 1 5
    19 -1 5
    -19 -1 -5
    19 -1 5
    19 -1 5
    19 -1 5
    19 -1 5
    -19 -1 -5
    -19 1 -5
    19 1 5
    19 1 5
    -19 1 -5
    19 1 5
    -19 1 -5
    19 1 5
    20 -1 5
    20 -1 5
    20 -1 5
    -20 -1 -5
    20 -1 5
    -20 -1 -5
    20 -1 5
    20 1 5
    -20 1 -5
    -20 1 -5
    20 1 5
    20 1 5
    20 1 5
    21 -1 5
    21 -1 5
    -21 -1 -5
    21 -1 5
    21 -1 5
    -21 -1 -5
    21 1 5
    -21 1 -5
    21 1 5
    21 1 5
    21 1 5
    -21 1 -5
    22 -1 5
    22 -1 5
    22 -1 5
    22 -1 5
    22 -1 5
    -22 -1 -5
    22 1 5
    -22 1 -5
    -22 1 -5
    22 1 5
    22 1 5
    -23 -1 -5
    23 -1 5
    23 1 5
    23 1 5
    -23 1 -5
    23 1 5
    23 1 5
    24 -1 5
    24 -1 5
    -24 -1 -5
    24 1 5
    -24 1 -5
    24 1 5
    24 1 5
    25 -1 5
    25 -1 5
    25 -1 5
    25 1 5
    25 1 5
    25 1 5
    -25 1 -5
    30 -2 -5
    30 -2 -5
    -30 -2 5
    -30 2 5
    30 2 -5
    30 2 -5
    -29 -2 5
    29 -2 -5
    29 -2 -5
    29 -2 -5
    29 2 -5
    29 2 -5
    -29 2 5
    28 -2 -5
    28 -2 -5
    28 -2 -5
    -28 -2 5
    -28 2 5
    28 2 -5
    28 2 -5
    27 -2 -5
    -27 -2 5
    27 -2 -5
    27 -2 -5
    27 2 -5
    -27 2 5
    -26 -2 5
    26 -2 -5
    26 -2 -5
    26 -2 -5
    26 2 -5
    -26 2 5
    26 2 -5
    -26 2 5
    26 2 -5
    25 -2 -5
    -25 -2 5
    25 -2 -5
    25 -2 -5
    25 2 -5
    -25 2 5
    25 2 -5
    -25 2 5
    25 2 -5
    24 -2 -5
    -24 -2 5
    24 -2 -5
    24 -2 -5
    -24 2 5
    24 2 -5
    24 2 -5
    24 2 -5
    24 2 -5
    -24 2 5
    23 -2 -5
    -23 -2 5
    23 -2 -5
    23 -2 -5
    23 2 -5
    -23 2 5
    23 2 -5
    23 2 -5
    23 2 -5
    22 -2 -5
    -22 -2 5
    22 -2 -5
    22 -2 -5
    22 2 -5
    -22 2 5
    22 2 -5
    -22 2 5
    22 2 -5
    22 2 -5
    21 -2 -5
    21 -2 -5
    21 -2 -5
    -21 -2 5
    21 2 -5
    -21 2 5
    21 2 -5
    21 2 -5
    21 2 -5
    21 2 -5
    -21 2 5
    20 -2 -5
    -20 -2 5
    20 -2 -5
    20 -2 -5
    20 2 -5
    20 2 -5
    20 2 -5
    20 2 -5
    -20 2 5
    20 2 -5
    -19 -2 5
    19 -2 -5
    19 -2 -5
    19 -2 -5
    19 2 -5
    19 2 -5
    19 2 -5
    -19 2 5
    19 2 -5
    19 2 -5
    -18 -2 5
    18 -2 -5
    18 -2 -5
    18 -2 -5
    18 2 -5
    18 2 -5
    18 2 -5
    18 2 -5
    18 2 -5
    18 2 -5
    -18 2 5
    17 -2 -5
    17 -2 -5
    17 -2 -5
    -17 -2 5
    17 2 -5
    17 2 -5
[truncated: 1,293,484 more chars]
