# Supplementary material for: (Carbazol-9-ido-κN)di­chlorido­(η5:η1-2,3,4,5-tetra­methyl­penta­fulvene)tantalum(V)
Source: IUCrdata. 2022 Dec 23;7(Pt 12):x221201. doi: 10.1107/S2414314622012019 (PMC9815124; doi:10.1107/S2414314622012019)
Supplement: Supplementary file 2 [file x-07-x221201-Isup2.hkl]

data_I
_computing_structure_refinement   'olex2.refine 1.5 (Bourhis et al., 2015)'
_shelx_refln_list_code            4
loop_
  _space_group_symop_id
  _space_group_symop_operation_xyz
  1  x,y,z
  2  -x,y+1/2,-z+1/2
  3  -x,-y,-z
  4  x,-y-1/2,z-1/2

_space_group_crystal_system       monoclinic
_space_group_IT_number            14
_space_group_name_H-M_alt         'P 1 21/c 1'
_space_group_name_Hall            '-P 2ybc'
_symmetry_space_group_name_H-M    'P 1 21/c 1'
_symmetry_space_group_name_Hall   '-P 2ybc'
_symmetry_Int_Tables_number       14
_cell_length_a                    17.8422(12)
_cell_length_b                    7.3442(5)
_cell_length_c                    16.7885(11)
_cell_angle_alpha                 90
_cell_angle_beta                  117.950(2)
_cell_angle_gamma                 90
_cell_volume                      1943.3(2)
loop_
  _refln_index_h
  _refln_index_k
  _refln_index_l
  _refln_F_squared_calc
  _refln_F_squared_meas
  _refln_F_squared_sigma
  _refln_F_squared_weight
  _refln_observed_status
-32 0 10 339.736 251.411 28.538 25.645 o
-32 0 12 2119.710 2363.480 86.807 2.708 o
-32 0 14 1159.290 1197.070 55.445 6.413 o
-32 0 16 715.807 753.097 45.197 10.165 o
-32 0 18 5145.740 5057.110 165.523 0.766 o
-32 1 11 18.603 16.429 13.155 159.687 o
-32 1 12 854.775 863.088 32.744 13.537 o
-32 1 13 436.345 411.158 21.744 30.056 o
-32 1 14 843.937 846.938 32.744 13.661 o
-32 1 15 39.400 19.279 13.575 138.877 o
-32 1 16 1359.640 1364.400 42.517 7.899 o
-32 1 17 1139.100 1197.070 39.937 9.300 o
-32 1 18 799.050 782.268 33.052 14.056 o
-32 2 13 11.336 6.089 12.706 179.609 o
-32 2 14 322.834 283.377 19.282 40.464 o
-32 2 15 1410.840 1403.600 42.813 7.671 o
-31 0 6 2457.290 2613.820 91.968 2.362 o
-31 0 8 16.341 1.798 17.030 102.235 o
-31 0 10 2847.840 2986.870 103.683 1.887 o
-31 0 12 88.474 55.838 19.170 67.250 o
-31 0 14 2326.490 2329.080 86.444 2.652 o
-31 0 16 4521.050 4517.160 149.021 0.938 o
-31 0 18 733.102 696.267 43.940 10.594 o
-31 0 20 4793.280 4805.720 158.289 0.840 o
-31 1 6 86.858 81.680 14.677 97.335 o
-31 1 7 254.420 254.552 17.229 50.234 o
-31 1 8 1744.720 1846.160 50.283 5.643 o
-31 1 9 140.885 139.654 14.757 79.451 o
-31 1 10 133.941 112.880 14.734 83.250 o
-31 1 11 275.062 254.673 18.669 45.119 o
-31 1 12 3210.830 3340.770 80.952 2.337 o
-31 1 13 90.229 67.964 14.334 101.421 o
-31 1 14 1433.630 1382.510 43.249 7.571 o
-31 1 15 591.252 586.037 27.011 20.335 o
-31 1 16 638.682 588.585 27.855 19.136 o
-31 1 17 103.855 88.496 14.865 90.935 o
-31 1 18 2309.500 2350.180 61.912 3.854 o
-31 1 19 1390.470 1429.460 44.468 7.424 o
-31 1 20 240.969 236.228 17.469 51.203 o
-31 1 21 447.853 442.662 31.648 19.557 o
-31 2 7 1016.750 1090.670 35.636 11.070 o
-31 2 8 57.254 38.996 12.546 141.662 o
-31 2 9 1573.080 1627.340 46.144 6.593 o
-31 2 10 1195.860 1231.380 38.745 9.310 o
-31 2 11 568.963 558.658 25.785 21.772 o
-31 2 12 229.138 216.143 17.248 53.580 o
-31 2 13 1726.200 1705.430 48.414 5.981 o
-31 2 14 1248.550 1319.430 41.186 8.506 o
-31 2 15 62.002 40.465 13.841 120.436 o
-31 2 16 369.872 314.988 19.838 36.676 o
-31 2 17 2806.750 2847.680 82.506 2.522 o
-31 2 18 396.576 348.329 18.486 37.185 o
-31 2 19 100.519 73.335 12.162 119.712 o
-31 2 20 434.614 395.680 18.173 35.222 o
-31 3 9 301.701 294.598 17.869 44.304 o
-31 3 10 25.889 12.575 12.509 170.433 o
-31 3 11 2701.530 2748.800 68.182 3.144 o
-31 3 12 2.808 2.418 11.842 216.508 o
-31 3 13 431.841 446.258 36.592 16.245 o
-31 3 14 0.954 -28.143 11.931 217.012 o
-31 3 15 3482.320 3479.590 77.280 2.320 o
-31 3 16 45.157 29.418 11.302 176.622 o
-31 3 17 13.975 7.397 10.724 240.524 o
-31 3 18 38.372 41.635 11.259 178.149 o
-30 0 4 2419.340 2598.680 91.606 2.388 o
-30 0 6 658.760 707.727 40.149 12.223 o
-30 0 8 3227.510 3333.150 113.277 1.585 o
-30 0 10 76.291 76.861 19.928 63.371 o
-30 0 12 2071.210 2116.140 82.659 2.959 o
-30 0 14 262.380 199.138 25.716 32.175 o
-30 0 16 2909.240 2975.870 104.655 1.853 o
-30 0 18 2662.090 2615.140 99.839 2.069 o
-30 0 20 1013.110 1005.580 51.472 7.518 o
-30 0 22 5059.290 5025.260 142.026 0.940 o
-30 1 4 581.740 661.036 27.619 19.548 o
-30 1 5 17.660 11.613 11.573 203.409 o
-30 1 6 1083.380 1097.380 35.479 10.796 o
-30 1 7 1239.570 1282.420 39.015 9.021 o
-30 1 8 204.590 201.360 15.941 61.092 o
-30 1 9 789.022 832.386 32.003 14.394 o
-30 1 10 3154.140 3305.980 87.696 2.175 o
-30 1 11 363.512 329.171 19.756 36.788 o
-30 1 12 7.206 0.487 12.506 191.310 o
-30 1 13 102.870 77.122 14.409 96.257 o
-30 1 14 2759.560 2805.380 71.349 2.965 o
-30 1 15 26.906 16.607 14.292 133.607 o
-30 1 16 1308.320 1263.290 41.245 8.403 o
-30 1 17 1149.270 1209.560 39.369 9.370 o
-30 1 18 2191.610 2251.000 59.972 4.112 o
-30 1 19 108.100 92.688 15.466 85.077 o
-30 1 20 1644.340 1591.190 46.908 6.397 o
-30 1 21 883.050 884.067 30.939 13.975 o
-30 1 22 428.501 389.654 20.332 32.477 o
-30 1 23 355.152 337.281 17.875 40.363 o
-30 2 4 286.507 272.524 16.984 48.036 o
-30 2 5 2075.520 2193.490 56.487 4.488 o
-30 2 6 28.066 11.831 10.126 239.371 o
-30 2 7 419.887 373.134 19.188 34.696 o
-30 2 8 470.750 432.001 26.028 24.249 o
-30 2 9 2488.380 2645.530 81.819 2.709 o
-30 2 10 32.107 23.217 11.033 198.119 o
-30 2 11 2054.920 2124.450 56.330 4.556 o
-30 2 12 1206.190 1265.020 45.134 7.952 o
-30 2 13 127.217 107.548 14.834 84.369 o
-30 2 14 120.501 73.956 14.251 93.694 o
-30 2 15 2299.270 2361.840 62.429 3.827 o
-30 2 16 2206.450 2184.250 63.633 3.894 o
-30 2 17 42.213 31.966 13.917 129.164 o
-30 2 18 198.032 173.420 15.998 63.074 o
-30 2 19 2030.060 2031.960 51.214 5.044 o
-30 2 20 728.505 741.665 26.896 17.815 o
-30 2 21 213.083 183.093 15.713 62.041 o
-30 2 22 561.524 501.303 22.136 25.548 o
-30 3 5 70.573 56.326 11.595 144.959 o
-30 3 6 10.845 5.358 10.878 240.541 o
-30 3 7 1586.810 1707.900 46.465 6.451 o
-30 3 8 21.560 24.161 11.240 202.623 o
-30 3 9 2341.080 2259.170 57.876 4.112 o
-30 3 10 93.420 88.519 13.603 104.585 o
-30 3 11 1110.930 1116.380 35.847 10.538 o
-30 3 12 1.674 -7.639 11.690 225.079 o
-30 3 13 2745.200 2766.330 63.583 3.316 o
-30 3 14 234.297 223.814 14.453 62.247 o
-30 3 15 134.734 120.032 12.942 94.937 o
-30 3 16 65.651 62.999 13.228 122.519 o
-30 3 17 4907.170 4857.950 96.892 1.434 o
-30 3 18 308.490 296.619 16.437 47.133 o
-30 3 19 4.622 -14.033 10.168 290.032 o
-30 3 20 0.051 -11.679 10.030 308.610 o
-30 3 21 2181.960 2208.700 50.723 4.793 o
-30 4 7 705.796 706.362 25.860 18.867 o
-30 4 8 499.830 499.241 21.260 27.829 o
-30 4 9 884.436 911.129 29.404 14.470 o
-30 4 10 2.285 2.444 10.687 265.412 o
-30 4 11 1967.240 1938.600 47.980 5.477 o
-30 4 12 1109.410 1134.540 33.672 11.072 o
-30 4 13 513.748 474.373 24.242 24.784 o
-30 4 14 308.288 263.441 15.346 50.991 o
-30 4 15 3534.350 3478.130 71.904 2.447 o
-30 4 16 535.145 553.330 22.029 25.655 o
-30 4 17 49.342 25.168 11.091 179.752 o
-30 4 18 329.729 309.649 19.413 39.272 o
-30 4 19 2090.540 2087.320 51.896 4.881 o
-30 5 12 141.628 109.455 12.571 97.351 o
-30 5 13 849.119 821.815 26.961 16.175 o
-30 5 14 1635.180 1704.320 41.193 7.031 o
-30 5 15 74.679 56.225 13.495 117.090 o
-29 0 2 1859.200 1975.460 73.581 3.591 o
-29 0 4 1678.520 1858.780 70.574 3.946 o
-29 0 6 4812.560 5103.270 187.111 0.656 o
-29 0 8 254.789 241.725 23.850 35.098 o
-29 0 10 4387.210 4320.620 253.524 0.416 o
-29 0 12 94.585 88.843 21.782 52.865 o
-29 0 14 1480.750 1375.680 116.050 1.971 o
-29 0 16 428.372 419.278 41.963 13.400 o
-29 0 18 3048.200 3140.540 188.513 0.744 o
-29 0 20 4201.270 4070.150 136.250 1.102 o
-29 0 22 472.016 405.552 26.818 23.689 o
-29 0 24 3432.640 3469.380 102.975 1.734 o
-29 1 1 525.569 568.743 25.503 22.607 o
-29 1 2 1525.010 1559.000 43.646 7.099 o
-29 1 3 8.442 3.779 10.691 253.449 o
-29 1 4 2071.020 2212.060 56.907 4.453 o
-29 1 5 1516.610 1582.090 48.251 6.467 o
-29 1 6 144.965 148.903 14.502 79.466 o
-29 1 7 553.745 557.128 25.684 22.100 o
-29 1 8 3156.310 3416.320 131.344 1.297 o
-29 1 9 1563.920 1608.270 47.461 6.459 o
-29 1 10 331.583 295.968 22.207 34.409 o
-29 1 11 149.675 127.566 21.727 47.964 o
-29 1 12 2749.190 3016.100 78.636 2.646 o
-29 1 13 646.213 660.583 32.095 16.161 o
-29 1 14 545.272 514.264 29.841 19.333 o
-29 1 15 565.202 553.640 44.865 11.220 o
-29 1 16 2138.020 1993.170 76.426 3.265 o
-29 1 17 221.400 186.741 19.337 48.799 o
-29 1 18 954.123 941.451 34.147 12.211 o
-29 1 19 889.747 916.976 35.099 12.310 o
-29 1 20 949.486 907.021 31.147 13.371 o
-29 1 21 365.292 299.447 18.089 40.383 o
-29 1 22 2643.700 2611.420 61.914 3.512 o
-29 1 23 1382.040 1361.940 36.710 8.876 o
-29 1 24 320.933 287.119 16.676 46.093 o
-29 2 2 172.183 163.053 12.567 84.468 o
-29 2 3 2799.060 2958.860 65.660 3.135 o
-29 2 4 279.130 244.224 14.660 56.090 o
-29 2 5 26.146 2.623 9.766 264.672 o
-29 2 6 455.172 424.103 18.816 33.089 o
-29 2 7 2865.410 2978.630 71.647 2.858 o
-29 2 8 53.087 36.457 11.824 157.478 o
-29 2 9 829.779 921.381 34.186 12.965 o
-29 2 10 1479.090 1485.680 44.874 7.102 o
-29 2 11 3241.550 3324.030 82.269 2.293 o
-29 2 12 277.896 274.571 19.740 41.916 o
-29 2 13 1522.300 1444.620 44.805 7.063 o
-29 2 14 1058.640 1039.130 38.478 10.233 o
-29 2 15 647.652 649.170 29.108 17.906 o
-29 2 16 266.609 251.894 18.802 45.367 o
-29 2 17 3453.630 3500.750 86.707 2.085 o
-29 2 18 1149.900 1182.830 35.117 10.414 o
-29 2 19 1.560 -3.907 10.745 266.112 o
-29 2 20 175.734 152.927 13.032 82.096 o
-29 2 21 2802.510 2771.970 60.090 3.435 o
-29 2 22 820.131 793.483 29.457 15.422 o
-29 2 23 443.200 392.508 18.443 34.574 o
-29 2 24 405.144 387.801 19.503 34.496 o
-29 3 3 160.543 151.893 12.552 88.085 o
-29 3 4 2.585 -11.594 9.724 321.463 o
-29 3 5 2285.150 2324.310 58.467 4.095 o
-29 3 6 9.442 -7.538 9.574 313.093 o
-29 3 7 498.927 446.074 21.691 28.036 o
-29 3 8 20.641 21.729 11.306 202.929 o
-29 3 9 3060.900 3046.810 73.857 2.674 o
-29 3 10 366.379 359.387 21.903 32.683 o
-29 3 11 1926.510 1923.660 48.183 5.528 o
-29 3 12 56.382 55.705 12.568 137.484 o
-29 3 13 936.175 933.873 30.965 13.436 o
-29 3 14 5.333 -13.674 10.868 253.785 o
-29 3 15 5002.590 4948.550 98.439 1.391 o
-29 3 16 1.318 7.794 10.855 254.609 o
-29 3 17 409.689 378.555 18.798 35.565 o
-29 3 18 93.479 79.004 12.698 115.345 o
-29 3 19 3120.040 3103.610 72.180 2.692 o
-29 3 20 18.574 2.311 10.815 234.008 o
-29 3 21 39.534 29.141 11.236 183.031 o
-29 3 22 292.994 275.671 17.468 46.324 o
-29 3 23 2816.530 2801.640 64.706 3.212 o
-29 4 4 601.134 603.903 20.206 25.354 o
-29 4 5 8.862 3.061 8.767 364.747 o
-29 4 6 355.362 341.677 17.376 41.184 o
-29 4 7 1626.170 1589.020 40.959 7.213 o
-29 4 8 6.031 -1.061 10.225 283.986 o
-29 4 9 835.978 814.520 27.486 16.089 o
-29 4 10 752.531 792.342 27.293 17.089 o
-29 4 11 1650.600 1701.200 43.406 6.717 o
-29 4 12 2.828 -15.650 10.634 269.281 o
-29 4 13 3163.300 3177.660 66.316 2.855 o
-29 4 14 1242.760 1277.500 34.074 10.076 o
-29 4 15 748.488 759.144 25.957 18.012 o
-29 4 16 65.226 42.013 11.238 158.566 o
-29 4 17 3418.310 3428.730 71.163 2.525 o
-29 4 18 1466.450 1501.060 53.226 5.989 o
-29 4 19 18.786 7.893 11.633 202.346 o
-29 4 20 371.262 332.570 15.985 43.245 o
-29 4 21 1786.090 1836.670 43.264 6.339 o
-29 5 7 16.438 18.178 9.018 305.280 o
-29 5 8 1664.090 1649.110 39.457 7.259 o
-29 5 9 990.617 979.005 30.720 13.026 o
-29 5 10 48.378 57.612 11.627 157.348 o
-29 5 11 680.323 673.861 25.556 19.571 o
-29 5 12 2474.860 2557.180 55.420 4.011 o
-29 5 13 541.491 471.181 19.301 29.201 o
-29 5 14 570.447 505.164 22.606 24.897 o
-29 5 15 859.486 891.194 28.081 15.289 o
-29 5 16 3125.070 3150.600 66.293 2.882 o
-29 5 17 3.227 -23.447 10.129 295.322 o
-29 5 18 299.205 278.269 15.216 51.453 o
-29 5 19 786.164 819.051 26.798 16.868 o
-28 0 2 2391.560 2538.450 88.803 2.504 o
-28 0 4 1248.710 1196.740 54.370 6.424 o
-28 0 6 1070.940 1119.100 50.134 7.521 o
-28 0 8 6577.440 6560.750 259.414 0.358 o
-28 0 10 1875.050 1933.190 75.121 3.501 o
-28 0 12 6168.000 6220.430 196.461 0.552 o
-28 0 14 16.959 -7.875 17.463 97.514 o
-28 0 16 4632.900 4673.140 158.862 0.849 o
-28 0 18 574.882 554.910 43.162 11.815 o
-28 0 20 1295.210 1196.570 56.401 6.069 o
-28 0 22 3824.090 3807.580 111.487 1.485 o
-28 0 24 2079.990 2001.200 67.031 3.844 o
-28 1 1 6.892 1.720 10.425 270.375 o
-28 1 2 481.299 500.978 25.124 24.301 o
-28 1 3 498.055 529.879 24.114 24.674 o
-28 1 4 1501.950 1522.440 47.512 6.648 o
-28 1 5 1.266 -24.088 12.828 187.593 o
-28 1 6 1830.950 1804.810 49.459 5.631 o
-28 1 7 2511.520 2584.450 67.739 3.323 o
-28 1 8 1203.480 1236.300 39.696 9.073 o
-28 1 9 510.034 466.534 26.764 22.599 o
-28 1 10 4683.170 4976.530 116.800 1.218 o
-28 1 11 1481.790 1544.340 46.360 6.824 o
-28 1 12 222.304 186.308 16.795 56.964 o
-28 1 13 355.944 297.111 18.858 39.420 o
-28 1 14 5913.860 6020.300 136.488 0.881 o
-28 1 15 1292.510 1321.770 48.021 7.193 o
-28 1 16 25.275 -1.821 16.627 104.692 o
-28 1 17 681.090 685.178 36.273 13.765 o
-28 1 18 3133.780 3161.660 77.806 2.492 o
-28 1 19 8.803 0.653 15.645 123.225 o
-28 1 20 1957.340 1939.700 50.480 5.261 o
-28 1 21 1043.150 1036.090 38.808 10.214 o
-28 1 22 2020.250 2023.310 50.987 5.081 o
-28 1 23 5.556 3.773 10.667 259.425 o
-28 1 24 2255.880 2205.010 47.830 4.922 o
-28 1 25 1334.640 1340.860 35.108 9.384 o
-28 2 1 2210.050 2313.370 53.376 4.511 o
-28 2 2 1347.020 1401.210 36.380 8.989 o
-28 2 3 34.672 34.843 11.480 178.890 o
-28 2 4 149.016 137.575 12.861 90.143 o
-28 2 5 1815.350 1856.830 45.628 6.011 o
-28 2 6 319.286 316.018 18.172 42.107 o
-28 2 7 323.739 320.246 25.018 29.885 o
-28 2 8 601.775 624.966 33.732 15.798 o
-28 2 9 4623.390 4758.210 102.187 1.420 o
-28 2 10 46.612 24.650 12.051 161.271 o
-28 2 11 289.608 250.372 17.176 48.083 o
-28 2 12 2314.510 2296.330 58.369 4.088 o
-28 2 13 2836.210 2839.590 102.600 1.931 o
-28 2 14 83.871 62.506 14.904 98.465 o
-28 2 15 4425.300 4639.730 110.854 1.345 o
-28 2 16 1981.750 2051.970 55.822 4.711 o
-28 2 17 467.508 458.302 23.032 27.165 o
-28 2 18 70.513 57.436 13.592 117.223 o
-28 2 19 1939.120 1874.240 48.179 5.546 o
-28 2 20 1859.200 1799.560 46.501 5.894 o
-28 2 21 2.915 1.166 10.168 292.532 o
-28 2 22 443.902 415.115 20.258 31.693 o
-28 2 23 4016.470 4015.600 82.018 1.958 o
-28 2 24 791.062 784.827 26.059 17.360 o
-28 2 25 276.692 203.908 13.929 60.575 o
-28 3 1 373.367 393.680 25.979 26.593 o
-28 3 2 144.333 131.823 11.964 98.323 o
-28 3 3 2476.150 2520.840 53.189 4.156 o
-28 3 4 281.495 243.404 13.529 59.318 o
-28 3 5 56.971 43.356 10.409 180.850 o
-28 3 6 3.235 5.573 9.624 318.772 o
-28 3 7 3572.790 3552.730 77.243 2.276 o
-28 3 8 79.302 76.923 12.642 121.664 o
-28 3 9 424.872 406.259 24.797 26.724 o
-28 3 10 24.076 23.145 11.839 184.083 o
-28 3 11 1923.960 1958.090 49.067 5.424 o
-28 3 12 1.201 -22.600 10.041 305.152 o
-28 3 13 2597.720 2535.090 59.732 3.684 o
-28 3 14 0.094 4.989 11.849 218.009 o
-28 3 15 1943.480 1947.510 47.685 5.532 o
-28 3 16 39.247 38.602 13.825 130.391 o
-28 3 17 4542.110 4469.510 90.733 1.625 o
-28 3 18 260.741 218.242 15.226 57.222 o
-28 3 19 338.840 314.223 17.253 43.014 o
-28 3 20 6.364 10.682 9.462 314.099 o
-28 3 21 5029.240 5018.100 93.599 1.441 o
-28 3 22 42.073 35.945 11.347 175.458 o
-28 3 23 3.436 -3.838 9.992 302.756 o
-28 3 24 0.259 6.429 10.074 297.878 o
-28 4 2 645.483 667.403 21.299 23.039 o
-28 4 3 307.785 266.975 13.771 55.031 o
-28 4 4 122.338 99.776 11.918 109.840 o
-28 4 5 2040.940 2050.670 46.783 5.398 o
-28 4 6 246.374 240.264 15.368 57.076 o
-28 4 7 123.265 101.632 11.298 115.065 o
-28 4 8 1055.970 1065.760 30.839 12.334 o
-28 4 9 1138.390 1080.940 29.613 12.176 o
-28 4 10 221.245 202.175 14.021 66.688 o
-28 4 11 688.818 710.685 26.082 18.913 o
-28 4 12 897.474 911.685 29.396 14.373 o
-28 4 13 1418.750 1400.380 38.760 8.335 o
-28 4 14 380.309 341.305 17.525 39.705 o
-28 4 15 2658.200 2668.360 61.852 3.486 o
-28 4 16 2078.560 2148.900 53.707 4.718 o
-28 4 17 1421.180 1383.300 38.834 8.340 o
-28 4 18 188.012 181.296 12.384 80.758 o
-28 4 19 4522.570 4530.950 81.192 1.774 o
-28 4 20 642.326 638.966 32.391 16.128 o
-28 4 21 7.261 19.371 10.423 254.201 o
-28 4 22 233.120 216.756 14.224 63.610 o
-28 4 23 1928.710 1923.760 44.831 5.849 o
-28 5 4 1336.360 1362.700 38.127 8.756 o
-28 5 5 10.067 4.345 9.374 318.072 o
-28 5 6 1294.650 1266.550 35.207 9.648 o
-28 5 7 558.155 508.108 27.636 20.852 o
-28 5 8 686.571 697.849 26.001 19.067 o
-28 5 9 6.760 -2.156 9.528 322.964 o
-28 5 10 1754.220 1761.710 41.731 6.651 o
-28 5 11 1166.650 1161.900 32.142 11.133 o
-28 5 12 38.974 14.968 11.768 176.727 o
-28 5 13 328.753 282.744 17.255 44.458 o
-28 5 14 3606.450 3642.570 94.985 1.842 o
-28 5 15 742.036 770.756 26.122 17.930 o
-28 5 16 458.762 420.637 17.071 35.382 o
-28 5 17 808.161 805.971 25.713 17.245 o
-28 5 18 3394.450 3475.880 71.624 2.512 o
-28 5 19 306.638 291.269 16.036 48.392 o
-28 5 20 1183.880 1169.230 32.186 11.021 o
-28 5 21 1359.130 1355.380 38.006 8.718 o
-28 6 7 41.220 38.212 9.696 217.959 o
-28 6 8 2829.030 2802.310 76.507 2.734 o
-28 6 9 41.685 39.090 9.933 210.025 o
-28 6 10 195.828 204.294 14.325 68.540 o
-28 6 11 0.334 -6.388 9.089 374.743 o
-28 6 12 2631.160 2667.080 61.178 3.538 o
-28 6 13 71.854 47.129 11.476 148.760 o
-28 6 14 77.223 68.237 11.104 145.500 o
-28 6 15 258.792 246.765 15.924 53.974 o
-28 6 16 3018.920 3056.970 68.837 2.868 o
-28 6 17 3.276 3.133 11.451 230.082 o
-28 6 18 632.421 590.615 22.334 23.169 o
-27 0 2 82.891 67.982 24.017 46.249 o
-27 0 4 2486.360 2600.440 117.408 1.678 o
-27 0 6 3954.820 4057.500 132.157 1.172 o
-27 0 8 3291.320 3309.310 110.848 1.622 o
-27 0 10 4502.570 4561.390 164.600 0.817 o
-27 0 12 29.830 -4.573 15.989 111.111 o
-27 0 14 4888.280 4861.460 156.593 0.845 o
-27 0 16 420.148 376.390 28.364 23.295 o
-27 0 18 3286.910 3255.540 111.173 1.621 o
-27 0 20 1926.030 1881.390 99.828 2.347 o
-27 0 22 1347.760 1396.140 57.600 5.702 o
-27 0 24 2301.620 2296.410 76.993 3.076 o
-27 0 26 551.340 590.278 34.532 15.909 o
-27 1 1 212.031 185.275 15.188 64.114 o
-27 1 2 3103.620 3178.200 77.751 2.502 o
-27 1 3 363.844 359.039 16.796 41.402 o
-27 1 4 1066.340 1022.780 34.810 11.230 o
-27 1 5 1671.680 1744.660 44.211 6.533 o
-27 1 6 1527.840 1549.200 41.100 7.473 o
-27 1 7 436.437 481.155 20.124 31.091 o
-27 1 8 2515.690 2551.700 58.102 3.828 o
-27 1 9 2519.170 2623.330 59.455 3.724 o
-27 1 10 642.994 588.091 23.443 22.172 o
-27 1 11 431.896 409.949 20.074 32.397 o
-27 1 12 3719.400 3686.000 86.533 1.989 o
-27 1 13 1723.120 1749.780 47.733 6.026 o
-27 1 14 7.565 -5.052 11.736 216.028 o
-27 1 15 365.361 339.857 19.201 37.453 o
-27 1 16 3880.830 3897.200 91.244 1.824 o
-27 1 17 656.243 616.349 26.740 19.481 o
-27 1 18 189.004 152.023 15.382 68.096 o
-27 1 19 704.150 718.144 35.265 13.956 o
-27 1 20 2667.270 2644.570 61.947 3.483 o
-27 1 21 9.979 -3.343 15.002 133.279 o
-27 1 22 1538.500 1529.560 38.197 7.908 o
-27 1 23 1197.130 1235.500 32.236 10.791 o
-27 1 24 468.315 440.165 19.871 31.066 o
-27 1 25 138.719 123.043 13.012 93.099 o
-27 1 26 1845.190 1836.220 42.660 6.296 o
-27 2 1 1190.630 1261.560 35.083 10.091 o
-27 2 2 215.047 215.195 14.627 64.252 o
-27 2 3 1818.850 1814.550 42.860 6.343 o
-27 2 4 1381.040 1360.010 34.184 9.362 o
-27 2 5 6.083 11.269 10.690 251.220 o
-27 2 6 183.053 182.006 14.155 72.630 o
-27 2 7 6165.750 6250.520 119.451 0.971 o
-27 2 8 680.807 658.943 21.526 22.345 o
-27 2 9 154.469 134.660 10.647 104.964 o
-27 2 10 569.263 572.652 22.856 24.052 o
-27 2 11 3051.840 3079.780 68.257 2.867 o
-27 2 12 8.924 -18.765 9.927 293.910 o
-27 2 13 2034.590 2084.430 49.898 5.116 o
-27 2 14 2614.390 2685.230 61.177 3.544 o
-27 2 15 2894.660 2960.100 66.308 3.055 o
-27 2 16 437.397 394.287 20.394 32.038 o
-27 2 17 1217.800 1233.060 38.776 9.226 o
-27 2 18 1617.170 1605.660 49.407 6.128 o
-27 2 19 453.088 433.891 26.828 23.762 o
-27 2 20 49.152 45.266 10.472 185.460 o
-27 2 21 5222.190 5249.490 97.552 1.343 o
-27 2 22 1252.050 1280.910 33.875 10.075 o
-27 2 23 13.704 -2.774 10.543 254.399 o
-27 2 24 86.964 97.341 11.943 122.821 o
-27 2 25 2934.050 2955.470 62.603 3.183 o
-27 2 26 320.334 325.227 17.591 43.019 o
-27 3 1 2594.030 2684.620 57.921 3.724 o
-27 3 2 0.406 17.318 10.770 252.050 o
-27 3 3 867.241 927.515 28.309 14.981 o
-27 3 4 0.097 -17.805 8.788 401.724 o
-27 3 5 3782.580 3702.460 86.900 1.962 o
-27 3 6 363.286 343.539 17.745 40.062 o
-27 3 7 1.380 6.029 8.596 401.249 o
-27 3 8 6.448 -0.411 9.481 326.840 o
-27 3 9 4359.780 4342.940 88.991 1.705 o
-27 3 10 165.504 165.248 11.460 92.344 o
-27 3 11 906.007 857.991 27.683 15.206 o
-27 3 12 1.633 -4.279 10.055 303.290 o
-27 3 13 2198.160 2146.210 50.910 4.796 o
-27 3 14 263.910 219.786 14.999 57.580 o
-27 3 15 4058.690 4097.670 84.128 1.894 o
-27 3 16 45.001 22.722 12.527 153.590 o
-27 3 17 734.605 694.616 23.627 19.912 o
-27 3 18 53.359 38.647 10.559 182.685 o
-27 3 19 4303.450 4194.410 81.900 1.860 o
-27 3 20 8.415 6.547 9.856 291.719 o
-27 3 21 332.799 317.016 15.216 47.658 o
-27 3 22 185.126 181.454 14.240 71.963 o
-27 3 23 4491.410 4568.160 90.841 1.623 o
-27 3 24 7.317 -0.065 9.712 310.082 o
-27 3 25 97.207 86.335 11.461 126.495 o
-27 4 1 761.286 756.768 23.996 18.953 o
-27 4 2 16.308 6.894 8.428 357.723 o
-27 4 3 2077.200 2103.600 46.106 5.366 o
-27 4 4 247.089 238.010 15.735 55.943 o
-27 4 5 257.395 239.616 15.953 54.303 o
-27 4 6 207.156 178.303 14.663 67.300 o
-27 4 7 3085.330 2989.660 74.856 2.642 o
-27 4 8 1228.740 1247.950 46.048 7.753 o
-27 4 9 123.818 98.162 12.078 108.153 o
-27 4 10 911.468 907.364 27.797 14.913 o
-27 4 11 1802.060 1759.240 42.956 6.417 o
-27 4 12 40.678 31.577 10.082 211.282 o
-27 4 13 1550.930 1548.400 40.395 7.521 o
-27 4 14 973.444 970.336 28.167 14.058 o
-27 4 15 1783.150 1795.360 44.285 6.268 o
-27 4 16 149.233 158.975 12.599 89.461 o
-27 4 17 3791.080 3822.800 75.469 2.199 o
-27 4 18 1642.200 1700.470 37.335 7.536 o
-27 4 19 522.855 525.835 20.029 28.215 o
-27 4 20 980.060 989.127 30.264 13.215 o
-27 4 21 3916.250 3976.750 87.777 1.874 o
-27 4 22 1241.430 1225.770 32.961 10.443 o
-27 4 23 46.590 47.056 11.006 174.911 o
-27 4 24 270.758 250.384 13.617 59.783 o
-27 5 1 622.898 650.100 21.004 23.826 o
-27 5 2 2393.590 2428.160 48.822 4.560 o
-27 5 3 10.903 1.260 8.958 347.233 o
-27 5 4 301.606 245.484 13.069 58.566 o
-27 5 5 981.283 968.861 28.172 14.005 o
-27 5 6 977.766 994.125 29.321 13.538 o
-27 5 7 3.670 -6.331 9.823 312.410 o
-27 5 8 673.262 646.469 27.413 18.667 o
-27 5 9 1259.610 1257.370 32.166 10.476 o
-27 5 10 1160.320 1187.060 33.341 10.799 o
-27 5 11 318.329 275.713 14.687 51.428 o
-27 5 12 2167.430 2173.400 49.214 4.947 o
-27 5 13 1290.080 1271.310 34.540 9.798 o
-27 5 14 26.701 18.120 10.888 211.022 o
-27 5 15 736.452 775.996 25.976 18.043 o
-27 5 16 4230.240 4244.440 85.314 1.810 o
-27 5 17 357.789 325.283 16.843 42.512 o
-27 5 18 663.384 690.144 25.137 19.953 o
-27 5 19 889.624 876.106 28.359 14.988 o
-27 5 20 2948.730 3105.260 65.232 3.027 o
-27 5 21 18.756 32.270 11.496 193.993 o
-27 5 22 986.252 996.934 31.379 12.778 o
-27 6 4 1073.860 1148.050 34.474 10.993 o
-27 6 5 11.552 -4.946 9.532 310.355 o
-27 6 6 671.506 670.013 23.412 21.116 o
-27 6 7 50.050 39.993 9.791 203.996 o
-27 6 8 1577.890 1592.190 38.880 7.620 o
-27 6 9 66.720 59.855 11.214 152.358 o
-27 6 10 2282.100 2283.580 51.013 4.615 o
-27 6 11 478.548 424.419 17.954 33.413 o
-27 6 12 436.567 451.111 17.709 34.767 o
-27 6 13 22.986 15.077 9.108 289.211 o
-27 6 14 3698.630 3716.170 75.698 2.243 o
-27 6 15 0.505 10.706 11.978 209.635 o
-27 6 16 48.456 51.508 12.184 149.165 o
-27 6 17 4.349 -0.268 11.176 241.953 o
-27 6 18 2393.380 2430.540 57.614 4.008 o
-27 6 19 4.573 -10.868 9.847 308.715 o
-27 6 20 1012.040 1015.110 29.861 13.062 o
-27 7 8 1144.450 1160.470 33.827 10.809 o
-27 7 9 675.647 702.397 24.523 20.100 o
-27 7 10 772.924 773.696 25.380 17.968 o
-27 7 11 76.200 48.888 10.973 153.917 o
-27 7 12 2659.610 2673.140 72.329 3.009 o
-27 7 13 437.917 451.174 18.722 33.339 o
-27 7 14 184.293 173.438 13.377 76.958 o
-27 7 15 498.338 449.161 20.412 29.443 o
-27 7 16 1644.050 1697.830 44.484 6.599 o
-26 0 2 2782.160 2885.740 98.391 2.046 o
-26 0 4 1094.100 1120.030 47.904 7.885 o
-26 0 6 4336.420 4364.180 140.410 1.036 o
-26 0 8 3757.370 3915.590 140.191 1.105 o
-26 0 10 2822.480 2876.400 98.159 2.044 o
-26 0 12 6091.110 6211.590 195.107 0.560 o
-26 0 14 3510.910 3522.850 117.394 1.458 o
-26 0 16 7222.480 7491.180 232.573 0.402 o
-26 0 18 420.654 392.834 28.186 23.327 o
-26 0 20 3723.200 3736.820 124.589 1.310 o
-26 0 22 1167.940 1110.960 38.545 9.666 o
-26 0 24 948.736 993.016 41.569 9.927 o
-26 0 26 2852.170 2931.310 146.933 1.139 o
-26 1 1 664.775 680.187 27.590 18.463 o
-26 1 2 2.184 6.954 8.879 372.608 o
-26 1 3 144.567 146.153 10.831 104.815 o
-26 1 4 2181.140 2148.730 52.382 4.704 o
-26 1 5 28.419 11.334 9.096 282.286 o
-26 1 6 1686.920 1717.220 42.193 6.779 o
-26 1 7 2202.640 2242.660 51.922 4.661 o
-26 1 8 4950.540 5061.050 105.011 1.312 o
-26 1 9 9.888 2.229 9.510 313.025 o
-26 1 10 2853.150 2786.820 62.080 3.307 o
-26 1 11 3245.730 3319.890 72.216 2.589 o
-26 1 12 1670.210 1670.450 41.867 6.905 o
-26 1 13 298.976 280.021 20.983 38.203 o
-26 1 14 5216.350 5233.970 118.140 1.128 o
-26 1 15 3771.480 3913.060 91.013 1.853 o
-26 1 16 351.325 304.014 18.431 40.290 o
-26 1 17 505.633 516.358 25.018 23.818 o
-26 1 18 4980.140 5029.960 114.243 1.207 o
-26 1 19 266.709 282.459 16.729 49.722 o
-26 1 20 505.846 471.664 17.516 32.243 o
-26 1 21 473.200 451.554 20.418 30.096 o
-26 1 22 4213.960 4160.100 80.002 1.924 o
-26 1 23 56.126 55.470 10.830 167.956 o
-26 1 24 1478.780 1486.280 36.558 8.403 o
-26 1 25 669.484 694.610 25.221 19.789 o
-26 1 26 623.793 631.349 24.480 21.375 o
-26 1 27 54.959 46.799 9.879 193.208 o
-26 2 1 1179.860 1245.380 31.918 10.926 o
-26 2 2 1693.540 1658.250 34.162 7.890 o
-26 2 3 750.101 749.190 22.538 19.975 o
-26 2 4 170.949 168.017 11.580 90.041 o
-26 2 5 3875.600 3920.800 72.980 2.212 o
-26 2 6 2133.040 2187.590 47.201 5.140 o
-26 2 7 162.349 155.056 10.659 99.686 o
-26 2 8 551.566 538.530 19.308 28.055 o
-26 2 9 3560.380 3492.230 69.831 2.491 o
-26 2 10 1125.710 1114.230 28.342 12.514 o
-26 2 11 11.449 -6.581 9.368 320.527 o
-26 2 12 1175.770 1168.680 33.021 10.851 o
-26 2 13 9561.710 9750.880 194.693 0.418 o
-26 2 14 5.970 5.207 11.549 221.485 o
-26 2 15 1379.070 1412.270 37.784 8.608 o
-26 2 16 1920.240 1908.800 50.673 5.314 o
-26 2 17 1597.850 1581.020 41.161 7.260 o
-26 2 18 343.019 297.548 14.594 49.021 o
-26 2 19 1929.320 1898.330 40.598 6.299 o
-26 2 20 3066.470 3190.530 68.094 2.837 o
-26 2 21 965.880 935.727 25.923 15.080 o
-26 2 22 116.129 104.735 13.195 99.640 o
-26 2 23 2616.980 2625.770 59.290 3.658 o
-26 2 24 1510.290 1506.410 39.061 7.881 o
-26 2 25 102.395 104.464 12.696 108.143 o
-26 2 26 357.543 351.060 17.483 40.643 o
-26 2 27 2886.980 2906.480 66.084 3.083 o
-26 3 1 1997.670 2075.200 45.641 5.545 o
-26 3 2 10.968 5.665 7.975 416.268 o
-26 3 3 1770.680 1702.010 36.580 7.313 o
-26 3 4 269.157 257.189 13.595 59.667 o
-26 3 5 1310.640 1314.630 30.622 10.465 o
-26 3 6 19.068 22.681 8.059 347.895 o
-26 3 7 5539.000 5512.200 105.727 1.194 o
-26 3 8 143.450 132.556 10.608 109.043 o
-26 3 9 794.631 779.835 23.156 18.854 o
-26 3 10 27.768 16.345 11.498 192.924 o
-26 3 11 4765.780 4691.050 91.269 1.550 o
-26 3 12 0.010 -12.581 7.116 613.220 o
-26 3 13 979.544 982.033 29.723 13.428 o
-26 3 14 70.760 75.867 11.525 140.660 o
-26 3 15 4122.720 4237.860 79.066 1.956 o
-26 3 16 162.177 128.470 10.267 106.410 o
-26 3 17 2692.390 2631.690 49.662 4.099 o
-26 3 18 122.718 117.647 10.373 121.256 o
-26 3 19 1239.760 1233.260 32.277 10.593 o
-26 3 20 0.186 -0.636 9.382 352.206 o
-26 3 21 4400.000 4593.390 93.593 1.597 o
-26 3 22 195.811 189.214 17.075 58.278 o
-26 3 23 623.514 599.882 23.161 22.607 o
-26 3 24 5.071 2.930 9.453 328.395 o
-26 3 25 3363.470 3406.760 75.350 2.430 o
-26 3 26 101.626 93.379 14.921 90.440 o
-26 4 1 1190.610 1198.690 34.172 10.436 o
-26 4 2 1332.500 1354.520 37.530 8.895 o
-26 4 3 1569.080 1518.850 35.536 8.249 o
-26 4 4 155.307 112.031 11.777 99.436 o
-26 4 5 2907.390 2848.530 60.074 3.340 o
-26 4 6 1244.410 1263.380 35.231 9.841 o
-26 4 7 624.014 586.121 25.877 20.698 o
-26 4 8 73.948 57.628 12.243 133.296 o
-26 4 9 2913.080 2810.890 67.318 3.045 o
-26 4 10 313.529 275.663 15.478 49.820 o
-26 4 11 58.942 37.653 9.456 204.227 o
-26 4 12 1437.480 1399.600 37.181 8.555 o
-26 4 13 2368.400 2309.860 49.288 4.623 o
-26 4 14 197.751 175.374 10.843 87.573 o
-26 4 15 1063.370 1039.770 25.429 14.072 o
-26 4 16 1334.010 1299.510 33.151 9.863 o
-26 4 17 2027.650 2067.640 44.585 5.600 o
-26 4 18 76.916 80.410 10.486 151.596 o
-26 4 19 3831.380 3869.220 83.303 2.003 o
-26 4 20 1479.280 1510.510 39.289 7.923 o
-26 4 21 1186.050 1202.070 33.001 10.732 o
-26 4 22 87.775 71.320 12.111 125.842 o
-26 4 23 2812.080 2866.700 65.565 3.159 o
-26 4 24 392.428 391.792 18.051 37.160 o
-26 4 25 19.663 18.883 9.418 277.324 o
-26 5 1 351.337 290.442 13.397 51.385 o
-26 5 2 6.928 8.419 8.770 361.988 o
-26 5 3 616.884 588.054 20.097 25.281 o
-26 5 4 3914.470 3972.610 80.052 2.034 o
-26 5 5 343.394 300.410 14.272 49.619 o
-26 5 6 1229.260 1270.250 35.467 9.835 o
-26 5 7 933.865 928.533 30.374 13.684 o
-26 5 8 2136.900 2196.330 54.376 4.578 o
-26 5 9 10.791 -7.296 9.258 329.269 o
-26 5 10 947.782 952.206 27.659 14.504 o
-26 5 11 1517.000 1470.180 33.822 8.765 o
-26 5 12 158.564 150.394 11.223 97.459 o
-26 5 13 15.892 3.613 8.865 334.958 o
-26 5 14 3176.040 3178.950 62.195 2.993 o
-26 5 15 1771.180 1745.930 38.859 6.978 o
-26 5 16 88.713 81.660 13.369 109.394 o
-26 5 17 566.156 512.792 25.896 22.081 o
-26 5 18 3580.280 3731.070 82.833 2.107 o
-26 5 19 1223.840 1305.120 40.607 8.714 o
-26 5 20 542.322 547.274 26.065 22.046 o
-26 5 21 939.999 983.414 31.266 13.145 o
-26 5 22 2809.870 2890.890 65.928 3.138 o
-26 5 23 23.866 10.802 10.093 247.901 o
-26 5 24 816.758 829.323 25.502 17.137 o
-26 6 1 0.835 -2.778 9.570 336.666 o
-26 6 2 2821.800 2890.750 60.495 3.364 o
-26 6 3 139.971 133.685 11.987 99.058 o
-26 6 4 282.486 247.968 15.043 54.508 o
-26 6 5 252.751 225.047 12.706 66.317 o
-26 6 6 2687.200 2684.280 53.462 3.879 o
-26 6 7 11.410 3.099 9.543 306.261 o
-26 6 8 1294.010 1278.420 32.517 10.204 o
-26 6 9 409.134 354.137 14.802 42.718 o
-26 6 10 1159.300 1167.400 29.022 11.976 o
-26 6 11 20.939 10.638 9.437 282.190 o
-26 6 12 3832.440 3894.720 75.325 2.177 o
-26 6 13 60.510 53.351 10.918 163.838 o
-26 6 14 138.472 170.335 13.636 83.930 o
-26 6 15 20.266 3.050 10.324 250.449 o
-26 6 16 2794.540 2828.750 60.358 3.409 o
-26 6 17 301.907 257.230 16.682 48.278 o
-26 6 18 12.794 15.609 11.391 212.404 o
-26 6 19 48.654 52.503 11.018 170.908 o
-26 6 20 3183.170 3296.560 68.606 2.738 o
-26 6 21 44.589 40.108 10.633 188.161 o
-26 6 22 475.427 405.231 18.886 32.636 o
-26 7 4 1702.520 1764.290 44.822 6.383 o
-26 7 5 96.691 74.644 12.298 119.393 o
-26 7 6 584.509 581.195 22.955 23.611 o
-26 7 7 1466.690 1502.250 36.804 8.375 o
-26 7 8 715.113 695.122 24.209 19.816 o
-26 7 9 0.661 8.483 9.225 348.898 o
-26 7 10 2379.130 2361.670 73.490 3.185 o
-26 7 11 453.780 446.173 19.680 31.654 o
-26 7 12 498.867 523.837 20.872 27.962 o
-26 7 13 562.305 575.051 21.869 25.019 o
-26 7 14 2493.180 2560.220 55.628 3.982 o
-26 7 15 258.762 267.648 15.460 54.478 o
-26 7 16 85.810 76.710 11.484 133.515 o
-26 7 17 154.462 172.998 14.567 75.555 o
-26 7 18 1865.360 1980.560 49.269 5.472 o
-26 7 19 113.814 115.732 13.612 95.403 o
-25 0 2 577.725 588.317 34.117 15.934 o
-25 0 4 4300.470 4402.800 140.718 1.034 o
-25 0 6 562.908 540.396 33.070 16.879 o
-25 0 8 6216.490 6178.650 192.693 0.566 o
-25 0 10 9368.260 9814.020 298.887 0.248 o
-25 0 12 2347.130 2200.850 78.548 3.005 o
-25 0 14 6911.110 6957.960 216.077 0.458 o
-25 0 16 3073.990 3242.000 109.140 1.699 o
-25 0 18 6718.230 6714.100 210.563 0.482 o
-25 0 20 26.492 43.189 13.384 142.659 o
-25 0 22 2302.880 2301.790 70.305 3.406 o
-25 0 24 831.658 757.254 35.354 13.001 o
-25 0 26 3332.650 3572.980 104.700 1.709 o
-25 0 28 2819.910 2863.310 100.445 1.986 o
-25 1 1 33.981 36.550 7.478 317.356 o
-25 1 2 4021.600 4065.780 75.019 2.094 o
-25 1 3 355.081 338.146 14.863 46.272 o
-25 1 4 177.539 168.287 11.600 88.445 o
-25 1 5 1475.560 1513.690 35.002 8.631 o
-25 1 6 5815.760 5884.900 120.153 1.016 o
-25 1 7 99.485 92.796 10.405 136.820 o
-25 1 8 2070.830 2092.670 48.529 5.178 o
-25 1 9 2589.640 2680.350 59.751 3.635 o
-25 1 10 2165.500 2043.030 47.779 5.147 o
-25 1 11 626.039 625.536 23.056 22.431 o
-25 1 12 7846.170 7969.210 160.181 0.600 o
-25 1 13 4441.730 4639.180 97.104 1.532 o
-25 1 14 1559.740 1490.300 41.983 7.337 o
-25 1 15 193.271 185.619 14.669 68.587 o
-25 1 16 3623.340 3591.950 83.966 2.088 o
-25 1 17 1845.690 1802.940 43.980 6.182 o
-25 1 18 29.356 27.943 10.455 215.606 o
-25 1 19 808.960 820.191 27.126 16.483 o
-25 1 20 4598.420 4551.880 84.213 1.705 o
-25 1 21 782.183 800.908 22.179 19.400 o
-25 1 22 83.155 90.689 10.421 145.871 o
-25 1 23 328.432 296.960 13.679 52.275 o
-25 1 24 2751.940 2742.960 61.549 3.412 o
-25 1 25 14.415 11.406 10.171 259.854 o
-25 1 26 2111.910 2107.730 47.844 5.170 o
-25 1 27 1331.090 1383.110 41.612 8.106 o
-25 1 28 1028.410 1054.920 35.512 11.134 o
-25 2 1 2310.860 2249.110 42.657 5.206 o
-25 2 2 0.133 -14.123 6.448 744.983 o
-25 2 3 2001.770 2000.880 38.219 6.302 o
-25 2 4 2622.150 2689.640 52.101 4.005 o
-25 2 5 659.940 651.910 19.542 24.203 o
-25 2 6 61.474 57.232 8.115 224.121 o
-25 2 7 5243.660 5354.580 102.578 1.277 o
-25 2 8 2362.790 2335.720 49.117 4.626 o
-25 2 9 28.526 12.513 7.684 357.403 o
-25 2 10 951.486 936.531 24.995 15.557 o
-25 2 11 8360.340 8454.940 162.208 0.562 o
-25 2 12 742.255 769.178 25.347 18.359 o
-25 2 13 963.004 1009.460 29.580 13.496 o
-25 2 14 1413.980 1397.410 36.793 8.701 o
-25 2 15 4810.160 4873.170 94.511 1.481 o
-25 2 16 6.398 1.643 8.849 369.468 o
-25 2 17 931.636 927.518 28.326 14.470 o
-25 2 18 2102.430 2050.060 42.794 5.657 o
-25 2 19 2990.170 2970.050 57.907 3.336 o
-25 2 20 113.306 111.064 10.285 127.466 o
-25 2 21 2167.780 2189.250 46.244 5.169 o
-25 2 22 2007.680 1971.960 42.875 5.868 o
-25 2 23 626.195 633.651 22.348 22.892 o
-25 2 24 122.575 120.442 11.665 108.727 o
-25 2 25 4419.030 4292.350 92.618 1.638 o
-25 2 26 1361.260 1389.210 41.185 8.091 o
-25 2 27 105.818 103.891 12.200 111.929 o
-25 3 1 2064.090 2029.070 41.428 5.859 o
-25 3 2 356.797 369.294 14.861 45.201 o
-25 3 3 913.394 877.779 22.765 17.124 o
-25 3 4 0.809 -6.073 7.045 617.786 o
-25 3 5 6096.700 6049.770 107.771 1.078 o
-25 3 6 38.645 63.995 9.169 220.371 o
-25 3 7 1291.190 1288.260 33.643 9.952 o
-25 3 8 10.922 -9.238 8.094 418.432 o
-25 3 9 4748.220 4592.510 95.434 1.504 o
-25 3 10 102.383 96.516 10.523 133.054 o
-25 3 11 58.544 55.072 9.022 205.891 o
-25 3 12 0.817 -6.310 7.461 551.474 o
-25 3 13 6262.800 6204.270 110.741 1.028 o
-25 3 14 95.742 69.541 10.908 138.057 o
-25 3 15 798.762 825.191 23.056 18.579 o
-25 3 16 37.727 29.262 8.248 282.204 o
-25 3 17 2388.660 2345.330 45.137 4.861 o
-25 3 18 188.361 178.075 11.277 86.926 o
-25 3 19 5342.690 5359.080 97.995 1.312 o
-25 3 20 131.484 160.419 12.050 97.307 o
-25 3 21 1683.740 1734.380 43.077 6.658 o
-25 3 22 86.298 87.248 12.153 122.666 o
-25 3 23 4329.570 4411.580 84.106 1.787 o
-25 3 24 90.189 82.076 10.518 142.982 o
-25 3 25 62.643 73.802 11.617 144.164 o
-25 3 26 117.526 105.188 12.365 106.419 o
-25 3 27 3286.930 3401.530 70.106 2.619 o
-25 4 1 1829.340 1823.260 47.103 5.861 o
-25 4 2 139.068 115.366 10.514 114.233 o
-25 4 3 3309.280 3258.060 65.977 2.773 o
-25 4 4 852.210 814.057 23.834 17.642 o
-25 4 5 822.338 803.390 23.269 18.320 o
-25 4 6 44.189 43.365 10.074 201.070 o
-25 4 7 4005.010 3914.470 83.138 1.952 o
-25 4 8 2844.940 2885.520 68.659 3.008 o
-25 4 9 110.276 91.461 11.624 118.418 o
-25 4 10 559.572 543.971 22.211 25.082 o
-25 4 11 2317.570 2257.830 47.986 4.803 o
-25 4 12 458.118 412.733 15.243 38.138 o
-25 4 13 11.648 5.499 7.265 483.237 o
-25 4 14 896.820 895.930 22.338 17.389 o
-25 4 15 2843.720 2816.570 51.980 3.765 o
-25 4 16 93.671 94.932 9.648 149.402 o
-25 4 17 2769.860 2803.650 52.503 3.807 o
-25 4 18 2574.310 2620.180 50.164 4.190 o
-25 4 19 2114.460 2123.250 47.920 5.150 o
-25 4 20 24.750 27.230 10.288 227.400 o
-25 4 21 4363.120 4432.600 88.877 1.696 o
-25 4 22 1493.670 1572.070 40.689 7.590 o
-25 4 23 436.910 404.180 17.210 36.371 o
-25 4 24 167.772 174.687 13.314 79.999 o
-25 4 25 2448.400 2522.050 55.323 4.055 o
-25 4 26 666.251 624.807 22.337 22.299 o
-25 5 1 968.971 1009.770 28.565 13.808 o
-25 5 2 2502.990 2577.780 53.726 4.074 o
-25 5 3 363.249 320.667 13.362 49.432 o
-25 5 4 418.938 426.013 19.725 33.036 o
-25 5 5 1185.760 1221.690 33.199 10.641 o
-25 5 6 6703.920 6731.250 139.022 0.787 o
-25 5 7 89.209 81.211 10.578 142.932 o
-25 5 8 501.373 474.947 20.073 29.394 o
-25 5 9 1034.070 973.174 25.312 14.595 o
-25 5 10 1780.070 1791.850 39.811 6.794 o
-25 5 11 3.304 -13.900 7.670 505.366 o
-25 5 12 1615.460 1570.970 34.810 8.146 o
-25 5 13 1123.420 1095.860 27.562 12.810 o
-25 5 14 1509.260 1497.190 33.802 8.749 o
-25 5 15 302.995 272.054 14.660 52.854 o
-25 5 16 3310.910 3303.340 69.989 2.634 o
-25 5 17 1570.010 1649.830 39.926 7.418 o
-25 5 18 40.023 54.675 12.954 139.894 o
-25 5 19 904.946 977.063 35.740 11.858 o
-25 5 20 5596.930 5706.950 111.983 1.117 o
-25 5 21 121.899 115.954 11.978 106.876 o
-25 5 22 152.517 157.770 14.247 78.891 o
-25 5 23 955.218 964.896 26.712 14.751 o
-25 5 24 2477.800 2475.910 53.782 4.140 o
-25 6 1 0.551 -1.273 9.143 369.553 o
-25 6 2 3.734 -7.537 8.443 418.241 o
-25 6 3 11.956 11.000 7.872 409.156 o
-25 6 4 2650.920 2649.350 52.658 3.968 o
-25 6 5 137.952 113.205 10.355 116.447 o
-25 6 6 252.984 238.648 13.782 61.741 o
-25 6 7 24.235 7.544 9.879 258.809 o
-25 6 8 3741.760 3713.190 74.725 2.253 o
-25 6 9 76.011 48.079 9.518 181.113 o
-25 6 10 1365.420 1323.740 31.890 9.946 o
-25 6 11 128.079 105.713 11.057 114.914 o
-25 6 12 2129.330 2198.530 50.473 4.880 o
-25 6 13 11.411 7.726 11.160 227.131 o
-25 6 14 3653.820 3660.930 105.012 1.636 o
-25 6 15 107.238 74.833 12.960 108.714 o
-25 6 16 135.095 134.289 13.115 91.895 o
-25 6 17 40.336 19.363 12.653 155.111 o
-25 6 18 4595.980 4845.880 113.528 1.275 o
-25 6 19 2.582 -7.061 11.482 231.952 o
-25 6 20 17.302 23.403 9.777 261.437 o
-25 6 21 7.554 7.513 9.856 292.544 o
-25 6 22 2816.570 2902.890 61.393 3.324 o
-25 6 23 23.241 16.611 9.129 286.014 o
-25 7 2 1447.060 1432.820 33.444 9.133 o
-25 7 3 93.604 82.066 11.362 130.218 o
-25 7 4 4.969 -2.517 9.678 318.100 o
-25 7 5 611.476 601.629 26.934 20.018 o
-25 7 6 1287.850 1262.700 38.348 9.031 o
-25 7 7 553.353 552.489 28.577 19.913 o
-25 7 8 456.829 418.891 16.410 36.410 o
-25 7 9 476.485 463.113 18.559 32.076 o
-25 7 10 2197.320 2241.270 55.431 4.418 o
-25 7 11 0.942 -9.901 10.762 266.436 o
-25 7 12 2420.320 2409.170 53.446 4.247 o
-25 7 13 1886.640 2020.090 47.416 5.588 o
-25 7 14 444.750 434.337 18.960 33.075 o
-25 7 15 80.397 50.952 10.918 151.599 o
-25 7 16 2939.970 2986.980 62.801 3.162 o
-25 7 17 582.747 616.444 23.160 23.163 o
-25 7 18 95.610 102.966 13.113 106.478 o
-25 7 19 689.389 697.631 27.151 18.347 o
-25 7 20 1554.600 1609.790 42.669 7.115 o
-25 8 6 142.512 110.333 13.180 92.484 o
-25 8 7 1875.120 1901.790 47.393 5.698 o
-25 8 8 436.051 367.230 16.794 37.808 o
-25 8 9 2.127 16.296 10.184 277.501 o
-25 8 10 369.566 319.957 15.995 43.676 o
-25 8 11 2598.120 2605.870 56.053 3.850 o
-25 8 12 502.101 474.804 19.594 29.914 o
-25 8 13 66.499 55.703 11.088 155.945 o
-25 8 14 951.788 975.145 29.156 13.841 o
-25 8 15 3009.040 3061.230 64.266 3.043 o
-25 8 16 87.359 63.621 11.514 135.507 o
-24 0 2 2888.010 2918.210 97.726 2.034 o
-24 0 4 16.079 26.290 8.879 303.848 o
-24 0 6 6224.090 6166.820 165.288 0.689 o
-24 0 8 356.191 337.127 19.515 37.343 o
-24 0 10 2685.030 2582.370 87.839 2.432 o
-24 0 12 5951.450 6102.640 190.307 0.585 o
-24 0 14 6662.400 6776.870 210.216 0.483 o
-24 0 16 9856.950 10081.000 307.131 0.234 o
-24 0 18 902.327 850.132 34.598 12.601 o
-24 0 20 8409.000 8460.130 224.668 0.390 o
-24 0 22 404.897 374.038 20.483 33.294 o
-24 0 24 1118.640 1207.170 46.245 8.036 o
-24 0 26 956.240 987.018 46.380 8.732 o
-24 0 28 1485.210 1611.930 65.030 4.649 o
-24 1 1 1991.720 1974.310 39.746 6.196 o
-24 1 2 329.583 303.240 12.146 55.614 o
-24 1 3 564.859 561.008 17.211 29.442 o
-24 1 4 6083.760 6102.840 108.786 1.068 o
-24 1 5 668.487 646.634 18.691 24.712 o
-24 1 6 9.102 2.544 7.083 531.378 o
-24 1 7 736.965 750.492 21.504 20.760 o
-24 1 8 3975.700 3911.190 76.354 2.105 o
-24 1 9 8.956 0.924 6.392 642.096 o
-24 1 10 1077.730 1036.760 29.002 12.851 o
-24 1 11 3251.420 3318.200 71.258 2.617 o
-24 1 12 5836.310 5920.250 120.839 1.007 o
-24 1 13 0.603 -11.983 8.809 397.760 o
-24 1 14 5157.130 5363.200 110.828 1.201 o
-24 1 15 3984.630 4121.280 86.855 1.857 o
-24 1 16 962.175 928.768 27.515 14.538 o
-24 1 17 663.128 713.603 24.382 20.285 o
-24 1 18 8458.210 8651.910 174.531 0.516 o
-24 1 19 3342.090 3392.360 68.505 2.646 o
-24 1 20 117.234 103.508 9.093 140.736 o
-24 1 21 329.729 327.052 12.914 52.757 o
-24 1 22 2690.910 2701.460 50.964 3.998 o
-24 1 23 79.686 70.133 10.217 157.361 o
-24 1 24 515.084 506.400 19.309 29.432 o
-24 1 25 641.270 658.550 23.219 21.800 o
-24 1 26 2487.770 2610.560 56.839 3.897 o
-24 1 27 82.681 87.538 12.021 125.671 o
-24 1 28 881.889 897.555 29.773 14.394 o
-24 2 1 91.421 87.756 7.961 179.189 o
-24 2 2 1224.280 1203.770 25.864 12.316 o
-24 2 3 3062.350 3044.380 54.528 3.400 o
-24 2 4 3.209 3.881 6.627 646.708 o
-24 2 5 4001.620 4036.590 70.146 2.211 o
-24 2 6 3729.790 3854.830 71.064 2.321 o
-24 2 7 1372.320 1315.320 31.134 10.089 o
-24 2 8 58.152 59.590 8.573 214.970 o
-24 2 9 3974.820 3833.230 75.796 2.130 o
-24 2 10 4009.060 4097.540 80.165 1.986 o
-24 2 11 7.128 10.829 6.935 534.463 o
-24 2 12 935.847 942.226 23.406 16.304 o
-24 2 13 11051.100 11278.900 195.555 0.366 o
-24 2 14 248.823 220.483 12.461 68.012 o
-24 2 15 345.734 317.701 14.386 48.584 o
-24 2 16 1944.300 2008.570 44.025 5.832 o
-24 2 17 4148.830 4119.540 87.250 1.810 o
-24 2 18 20.321 18.164 8.019 353.614 o
-24 2 19 984.006 982.722 25.593 14.860 o
-24 2 20 2354.150 2327.660 47.372 4.760 o
-24 2 21 3840.150 3840.940 68.428 2.347 o
-24 2 22 205.194 208.192 11.146 81.303 o
-24 2 23 3052.790 2998.320 55.980 3.363 o
-24 2 24 1282.890 1336.720 37.263 9.141 o
-24 2 25 161.672 179.148 13.082 81.991 o
-24 2 26 161.650 156.455 13.747 80.271 o
-24 2 27 2837.370 2894.300 60.957 3.332 o
-24 2 28 490.367 504.221 21.710 27.520 o
-24 3 1 3229.800 3183.520 57.066 3.146 o
-24 3 2 24.579 12.361 6.766 441.196 o
-24 3 3 2816.040 2733.020 49.781 3.932 o
-24 3 4 26.759 28.148 6.955 382.955 o
-24 3 5 3837.690 3708.810 72.781 2.267 o
-24 3 6 175.410 169.033 9.648 100.779 o
-24 3 7 3906.640 3874.920 76.038 2.140 o
-24 3 8 690.644 706.448 22.906 20.897 o
-24 3 9 1530.600 1476.520 36.473 8.277 o
-24 3 10 218.010 202.088 11.069 79.882 o
-24 3 11 8984.710 8931.290 166.121 0.518 o
-24 3 12 65.975 73.298 9.273 183.794 o
-24 3 13 134.642 142.951 9.839 116.733 o
-24 3 14 65.416 62.078 7.534 230.573 o
-24 3 15 4750.840 4646.300 84.668 1.654 o
-24 3 16 5.808 -1.972 7.942 458.672 o
-24 3 17 1234.000 1198.460 28.857 11.527 o
-24 3 18 9.304 11.827 8.408 374.873 o
-24 3 19 5185.180 5211.660 95.350 1.377 o
-24 3 20 140.587 128.529 10.706 109.825 o
-24 3 21 3577.140 3642.960 73.618 2.353 o
-24 3 22 34.032 22.070 9.351 251.328 o
-24 3 23 1167.810 1120.390 28.236 12.275 o
-24 3 24 40.040 37.269 8.718 252.182 o
-24 3 25 5153.720 5202.240 96.242 1.373 o
-24 3 26 0.988 -3.429 8.729 403.452 o
-24 3 27 699.540 716.168 25.158 19.303 o
-24 4 1 315.546 302.013 13.838 52.723 o
-24 4 2 1259.180 1305.070 29.323 11.017 o
-24 4 3 3556.170 3435.160 64.338 2.663 o
-24 4 4 392.929 399.088 14.996 42.043 o
-24 4 5 4134.690 4113.590 80.493 1.942 o
-24 4 6 1622.810 1629.720 36.842 7.748 o
-24 4 7 2118.870 2120.940 48.927 5.064 o
-24 4 8 126.239 128.061 11.127 111.045 o
-24 4 9 4329.570 4369.460 85.544 1.767 o
-24 4 10 701.105 659.342 20.747 22.533 o
-24 4 11 505.886 475.577 19.419 29.993 o
-24 4 12 530.095 524.181 17.566 30.614 o
-24 4 13 3728.740 3738.260 66.333 2.465 o
-24 4 14 1164.470 1155.380 26.053 12.787 o
-24 4 15 169.252 153.444 9.665 104.727 o
-24 4 16 725.444 708.925 19.657 22.411 o
-24 4 17 2947.790 2880.180 50.529 3.720 o
-24 4 18 6.646 13.819 8.152 401.881 o
-24 4 19 1917.560 1934.870 39.015 6.451 o
-24 4 20 2166.280 2240.460 47.629 5.029 o
-24 4 21 2080.350 2036.020 45.868 5.431 o
-24 4 22 77.441 53.053 11.136 149.230 o
-24 4 23 3248.380 3258.290 69.152 2.699 o
-24 4 24 1162.060 1183.510 31.478 11.273 o
-24 4 25 1024.030 994.407 32.560 12.188 o
-24 4 26 156.333 158.167 13.792 80.809 o
-24 5 1 1090.000 1066.520 27.682 13.083 o
-24 5 2 10.513 13.604 7.605 433.416 o
-24 5 3 103.452 113.351 11.374 119.464 o
-24 5 4 4536.350 4509.700 83.156 1.742 o
-24 5 5 1593.380 1602.120 34.935 8.146 o
-24 5 6 131.528 123.110 9.340 126.519 o
-24 5 7 1875.990 1838.640 38.879 6.649 o
-24 5 8 3819.650 3707.140 73.740 2.250 o
-24 5 9 124.415 104.422 11.046 116.579 o
-24 5 10 1841.240 1829.200 38.627 6.760 o
-24 5 11 1644.090 1661.910 36.128 7.748 o
-24 5 12 2994.540 3006.890 57.981 3.318 o
-24 5 13 5.783 -10.717 8.822 376.714 o
-24 5 14 1265.960 1247.790 29.719 11.033 o
-24 5 15 2059.290 2068.840 42.778 5.712 o
-24 5 16 163.261 162.969 10.825 97.280 o
-24 5 17 10.926 16.576 8.792 335.246 o
-24 5 18 3749.460 3891.150 75.975 2.190 o
-24 5 19 1659.900 1677.240 40.359 7.116 o
-24 5 20 40.074 47.449 10.829 184.245 o
-24 5 21 582.330 586.296 21.619 24.724 o
-24 5 22 2964.710 3067.250 66.864 2.966 o
-24 5 23 837.611 802.494 24.062 17.757 o
-24 5 24 366.008 341.284 18.009 39.507 o
-24 5 25 823.105 852.532 30.665 14.637 o
-24 6 1 61.003 55.506 9.822 184.756 o
-24 6 2 2397.980 2511.010 58.674 3.908 o
-24 6 3 48.452 29.604 9.062 233.545 o
-24 6 4 6.106 17.832 7.931 414.672 o
-24 6 5 177.805 170.279 10.073 97.311 o
-24 6 6 3045.600 3005.700 58.646 3.258 o
-24 6 7 64.322 59.533 10.055 175.368 o
-24 6 8 274.285 270.664 13.584 58.511 o
-24 6 9 120.525 112.776 10.463 122.213 o
-24 6 10 4072.580 4126.450 88.986 1.795 o
-24 6 11 21.331 4.293 8.619 333.769 o
-24 6 12 2595.270 2665.360 53.431 3.968 o
-24 6 13 114.576 106.184 11.011 120.316 o
-24 6 14 1303.170 1334.620 33.740 9.792 o
-24 6 15 9.741 6.058 10.118 275.905 o
-24 6 16 3351.970 3354.580 68.746 2.643 o
-24 6 17 466.261 438.811 18.124 33.369 o
-24 6 18 81.644 130.692 16.432 79.702 o
-24 6 19 174.063 182.222 13.379 77.915 o
-24 6 20 3236.690 3333.700 75.101 2.501 o
-24 6 21 0.207 -14.033 10.439 284.553 o
-24 6 22 16.220 22.346 9.864 260.554 o
-24 6 23 16.591 13.166 10.227 252.283 o
-24 6 24 3121.550 3187.480 77.163 2.512 o
-24 7 1 202.867 237.742 14.267 65.779 o
-24 7 2 172.002 170.110 12.961 81.597 o
-24 7 3 727.108 709.846 24.236 19.545 o
-24 7 4 960.088 889.037 25.830 15.363 o
-24 7 5 252.501 257.533 14.256 59.240 o
-24 7 6 8.232 1.710 9.225 336.310 o
-24 7 7 386.703 311.855 15.053 44.754 o
-24 7 8 2335.530 2333.400 48.664 4.690 o
-24 7 9 47.638 38.691 9.577 213.296 o
-24 7 10 1355.750 1378.710 38.848 8.538 o
-24 7 11 1377.890 1366.450 40.539 8.189 o
-24 7 12 1297.010 1423.350 41.332 8.194 o
-24 7 13 7.209 3.304 11.860 210.233 o
-24 7 14 2419.660 2463.960 58.446 3.923 o
-24 7 15 408.120 381.266 17.954 36.882 o
-24 7 16 585.226 589.644 22.744 23.695 o
-24 7 17 641.497 621.715 27.039 19.436 o
-24 7 18 1920.230 1950.560 45.644 5.761 o
-24 7 19 553.855 513.054 20.456 27.188 o
-24 7 20 152.612 156.062 14.138 79.648 o
-24 7 21 477.052 432.771 19.697 31.130 o
-24 8 3 1053.320 1059.040 29.995 12.627 o
-24 8 4 49.017 35.277 10.176 197.609 o
-24 8 5 1276.470 1304.690 36.737 9.326 o
-24 8 6 481.587 440.784 19.199 31.481 o
-24 8 7 382.996 378.940 18.559 36.993 o
-24 8 8 408.694 363.488 18.377 36.555 o
-24 8 9 2330.460 2359.490 52.522 4.420 o
-24 8 10 595.119 599.899 22.228 23.841 o
-24 8 11 13.945 27.515 10.300 242.153 o
-24 8 12 338.447 289.033 15.905 46.669 o
-24 8 13 2877.210 2969.710 62.946 3.199 o
-24 8 14 515.781 507.780 21.862 26.734 o
-24 8 15 204.239 206.612 14.016 68.607 o
-24 8 16 846.383 845.039 27.052 16.052 o
-24 8 17 2203.440 2294.450 50.993 4.699 o
-24 8 18 164.678 130.676 11.651 95.485 o
-23 0 2 1335.920 1336.650 34.366 9.535 o
-23 0 4 8176.770 8223.970 193.011 0.477 o
-23 0 6 422.541 401.638 21.341 31.110 o
-23 0 8 4601.830 4551.090 123.999 1.172 o
-23 0 10 3153.580 3359.600 110.182 1.654 o
-23 0 12 9067.570 9118.510 277.587 0.282 o
-23 0 14 2914.890 2969.850 84.168 2.407 o
-23 0 16 5428.130 5328.860 144.061 0.887 o
-23 0 18 13302.900 13683.100 356.145 0.162 o
-23 0 20 1692.220 1760.260 56.220 5.176 o
-23 0 22 5330.240 5416.170 132.448 0.981 o
-23 0 24 142.433 151.536 17.490 63.986 o
-23 0 26 3843.610 3934.560 119.965 1.347 o
-23 0 28 1506.340 1544.280 53.555 5.857 o
-23 1 1 120.944 135.689 7.656 145.651 o
-23 1 2 4101.070 4064.730 70.374 2.167 o
-23 1 3 1580.120 1572.430 30.799 8.868 o
-23 1 4 279.258 272.391 10.238 68.062 o
-23 1 5 175.618 161.914 9.683 101.501 o
-23 1 6 7961.320 8038.940 141.695 0.664 o
-23 1 7 1398.710 1410.510 32.000 9.620 o
-23 1 8 613.354 610.189 18.568 26.386 o
-23 1 9 1708.310 1676.270 39.852 7.073 o
-23 1 10 6757.240 6649.310 124.686 0.870 o
-23 1 11 25.898 -0.266 8.469 335.992 o
-23 1 12 1742.820 1708.380 39.992 6.943 o
-23 1 13 3245.300 3384.900 67.123 2.736 o
-23 1 14 4349.730 4379.360 84.993 1.771 o
-23 1 15 468.793 465.229 21.198 29.114 o
-23 1 16 6384.120 6437.640 121.685 0.928 o
-23 1 17 3633.090 3657.820 72.469 2.359 o
-23 1 18 1251.670 1228.200 30.145 11.050 o
-23 1 19 96.758 98.663 9.402 149.812 o
-23 1 20 5261.500 5223.880 89.874 1.428 o
-23 1 21 1233.130 1253.770 26.376 11.990 o
-23 1 22 18.682 19.051 7.840 369.611 o
-23 1 23 321.286 326.193 14.185 50.497 o
-23 1 24 5634.200 5707.230 110.823 1.123 o
-23 1 25 222.008 247.746 14.657 61.549 o
-23 1 26 810.918 822.523 25.829 17.074 o
-23 1 27 405.350 397.497 18.401 35.974 o
-23 1 28 1211.220 1266.200 36.064 9.779 o
-23 1 29 20.213 9.285 9.668 274.033 o
-23 2 1 2671.260 2608.350 44.964 4.389 o
-23 2 2 45.639 34.327 5.940 362.093 o
-23 2 3 772.218 766.672 17.536 22.386 o
-23 2 4 2588.990 2523.300 45.698 4.484 o
-23 2 5 7001.050 6979.780 123.432 0.845 o
-23 2 6 75.877 81.411 8.557 185.190 o
-23 2 7 1565.400 1478.390 35.883 8.265 o
-23 2 8 5221.510 5337.890 108.655 1.217 o
-23 2 9 1034.070 949.618 26.300 14.342 o
-23 2 10 126.327 117.949 8.284 140.969 o
-23 2 11 11037.500 11097.800 192.392 0.374 o
-23 2 12 3266.060 3272.840 60.963 2.960 o
-23 2 13 101.484 82.013 7.442 181.316 o
-23 2 14 280.881 233.729 10.055 71.103 o
-23 2 15 5699.330 5733.040 109.382 1.127 o
-23 2 16 460.435 444.877 17.036 34.904 o
-23 2 17 1201.120 1220.430 31.002 11.109 o
-23 2 18 1538.370 1548.920 31.892 8.878 o
-23 2 19 5046.910 5003.330 86.358 1.532 o
-23 2 20 46.545 49.159 8.040 254.806 o
-23 2 21 253.718 258.344 11.736 67.487 o
-23 2 22 3598.530 3624.600 64.776 2.588 o
-23 2 23 1661.280 1654.720 34.132 7.990 o
-23 2 24 382.824 362.659 16.335 41.180 o
-23 2 25 2374.840 2393.120 55.261 4.185 o
-23 2 26 1619.190 1619.870 38.189 7.579 o
-23 2 27 383.743 375.046 17.134 39.435 o
-23 2 28 126.294 101.225 12.486 103.339 o
-23 3 1 754.510 730.239 18.703 22.323 o
-23 3 2 69.091 51.067 7.075 245.544 o
-23 3 3 3846.510 3687.050 64.325 2.477 o
-23 3 4 391.639 350.973 15.378 42.745 o
-23 3 5 2977.690 2935.500 55.215 3.470 o
-23 3 6 79.618 74.848 7.821 199.052 o
-23 3 7 4489.500 4421.140 85.454 1.725 o
-23 3 8 321.316 320.283 13.357 52.678 o
-23 3 9 7632.710 7546.410 141.110 0.697 o
-23 3 10 22.704 31.290 7.402 363.175 o
-23 3 11 1439.780 1360.960 31.268 9.695 o
-23 3 12 167.866 169.587 10.300 98.611 o
-23 3 13 6758.750 6703.580 126.025 0.859 o
-23 3 14 112.057 102.721 8.953 145.467 o
-23 3 15 80.734 79.064 7.403 203.899 o
-23 3 16 24.226 26.000 7.540 358.361 o
-23 3 17 4341.940 4386.840 76.555 1.921 o
-23 3 18 108.792 87.032 8.896 152.826 o
-23 3 19 681.099 689.066 19.762 23.298 o
-23 3 20 275.384 267.041 12.317 62.444 o
-23 3 21 3283.310 3340.370 67.960 2.702 o
-23 3 22 243.711 243.384 12.799 65.967 o
-23 3 23 4424.530 4525.170 79.336 1.831 o
-23 3 24 0.178 6.144 8.472 417.682 o
-23 3 25 1085.950 1091.110 28.614 12.749 o
-23 3 26 5.780 7.672 10.383 268.933 o
-23 3 27 3135.390 3136.650 69.760 2.759 o
-23 3 28 111.336 92.268 12.498 109.136 o
-23 4 1 2547.440 2471.900 48.421 4.394 o
-23 4 2 18.530 19.015 7.383 403.725 o
-23 4 3 1614.030 1598.860 33.925 8.241 o
-23 4 4 3697.630 3798.620 74.752 2.253 o
-23 4 5 4535.830 4508.200 87.151 1.678 o
-23 4 6 190.274 195.342 12.513 78.464 o
-23 4 7 5494.570 5434.900 103.758 1.225 o
-23 4 8 1584.810 1565.660 35.416 8.152 o
-23 4 9 1427.600 1381.150 32.194 9.528 o
-23 4 10 588.792 601.647 19.490 26.254 o
-23 4 11 3377.330 3332.120 62.581 2.831 o
-23 4 12 2042.860 2026.150 41.398 5.901 o
-23 4 13 674.624 646.063 18.315 24.867 o
-23 4 14 58.453 41.089 7.373 263.137 o
-23 4 15 3416.120 3476.340 75.895 2.382 o
-23 4 16 480.396 456.181 15.355 36.112 o
-23 4 17 458.123 427.873 16.503 36.047 o
-23 4 18 2110.110 2129.170 39.015 5.911 o
-23 4 19 2870.230 2940.980 57.163 3.460 o
-23 4 20 25.245 18.212 8.364 318.699 o
-23 4 21 1713.570 1744.280 40.901 6.855 o
-23 4 22 614.821 594.410 21.385 24.206 o
-23 4 23 1561.180 1531.410 33.081 8.641 o
-23 4 24 159.073 145.121 10.845 100.671 o
-23 4 25 2840.830 2886.350 54.430 3.625 o
-23 4 26 1243.860 1247.960 39.012 9.064 o
-23 4 27 839.041 837.577 26.130 16.576 o
-23 5 1 195.671 189.451 11.051 85.445 o
-23 5 2 3405.080 3381.630 63.904 2.762 o
-23 5 3 1783.880 1800.260 37.972 6.995 o
-23 5 4 296.476 283.547 11.914 60.431 o
-23 5 5 1479.410 1510.470 31.500 9.220 o
-23 5 6 7075.710 7124.230 119.860 0.854 o
-23 5 7 209.570 201.919 11.536 79.246 o
-23 5 8 211.726 188.942 12.792 74.173 o
-23 5 9 1329.520 1297.320 29.823 10.591 o
-23 5 10 5824.070 5803.500 104.363 1.153 o
-23 5 11 17.492 11.546 8.231 359.682 o
-23 5 12 783.081 806.971 22.446 19.206 o
-23 5 13 1469.210 1519.400 33.609 8.878 o
-23 5 14 3079.170 3066.880 58.986 3.204 o
-23 5 15 77.384 64.025 9.007 183.031 o
-23 5 16 2356.340 2441.240 48.803 4.595 o
-23 5 17 1667.980 1667.240 36.156 7.674 o
-23 5 18 487.880 482.186 20.054 29.685 o
-23 5 19 424.566 413.207 16.002 38.517 o
-23 5 20 2690.060 2713.510 51.251 3.979 o
-23 5 21 938.810 909.637 26.963 15.011 o
-23 5 22 22.459 12.737 9.496 274.269 o
-23 5 23 307.544 277.408 15.774 49.453 o
-23 5 24 4140.810 4110.940 81.934 1.913 o
-23 5 25 252.958 243.912 16.083 54.102 o
-23 5 26 335.556 357.607 21.772 33.932 o
-23 6 1 325.384 288.128 15.430 48.656 o
-23 6 2 498.232 482.316 18.069 31.670 o
-23 6 3 0.078 -2.140 8.031 481.124 o
-23 6 4 5085.020 5189.080 105.814 1.275 o
-23 6 5 243.704 235.281 10.795 73.960 o
-23 6 6 69.722 69.209 8.159 205.728 o
-23 6 7 4.781 -8.939 7.570 508.172 o
-23 6 8 4862.240 4854.280 94.594 1.472 o
-23 6 9 29.862 12.931 8.271 318.521 o
-23 6 10 805.006 841.750 23.458 18.203 o
-23 6 11 7.337 15.591 8.265 386.364 o
-23 6 12 3918.830 3919.770 73.365 2.188 o
-23 6 13 466.885 423.873 16.227 36.155 o
-23 6 14 2175.330 2202.850 48.020 5.011 o
-23 6 15 408.838 375.267 16.191 39.832 o
-23 6 16 2057.990 2114.490 46.683 5.337 o
-23 6 17 36.020 32.196 10.910 193.071 o
-23 6 18 4816.250 4888.210 97.191 1.443 o
-23 6 19 96.406 97.643 11.586 123.038 o
-23 6 20 251.507 254.668 18.002 48.305 o
-23 6 21 8.665 5.246 10.413 264.456 o
-23 6 22 3787.770 3913.460 80.249 2.076 o
-23 6 23 47.890 30.526 10.755 186.604 o
-23 6 24 196.320 208.423 16.025 61.263 o
-23 7 1 6.240 5.875 9.851 297.569 o
-23 7 2 3128.750 3247.660 68.235 2.788 o
-23 7 3 964.068 1044.540 31.068 12.871 o
-23 7 4 199.119 180.946 13.845 71.836 o
-23 7 5 269.336 238.491 15.682 54.158 o
-23 7 6 1810.060 1755.830 36.073 7.214 o
-23 7 7 479.519 456.370 16.357 34.856 o
-23 7 8 7.271 5.069 7.880 444.244 o
-23 7 9 683.292 691.929 21.815 21.838 o
-23 7 10 2651.790 2749.930 69.125 3.130 o
-23 7 11 446.743 448.824 20.542 30.740 o
-23 7 12 1621.790 1631.650 47.054 6.384 o
-23 7 13 855.659 878.179 27.628 15.570 o
-23 7 14 1746.800 1879.650 47.219 5.936 o
-23 7 15 65.565 60.987 13.216 123.107 o
-23 7 16 3168.460 3259.870 78.682 2.433 o
-23 7 17 901.446 893.969 30.111 14.131 o
-23 7 18 1003.830 1070.780 31.907 12.290 o
-23 7 19 99.676 88.615 11.260 127.316 o
-23 7 20 3194.220 3374.020 74.810 2.519 o
-23 7 21 527.333 535.433 21.678 26.349 o
-23 7 22 25.572 34.496 9.508 248.997 o
-23 8 1 1717.360 1745.650 38.911 7.093 o
-23 8 2 428.325 410.179 18.430 34.815 o
-23 8 3 220.745 194.302 13.606 68.957 o
-23 8 4 802.940 777.615 25.666 17.472 o
-23 8 5 1677.370 1745.390 41.398 6.869 o
-23 8 6 19.638 7.264 10.316 248.437 o
-23 8 7 845.257 834.359 27.165 16.061 o
-23 8 8 923.759 984.275 33.934 12.331 o
-23 8 9 300.966 314.724 18.113 43.242 o
-23 8 10 135.029 108.698 12.344 101.003 o
-23 8 11 2962.530 3037.430 64.152 3.080 o
-23 8 12 706.342 723.972 25.520 18.955 o
-23 8 13 35.312 62.313 11.371 169.932 o
-23 8 14 1363.700 1390.280 35.525 9.113 o
-23 8 15 3174.650 3192.740 66.791 2.829 o
-23 8 16 783.892 812.570 27.975 16.348 o
-23 8 17 158.784 166.342 14.144 77.694 o
-23 8 18 774.596 793.392 24.216 18.452 o
-23 8 19 2253.550 2349.810 55.419 4.310 o
-23 8 20 48.731 42.345 10.609 183.981 o
-23 9 5 668.652 680.287 22.901 21.427 o
-23 9 6 51.654 32.570 11.130 173.941 o
-23 9 7 688.660 779.083 26.008 18.553 o
-23 9 8 24.171 26.102 10.634 217.357 o
-23 9 9 1403.680 1362.360 32.802 9.540 o
-23 9 10 33.938 15.545 9.415 254.436 o
-23 9 11 405.665 444.518 17.482 36.416 o
-23 9 12 17.003 6.352 9.452 294.515 o
-23 9 13 3133.860 3109.570 58.333 3.181 o
-23 9 14 46.196 17.542 10.492 201.384 o
-23 9 15 1.694 37.043 10.223 257.387 o
-22 0 2 9909.070 9944.080 210.723 0.376 o
-22 0 4 5207.770 5281.570 128.229 1.033 o
-22 0 6 5202.380 5075.000 136.505 0.972 o
-22 0 8 85.870 88.595 11.854 126.141 o
-22 0 10 9320.850 9242.240 244.319 0.330 o
-22 0 12 1187.440 1235.090 40.369 8.985 o
-22 0 14 6001.700 5878.680 157.015 0.752 o
-22 0 16 8348.940 8527.680 224.232 0.392 o
-22 0 18 7606.390 7543.450 200.129 0.481 o
-22 0 20 5699.750 5761.590 139.508 0.885 o
-22 0 22 1217.840 1212.810 38.679 9.281 o
-22 0 24 6321.660 6370.470 171.970 0.648 o
-22 0 26 11.414 12.382 12.082 194.081 o
-22 0 28 1344.590 1307.750 55.405 6.044 o
-22 1 1 2973.120 2976.830 49.919 3.687 o
-22 1 2 3065.140 3016.750 48.419 3.660 o
-22 1 3 373.160 389.798 12.828 47.377 o
-22 1 4 6644.440 6700.970 111.964 0.958 o
-22 1 5 4358.920 4389.160 75.012 1.944 o
-22 1 6 1948.080 1995.790 39.547 6.278 o
-22 1 7 591.382 545.853 18.257 27.957 o
-22 1 8 7497.400 7470.980 160.986 0.622 o
-22 1 9 478.050 431.988 16.597 35.063 o
-22 1 10 447.028 465.999 14.556 38.403 o
-22 1 11 2068.770 2051.990 40.334 5.932 o
-22 1 12 7722.200 7833.800 145.934 0.664 o
-22 1 13 62.588 44.689 7.841 238.928 o
-22 1 14 1329.830 1364.560 29.307 10.546 o
-22 1 15 3545.460 3483.180 68.697 2.531 o
-22 1 16 6131.510 6327.170 119.489 0.971 o
-22 1 17 32.955 28.964 8.203 294.850 o
-22 1 18 5238.330 5291.990 101.484 1.294 o
-22 1 19 4958.430 5047.360 86.604 1.542 o
-22 1 20 1633.940 1583.970 32.213 8.456 o
-22 1 21 422.853 394.750 13.281 43.357 o
-22 1 22 3865.750 3901.930 69.021 2.311 o
-22 1 23 701.020 690.685 21.033 22.081 o
-22 1 24 145.020 165.773 11.822 94.841 o
-22 1 25 84.800 109.277 10.562 138.066 o
-22 1 26 3230.270 3229.780 66.918 2.788 o
-22 1 27 417.402 377.664 18.500 35.739 o
-22 1 28 186.542 167.164 18.410 55.184 o
-22 1 29 645.423 659.460 24.083 21.124 o
-22 2 1 429.982 425.351 13.801 41.319 o
-22 2 2 1587.180 1571.260 30.952 8.822 o
-22 2 3 8136.420 7937.350 131.677 0.698 o
-22 2 4 45.068 44.067 5.778 355.498 o
-22 2 5 411.728 397.240 12.379 45.415 o
-22 2 6 2433.050 2409.460 46.151 4.700 o
-22 2 7 3655.050 3551.070 69.514 2.449 o
-22 2 8 59.648 67.593 7.621 232.561 o
-22 2 9 6698.220 6802.220 135.954 0.802 o
-22 2 10 6442.510 6570.980 123.482 0.905 o
-22 2 11 3663.170 3670.920 76.947 2.232 o
-22 2 12 176.795 190.475 10.849 90.492 o
-22 2 13 8903.590 8916.920 155.286 0.554 o
-22 2 14 2502.780 2619.550 53.741 4.054 o
-22 2 15 205.899 206.325 12.813 73.640 o
-22 2 16 494.974 482.317 16.052 34.178 o
-22 2 17 10266.900 10298.100 162.203 0.464 o
-22 2 18 332.586 322.963 13.021 52.444 o
-22 2 19 107.339 122.926 8.763 144.692 o
-22 2 20 770.173 748.226 20.284 20.996 o
-22 2 21 4068.740 4066.880 79.790 1.981 o
-22 2 22 25.251 17.783 7.253 388.494 o
-22 2 23 1664.380 1621.670 33.231 8.157 o
-22 2 24 1964.730 1988.050 41.991 6.013 o
-22 2 25 1958.050 1970.190 47.996 5.466 o
-22 2 26 117.630 91.483 10.713 125.194 o
-22 2 27 968.738 958.272 27.518 14.373 o
-22 2 28 780.538 802.023 25.990 17.416 o
-22 2 29 101.535 88.996 12.075 117.346 o
-22 3 1 5504.360 5459.410 92.652 1.336 o
-22 3 2 1.577 -2.655 5.868 870.051 o
-22 3 3 1554.760 1572.420 30.988 8.926 o
-22 3 4 433.433 449.778 13.943 40.308 o
-22 3 5 6595.310 6525.880 115.608 0.946 o
-22 3 6 3.816 -14.754 5.903 819.846 o
-22 3 7 3651.410 3651.720 71.945 2.367 o
-22 3 8 190.595 209.749 11.206 83.639 o
-22 3 9 5190.580 5149.240 98.664 1.343 o
-22 3 10 28.779 10.933 7.196 392.116 o
-22 3 11 11142.000 11262.800 206.777 0.346 o
-22 3 12 148.425 152.615 9.798 110.518 o
-22 3 13 2650.690 2627.810 53.574 3.929 o
-22 3 14 61.578 54.906 8.052 227.208 o
-22 3 15 7860.850 7760.120 145.780 0.660 o
-22 3 16 25.004 24.051 6.762 412.005 o
-22 3 17 17.041 17.038 6.466 499.001 o
-22 3 18 66.566 74.368 6.568 244.439 o
-22 3 19 7716.500 7703.750 123.139 0.769 o
-22 3 20 148.952 138.227 9.976 111.363 o
-22 3 21 2098.810 2063.520 42.111 5.712 o
-22 3 22 0.132 8.573 7.877 473.614 o
-22 3 23 2735.680 2745.860 51.090 3.932 o
-22 3 24 19.943 18.569 7.815 367.730 o
-22 3 25 2607.890 2561.700 49.127 4.245 o
-22 3 26 0.145 0.605 8.125 467.882 o
-22 3 27 1574.590 1617.590 40.898 7.309 o
-22 3 28 15.111 -3.688 9.647 295.401 o
-22 4 1 22.879 17.243 7.240 400.107 o
-22 4 2 2999.920 3067.570 57.863 3.299 o
-22 4 3 4481.680 4447.830 85.936 1.716 o
-22 4 4 43.591 40.091 7.503 289.007 o
-22 4 5 2526.520 2534.850 49.611 4.312 o
-22 4 6 2436.040 2450.560 45.331 4.726 o
-22 4 7 3881.640 3869.920 67.696 2.343 o
-22 4 8 300.275 282.727 12.315 58.965 o
-22 4 9 5534.940 5615.420 106.532 1.181 o
-22 4 10 4119.420 4134.000 80.321 1.947 o
-22 4 11 3893.720 3917.240 72.050 2.227 o
-22 4 12 8.461 -4.117 7.303 516.954 o
-22 4 13 5524.370 5605.660 107.081 1.177 o
-22 4 14 791.730 739.820 20.382 20.680 o
-22 4 15 404.398 384.332 13.897 43.695 o
-22 4 16 557.938 538.848 20.844 26.428 o
-22 4 17 5258.910 5335.990 92.449 1.389 o
-22 4 18 1539.180 1497.860 29.572 9.348 o
-22 4 19 823.113 813.719 21.159 19.314 o
-22 4 20 780.580 803.965 20.799 20.148 o
-22 4 21 1763.350 1786.430 40.698 6.729 o
-22 4 22 2.253 -1.520 8.018 469.967 o
-22 4 23 2360.860 2361.580 47.484 4.724 o
-22 4 24 2020.080 2095.560 40.963 5.921 o
-22 4 25 1926.590 1940.800 38.405 6.491 o
-22 4 26 7.313 7.758 8.590 375.473 o
-22 4 27 2083.070 2116.750 60.650 4.220 o
-22 5 1 2091.070 2119.270 42.988 5.603 o
-22 5 2 370.704 358.469 16.217 42.134 o
-22 5 3 14.445 17.286 7.713 398.460 o
-22 5 4 5845.160 5865.400 104.996 1.141 o
-22 5 5 1186.490 1190.500 28.003 12.026 o
-22 5 6 15.637 -2.193 7.204 482.377 o
-22 5 7 728.367 718.070 19.871 22.150 o
-22 5 8 6586.100 6574.350 117.258 0.934 o
-22 5 9 1486.770 1527.020 33.255 8.866 o
-22 5 10 321.861 339.116 13.539 51.459 o
-22 5 11 1582.130 1607.500 34.539 8.231 o
-22 5 12 7421.290 7501.940 132.745 0.750 o
-22 5 13 237.679 223.895 13.201 66.459 o
-22 5 14 533.262 512.165 17.080 31.219 o
-22 5 15 2441.610 2432.800 45.722 4.704 o
-22 5 16 2754.430 2808.890 51.831 3.851 o
-22 5 17 125.375 127.086 9.706 124.759 o
-22 5 18 3044.870 3047.010 58.794 3.239 o
-22 5 19 966.014 994.330 25.573 14.967 o
-22 5 20 179.850 163.162 10.099 97.552 o
-22 5 21 145.646 118.928 10.020 115.547 o
-22 5 22 2312.620 2289.380 49.367 4.693 o
-22 5 23 1514.940 1476.600 37.696 8.126 o
-22 5 24 10.432 15.461 8.319 371.027 o
-22 5 25 506.566 517.976 26.226 22.710 o
-22 5 26 3144.040 3233.120 85.597 2.246 o
-22 6 1 113.172 85.384 9.746 139.877 o
-22 6 2 2807.780 2796.300 51.478 3.828 o
-22 6 3 24.878 21.120 8.059 332.793 o
-22 6 4 768.212 766.219 21.956 19.942 o
-22 6 5 30.462 16.157 7.942 330.554 o
-22 6 6 4858.430 4907.250 80.894 1.656 o
-22 6 7 45.310 35.200 7.767 280.018 o
-22 6 8 24.088 50.003 8.107 295.457 o
-22 6 9 3.338 -1.605 8.535 411.287 o
-22 6 10 6984.450 7036.340 125.132 0.835 o
-22 6 11 684.648 646.329 20.387 23.183 o
-22 6 12 695.069 743.361 21.760 21.286 o
-22 6 13 56.396 42.362 8.669 225.609 o
-22 6 14 3116.730 3144.720 64.476 2.953 o
-22 6 15 2.301 -13.106 8.474 421.753 o
-22 6 16 2449.600 2545.450 57.817 3.900 o
-22 6 17 6.853 9.136 9.095 338.195 o
-22 6 18 2282.210 2374.240 51.192 4.553 o
-22 6 19 70.465 62.504 10.627 159.111 o
-22 6 20 3286.880 3414.720 76.907 2.413 o
-22 6 21 243.791 219.453 12.819 67.397 o
-22 6 22 199.433 203.894 11.837 79.432 o
-22 6 23 98.339 109.065 11.635 119.491 o
-22 6 24 3857.850 3999.180 102.811 1.606 o
-22 6 25 61.855 56.166 14.356 111.434 o
-22 7 1 704.068 689.374 25.706 19.083 o
-22 7 2 990.303 990.362 31.416 12.762 o
-22 7 3 746.863 779.747 28.407 16.638 o
-22 7 4 1459.060 1488.250 37.433 8.313 o
-22 7 5 808.361 774.107 33.487 13.839 o
-22 7 6 694.505 686.810 22.149 21.480 o
-22 7 7 440.268 424.959 18.747 33.677 o
-22 7 8 3488.740 3505.620 66.329 2.620 o
-22 7 9 293.639 259.033 13.820 56.528 o
-22 7 10 27.627 32.039 9.636 242.920 o
-22 7 11 1158.080 1211.790 31.480 11.222 o
-22 7 12 2116.120 2157.790 44.639 5.395 o
-22 7 13 182.661 165.722 11.860 86.136 o
-22 7 14 1870.390 1913.210 42.727 6.172 o
-22 7 15 745.363 740.031 24.068 19.216 o
-22 7 16 1178.570 1222.960 32.136 10.931 o
-22 7 17 2.375 -5.828 9.599 330.311 o
-22 7 18 1631.090 1708.750 43.466 6.742 o
-22 7 19 1466.930 1534.280 39.309 7.921 o
-22 7 20 1297.850 1413.510 38.736 8.682 o
-22 7 21 364.525 332.204 15.696 44.202 o
-22 7 22 2843.550 2881.840 57.568 3.482 o
-22 7 23 258.583 258.092 17.171 49.971 o
-22 8 1 203.175 178.174 12.192 79.304 o
-22 8 2 147.810 167.898 13.344 84.152 o
-22 8 3 2826.720 2841.770 66.079 3.136 o
-22 8 4 531.158 512.757 23.281 24.979 o
-22 8 5 427.300 393.832 18.124 35.609 o
-22 8 6 1441.900 1462.970 36.619 8.541 o
-22 8 7 1118.690 1098.270 35.394 10.661 o
-22 8 8 2.041 1.333 10.477 277.493 o
-22 8 9 1128.470 1105.950 32.107 11.470 o
-22 8 10 383.135 332.965 16.655 41.343 o
-22 8 11 595.230 588.843 21.337 24.680 o
-22 8 12 287.851 268.977 15.755 51.257 o
-22 8 13 3215.170 3315.010 65.789 2.812 o
-22 8 14 695.102 706.421 28.266 17.595 o
-22 8 15 40.339 54.075 10.562 187.357 o
-22 8 16 316.966 298.368 16.560 46.253 o
-22 8 17 3878.940 3991.100 76.494 2.120 o
-22 8 18 254.189 239.288 14.395 59.537 o
-22 8 19 19.710 26.093 9.870 251.193 o
-22 8 20 733.279 781.128 24.084 19.100 o
-22 8 21 2332.680 2359.460 51.878 4.461 o
-22 9 2 35.074 37.375 10.475 203.124 o
-22 9 3 178.619 173.040 12.683 81.639 o
-22 9 4 18.290 5.381 9.630 283.651 o
-22 9 5 2379.220 2426.780 53.187 4.295 o
-22 9 6 83.665 76.001 11.703 131.801 o
-22 9 7 1240.780 1221.830 32.645 10.528 o
-22 9 8 24.296 7.319 10.463 235.561 o
-22 9 9 769.359 808.528 24.904 18.062 o
-22 9 10 10.084 -2.778 9.571 311.661 o
-22 9 11 1715.650 1693.710 38.560 7.202 o
-22 9 12 1.024 -3.455 8.736 402.627 o
-22 9 13 66.725 76.971 10.771 154.413 o
-22 9 14 9.874 1.034 9.701 303.322 o
-22 9 15 3865.740 3895.080 70.726 2.272 o
-22 9 16 9.020 -3.607 9.385 325.983 o
-22 9 17 38.071 65.675 10.711 180.780 o
-21 0 2 7063.730 6881.110 147.777 0.716 o
-21 0 4 9014.290 9144.340 195.252 0.437 o
-21 0 6 1847.930 1722.940 52.300 5.383 o
-21 0 8 9134.600 8986.610 234.975 0.352 o
-21 0 10 20.196 17.837 7.497 390.687 o
-21 0 12 6728.420 6625.970 174.913 0.613 o
-21 0 14 3536.480 3771.790 104.693 1.653 o
-21 0 16 10822.700 10745.000 280.051 0.253 o
-21 0 18 9190.800 9252.260 281.345 0.275 o
-21 0 20 4694.050 4596.990 112.676 1.288 o
-21 0 22 10489.400 10697.000 250.526 0.295 o
-21 0 24 1627.310 1704.150 55.021 5.414 o
-21 0 26 4983.680 5054.200 161.756 0.799 o
-21 0 28 459.070 437.996 26.214 24.223 o
-21 1 1 201.285 226.185 7.645 96.859 o
-21 1 2 7545.750 7616.100 110.190 0.849 o
-21 1 3 6212.910 6259.710 95.815 1.148 o
-21 1 4 2100.060 1961.140 36.411 6.322 o
-21 1 5 25.515 22.983 5.680 501.768 o
-21 1 6 5199.090 5161.270 92.128 1.417 o
-21 1 7 1794.250 1741.460 34.472 7.467 o
-21 1 8 123.771 116.472 7.417 152.292 o
-21 1 9 708.944 682.688 17.579 24.315 o
-21 1 10 11332.200 11297.000 194.778 0.362 o
-21 1 11 1214.560 1202.650 24.032 12.846 o
-21 1 12 240.047 222.457 8.160 86.009 o
-21 1 13 1627.970 1616.940 37.150 7.707 o
-21 1 14 7047.050 7051.180 131.580 0.795 o
-21 1 15 69.133 85.405 8.264 195.496 o
-21 1 16 6147.860 6386.260 138.678 0.837 o
-21 1 17 4942.650 4981.520 95.892 1.430 o
-21 1 18 4589.370 4578.510 94.901 1.542 o
-21 1 19 17.150 17.929 6.921 451.537 o
-21 1 20 4696.840 4702.560 81.235 1.712 o
-21 1 21 2166.220 2159.020 39.197 5.773 o
-21 1 22 867.536 831.140 20.799 18.809 o
-21 1 23 334.810 332.858 14.588 48.374 o
-21 1 24 7566.040 7530.250 141.738 0.699 o
-21 1 25 1366.300 1424.580 37.874 8.613 o
-21 1 26 24.046 31.815 10.152 229.917 o
-21 1 27 156.496 136.958 19.017 56.792 o
-21 1 28 2122.860 2196.460 50.452 4.891 o
-21 1 29 56.331 45.450 10.366 181.440 o
-21 2 1 5934.580 5774.510 92.433 1.249 o
-21 2 2 124.432 107.950 7.808 150.132 o
-21 2 3 21.726 25.917 5.306 555.363 o
-21 2 4 2335.640 2362.660 42.480 5.105 o
-21 2 5 7778.120 7678.820 120.979 0.776 o
-21 2 6 15.201 7.582 6.249 572.831 o
-21 2 7 1292.580 1237.600 28.734 11.154 o
-21 2 8 4699.770 4798.150 104.962 1.369 o
-21 2 9 6091.690 6198.070 117.179 0.997 o
-21 2 10 9.017 0.818 6.383 643.599 o
-21 2 11 4435.380 4476.780 110.075 1.365 o
-21 2 12 5425.320 5571.020 114.188 1.124 o
-21 2 13 946.990 921.050 21.038 17.252 o
-21 2 14 150.857 153.376 7.495 127.500 o
-21 2 15 10188.600 10338.500 180.154 0.426 o
-21 2 16 2739.550 2792.260 56.527 3.640 o
-21 2 17 155.710 138.759 8.376 121.562 o
-21 2 18 349.589 341.634 12.854 50.744 o
-21 2 19 8705.090 8697.230 144.723 0.601 o
-21 2 20 259.461 243.298 11.279 69.308 o
-21 2 21 785.361 801.366 20.290 20.375 o
-21 2 22 1821.860 1816.180 35.928 7.131 o
-21 2 23 4815.900 4743.220 86.650 1.601 o
-21 2 24 6.681 -1.558 7.072 561.168 o
-21 2 25 584.531 595.394 20.744 25.333 o
-21 2 26 2162.170 2226.640 52.408 4.680 o
-21 2 27 1062.290 1078.960 36.038 10.780 o
-21 2 28 162.573 157.750 13.222 83.021 o
-21 2 29 2037.010 2155.030 51.641 4.925 o
-21 3 1 19.496 14.280 6.085 532.455 o
-21 3 2 86.731 96.543 7.511 186.970 o
-21 3 3 10091.400 10182.200 176.924 0.438 o
-21 3 4 352.717 330.121 11.784 53.246 o
-21 3 5 599.578 611.592 16.017 28.875 o
-21 3 6 318.218 347.478 11.903 55.221 o
-21 3 7 5179.770 4998.930 84.694 1.527 o
-21 3 8 43.353 29.476 6.619 343.234 o
-21 3 9 7863.670 7974.370 148.065 0.645 o
-21 3 10 39.475 44.916 7.196 305.761 o
-21 3 11 6968.140 6870.770 128.408 0.824 o
-21 3 12 69.076 58.265 7.816 221.103 o
-21 3 13 9320.120 9405.370 174.254 0.478 o
-21 3 14 57.410 46.584 6.789 279.447 o
-21 3 15 528.628 506.326 14.479 34.306 o
-21 3 16 507.796 522.202 14.498 34.771 o
-21 3 17 8680.770 8658.340 131.255 0.650 o
-21 3 18 15.354 32.924 6.284 478.146 o
-21 3 19 240.662 222.536 9.979 78.691 o
-21 3 20 198.012 203.509 10.085 88.436 o
-21 3 21 6153.980 6111.230 103.434 1.103 o
-21 3 22 179.138 170.756 9.278 101.786 o
-21 3 23 2432.100 2472.120 52.112 4.287 o
-21 3 24 46.888 46.685 8.235 249.776 o
-21 3 25 3554.210 3464.740 64.633 2.649 o
-21 3 26 37.739 40.750 7.974 281.653 o
-21 3 27 3198.440 3184.890 87.244 2.192 o
-21 3 28 176.126 167.476 12.477 83.775 o
-21 4 1 3865.620 3907.370 76.694 2.133 o
-21 4 2 757.399 766.335 21.680 20.249 o
-21 4 3 21.998 21.544 7.378 385.049 o
-21 4 4 955.982 960.984 23.121 16.133 o
-21 4 5 6790.370 6806.200 113.784 0.928 o
-21 4 6 159.838 146.376 8.532 117.256 o
-21 4 7 3500.480 3518.230 61.287 2.761 o
-21 4 8 5142.520 5319.940 95.365 1.375 o
-21 4 9 4581.020 4438.360 85.311 1.705 o
-21 4 10 182.468 193.148 9.801 94.804 o
-21 4 11 4887.240 4972.960 89.476 1.524 o
-21 4 12 2297.110 2251.270 44.724 5.070 o
-21 4 13 3022.930 3001.820 53.733 3.476 o
-21 4 14 561.153 538.516 16.593 30.475 o
-21 4 15 6122.240 6171.290 104.402 1.095 o
-21 4 16 1181.740 1129.420 25.137 13.010 o
-21 4 17 1001.160 998.596 24.303 15.116 o
-21 4 18 149.042 125.894 9.509 117.361 o
-21 4 19 3794.190 3881.090 72.243 2.265 o
-21 4 20 245.800 226.495 10.163 76.750 o
-21 4 21 513.000 490.389 15.704 33.789 o
-21 4 22 1521.170 1520.700 30.236 9.262 o
-21 4 23 3189.530 3182.300 60.775 3.036 o
-21 4 24 4.439 0.784 6.429 687.429 o
-21 4 25 2129.830 2195.360 45.220 5.300 o
-21 4 26 598.465 596.302 19.847 25.794 o
-21 4 27 1760.620 1731.080 45.222 6.261 o
-21 4 28 104.703 98.033 11.304 122.742 o
-21 5 1 141.640 104.459 8.844 130.984 o
-21 5 2 1793.300 1796.680 37.303 7.057 o
-21 5 3 3292.420 3307.490 61.931 2.903 o
-21 5 4 1939.980 1926.960 39.817 6.332 o
-21 5 5 723.641 689.607 19.636 22.622 o
-21 5 6 4224.480 4206.690 72.996 2.050 o
-21 5 7 2120.740 2146.430 40.608 5.739 o
-21 5 8 171.574 182.604 10.385 95.420 o
-21 5 9 687.229 701.813 20.172 22.795 o
-21 5 10 10477.200 10421.600 182.061 0.414 o
-21 5 11 353.636 325.146 13.523 49.626 o
-21 5 12 11.676 19.251 7.394 433.212 o
-21 5 13 1668.260 1692.680 33.817 7.960 o
-21 5 14 6768.800 6737.770 113.496 0.935 o
-21 5 15 359.895 346.560 12.929 49.632 o
-21 5 16 3095.220 3130.930 59.687 3.147 o
-21 5 17 1731.170 1770.960 37.962 7.151 o
-21 5 18 1517.370 1519.360 33.503 8.735 o
-21 5 19 53.851 44.479 8.479 233.195 o
-21 5 20 1208.190 1198.230 26.867 12.173 o
-21 5 21 1653.540 1687.660 36.831 7.592 o
-21 5 22 181.592 174.099 9.464 99.495 o
-21 5 23 194.012 185.253 10.352 89.948 o
-21 5 24 3094.570 3118.400 60.063 3.137 o
-21 5 25 543.713 498.054 20.579 27.485 o
-21 5 26 0.687 9.933 14.361 147.369 o
-21 5 27 714.831 713.675 28.535 17.206 o
-21 6 1 966.753 981.453 24.892 15.268 o
-21 6 2 2272.720 2231.280 42.145 5.312 o
-21 6 3 35.056 9.917 7.098 376.698 o
-21 6 4 3002.480 2943.920 53.253 3.533 o
-21 6 5 107.667 106.809 8.825 148.413 o
-21 6 6 1263.550 1279.240 27.728 11.430 o
-21 6 7 306.770 278.381 11.363 61.129 o
-21 6 8 8315.150 8316.410 138.852 0.650 o
-21 6 9 15.439 15.241 7.776 393.612 o
-21 6 10 45.785 65.234 8.880 218.652 o
-21 6 11 1.242 -4.818 7.273 576.329 o
-21 6 12 6678.780 6748.860 130.282 0.838 o
-21 6 13 154.838 128.247 10.310 108.436 o
-21 6 14 1803.230 1848.570 39.083 6.769 o
-21 6 15 2.232 9.836 8.271 419.066 o
-21 6 16 4172.420 4178.420 77.753 1.976 o
-21 6 17 3.372 -2.426 8.075 457.471 o
-21 6 18 2882.000 2957.470 57.482 3.432 o
-21 6 19 375.644 350.045 17.640 39.515 o
-21 6 20 940.203 911.502 33.150 12.710 o
-21 6 21 133.889 121.254 12.140 101.225 o
-21 6 22 3999.090 4160.820 82.234 1.939 o
-21 6 23 41.581 33.043 11.065 183.641 o
-21 6 24 169.542 179.775 17.372 60.137 o
-21 6 25 2.263 -22.257 11.810 219.842 o
-21 7 1 5.256 5.054 11.239 234.371 o
-21 7 2 1759.610 1790.890 50.948 5.594 o
-21 7 3 1041.560 1092.110 33.825 11.462 o
-21 7 4 1514.160 1474.770 35.056 8.561 o
-21 7 5 9.444 -0.144 7.181 525.525 o
-21 7 6 3619.520 3701.970 65.670 2.537 o
-21 7 7 582.199 584.605 18.204 27.749 o
-21 7 8 600.832 604.627 19.896 25.613 o
-21 7 9 1198.830 1216.370 29.175 11.587 o
-21 7 10 3653.260 3729.300 70.263 2.395 o
-21 7 11 1440.950 1424.940 32.553 9.330 o
-21 7 12 433.251 423.328 15.586 38.521 o
-21 7 13 508.160 502.679 17.320 31.893 o
-21 7 14 2868.760 2927.920 54.198 3.599 o
-21 7 15 6.966 3.542 8.207 417.830 o
-21 7 16 1760.260 1786.200 38.919 6.950 o
-21 7 17 536.535 574.755 28.402 20.115 o
-21 7 18 1627.300 1626.040 40.042 7.293 o
-21 7 19 115.950 105.948 11.818 111.870 o
-21 7 20 3670.750 3719.720 71.669 2.354 o
-21 7 21 1083.190 1061.050 30.250 12.367 o
-21 7 22 452.104 416.828 19.626 32.238 o
-21 7 23 307.803 297.026 18.600 42.296 o
-21 7 24 1694.410 1806.460 55.276 5.237 o
-21 8 1 3030.070 3107.130 60.796 3.151 o
-21 8 2 693.382 709.013 27.712 17.914 o
-21 8 3 25.111 57.247 11.312 181.519 o
-21 8 4 942.399 921.210 31.227 13.342 o
-21 8 5 2739.940 2842.200 87.472 2.383 o
-21 8 6 212.309 203.201 12.449 74.520 o
-21 8 7 696.933 667.479 20.686 22.576 o
-21 8 8 863.059 814.589 22.686 18.065 o
-21 8 9 1474.440 1461.680 33.813 8.923 o
-21 8 10 10.402 -0.787 8.522 383.760 o
-21 8 11 1065.110 1042.520 25.889 13.900 o
-21 8 12 1422.180 1454.900 32.850 9.290 o
-21 8 13 355.187 346.645 15.189 45.339 o
-21 8 14 238.015 209.543 13.841 64.887 o
-21 8 15 3083.110 3073.490 69.984 2.791 o
-21 8 16 743.754 711.294 23.620 19.683 o
-21 8 17 2.828 7.531 10.172 285.643 o
-21 8 18 1382.640 1372.670 33.117 9.539 o
-21 8 19 2854.750 2938.940 58.956 3.393 o
-21 8 20 269.661 258.582 14.001 58.292 o
-21 8 21 181.789 193.600 13.720 74.051 o
-21 9 1 177.534 176.026 12.035 85.147 o
-21 9 2 2.864 -3.577 8.926 378.928 o
-21 9 3 3316.230 3331.000 75.998 2.444 o
-21 9 4 74.915 73.852 10.656 152.151 o
-21 9 5 376.474 366.226 23.241 30.352 o
-21 9 6 187.653 168.695 13.404 76.657 o
-21 9 7 2533.300 2547.270 49.706 4.293 o
-21 9 8 5.248 -7.676 8.080 447.073 o
-21 9 9 795.214 734.249 24.171 18.582 o
-21 9 10 15.264 -8.363 8.467 370.307 o
-21 9 11 1062.450 1037.240 25.803 13.967 o
-21 9 12 90.555 62.064 11.401 135.864 o
-21 9 13 1772.790 1727.000 37.005 7.224 o
-21 9 14 91.959 65.305 10.569 145.946 o
-21 9 15 446.994 497.024 25.188 24.923 o
-21 9 16 43.999 43.926 10.222 197.143 o
-21 9 17 3564.450 3667.120 70.784 2.428 o
-21 9 18 0.467 -7.494 9.299 357.639 o
-21 10 6 156.518 158.485 13.692 81.325 o
-21 10 7 520.555 482.177 21.266 27.529 o
-21 10 8 324.499 331.454 18.726 40.344 o
-21 10 9 1373.650 1322.800 33.272 9.638 o
-21 10 10 0.038 -18.361 8.913 390.810 o
-21 10 11 1006.920 964.222 26.219 14.525 o
-21 10 12 137.306 126.724 11.689 103.091 o
-21 10 13 921.370 934.215 25.943 15.458 o
-20 0 2 6254.490 5984.740 127.035 0.921 o
-20 0 4 13224.600 13156.600 255.635 0.243 o
-20 0 6 10292.700 10275.500 237.908 0.319 o
-20 0 8 2443.000 2342.280 58.916 3.926 o
-20 0 10 9343.620 9474.870 220.183 0.372 o
-20 0 12 250.022 245.036 15.846 55.028 o
-20 0 14 8158.540 8098.980 212.424 0.427 o
-20 0 16 4210.510 4293.500 117.915 1.305 o
-20 0 18 8006.910 7885.830 208.396 0.444 o
-20 0 20 6102.300 6145.430 133.438 0.883 o
-20 0 22 4854.520 4852.510 132.491 1.046 o
-20 0 24 5580.440 5739.540 180.993 0.647 o
-20 0 26 708.132 749.467 63.215 6.213 o
-20 0 28 4352.870 4373.930 143.548 1.004 o
-20 0 30 47.712 26.484 15.655 105.614 o
-20 1 1 3326.040 3308.120 52.068 3.222 o
-20 1 2 8003.300 7946.640 119.454 0.759 o
-20 1 3 375.767 372.523 9.317 54.279 o
-20 1 4 2958.770 2934.100 51.224 3.659 o
-20 1 5 5573.860 5648.070 94.291 1.294 o
-20 1 6 3374.360 3348.080 57.550 2.993 o
-20 1 7 190.350 202.497 8.812 97.038 o
-20 1 8 10400.200 10723.100 184.993 0.406 o
-20 1 9 4767.470 4740.030 83.963 1.650 o
-20 1 10 1751.610 1735.410 31.880 7.919 o
-20 1 11 206.546 200.252 7.796 98.201 o
-20 1 12 6497.060 6695.160 117.473 0.935 o
-20 1 13 114.474 105.910 7.135 165.551 o
-20 1 14 355.375 363.017 12.536 50.158 o
-20 1 15 2504.970 2515.580 48.108 4.435 o
-20 1 16 10302.800 10381.100 191.989 0.399 o
-20 1 17 86.817 85.882 8.739 170.906 o
-20 1 18 1056.390 1056.490 24.910 14.230 o
-20 1 19 2160.940 2156.600 40.566 5.669 o
-20 1 20 3611.890 3534.310 62.959 2.654 o
-20 1 21 618.300 607.531 18.412 26.433 o
-20 1 22 5280.460 5357.560 91.459 1.395 o
-20 1 23 1858.620 1832.010 40.724 6.487 o
-20 1 24 1431.840 1474.450 45.044 7.192 o
-20 1 25 74.221 78.036 9.175 176.566 o
-20 1 26 2846.140 2873.130 61.202 3.323 o
-20 1 27 768.670 789.515 36.897 12.678 o
-20 1 28 0.541 -0.555 9.436 347.126 o
-20 1 29 581.754 575.423 23.314 23.416 o
-20 2 1 115.945 107.512 6.336 173.758 o
-20 2 2 563.808 548.994 14.680 32.113 o
-20 2 3 10597.900 10537.400 164.632 0.445 o
-20 2 4 593.264 559.929 14.437 31.213 o
-20 2 5 13.772 10.970 4.983 772.390 o
-20 2 6 2773.530 2820.550 49.475 3.946 o
-20 2 7 8698.020 8694.000 151.133 0.580 o
-20 2 8 18.233 14.425 5.898 563.323 o
-20 2 9 1471.690 1506.700 32.469 9.087 o
-20 2 10 4930.680 5108.960 96.288 1.417 o
-20 2 11 6695.800 6528.300 114.279 0.946 o
-20 2 12 0.737 -2.734 5.219 1116.310 o
-20 2 13 4400.430 4336.010 77.888 1.888 o
-20 2 14 4812.640 4949.230 96.421 1.448 o
-20 2 15 590.309 556.470 16.258 29.687 o
-20 2 16 23.033 19.357 4.894 619.504 o
-20 2 17 9707.710 9513.490 142.951 0.545 o
-20 2 18 1933.210 1892.800 38.453 6.521 o
-20 2 19 114.561 122.407 8.374 145.257 o
-20 2 20 259.872 256.953 12.280 64.958 o
-20 2 21 5375.830 5470.490 93.115 1.351 o
-20 2 22 95.110 99.088 7.814 173.732 o
-20 2 23 171.103 199.569 9.983 95.803 o
-20 2 24 899.819 882.886 21.592 17.754 o
-20 2 25 2643.310 2615.750 47.882 4.252 o
-20 2 26 29.181 30.223 8.920 269.897 o
-20 2 27 919.475 959.284 26.745 15.051 o
-20 2 28 1164.400 1173.030 32.181 11.107 o
-20 2 29 920.369 930.044 27.347 14.928 o
-20 3 1 6742.400 6565.920 116.076 0.928 o
-20 3 2 29.748 32.099 6.604 386.588 o
-20 3 3 1237.760 1259.890 28.753 11.372 o
-20 3 4 7.024 7.173 6.041 690.811 o
-20 3 5 7662.220 7585.170 126.443 0.762 o
-20 3 6 166.231 148.407 8.105 117.604 o
-20 3 7 2131.350 2231.290 40.474 5.664 o
-20 3 8 32.947 40.634 6.495 365.639 o
-20 3 9 13909.000 13927.700 254.287 0.233 o
-20 3 10 77.265 63.086 7.428 216.796 o
-20 3 11 6198.820 6425.110 120.419 0.953 o
-20 3 12 433.432 448.399 17.695 34.952 o
-20 3 13 2526.100 2465.920 50.869 4.272 o
-20 3 14 164.877 161.642 8.669 111.695 o
-20 3 15 9665.200 9758.630 153.094 0.515 o
-20 3 16 0.658 8.084 4.294 1399.850 o
-20 3 17 2293.230 2264.020 38.504 5.534 o
-20 3 18 35.117 37.953 5.479 422.810 o
-20 3 19 6497.180 6421.430 102.611 1.052 o
-20 3 20 47.719 47.114 6.827 298.668 o
-20 3 21 236.965 250.341 10.339 75.570 o
-20 3 22 388.269 391.919 14.006 44.225 o
-20 3 23 5001.430 4985.310 90.307 1.491 o
-20 3 24 86.874 77.568 7.707 192.466 o
-20 3 25 648.079 636.044 19.053 24.966 o
-20 3 26 25.520 18.920 7.806 349.196 o
-20 3 27 2145.870 2177.640 45.404 5.275 o
-20 3 28 30.430 20.543 9.597 249.033 o
-20 3 29 3151.860 3306.770 68.293 2.761 o
-20 4 1 911.459 914.540 23.813 16.512 o
-20 4 2 1334.350 1376.150 31.307 10.085 o
-20 4 3 5496.480 5508.810 98.150 1.276 o
-20 4 4 965.584 920.123 22.049 16.658 o
-20 4 5 389.815 375.249 13.347 45.816 o
-20 4 6 940.653 941.412 22.043 16.807 o
-20 4 7 6451.390 6387.270 107.214 1.025 o
-20 4 8 247.540 226.316 10.389 75.610 o
-20 4 9 3663.250 3811.390 75.916 2.234 o
-20 4 10 4301.900 4271.200 74.213 1.993 o
-20 4 11 5560.740 5514.700 104.176 1.206 o
-20 4 12 24.324 6.789 6.433 488.716 o
-20 4 13 6674.260 6714.210 112.370 0.952 o
-20 4 14 2575.450 2592.370 47.273 4.369 o
-20 4 15 2253.030 2303.070 43.350 5.198 o
-20 4 16 103.209 102.443 7.667 168.215 o
-20 4 17 4434.180 4528.640 78.309 1.846 o
-20 4 18 1214.530 1219.060 26.152 12.256 o
-20 4 19 84.371 94.816 7.183 195.782 o
-20 4 20 323.429 298.014 10.991 59.301 o
-20 4 21 3165.580 3148.980 53.864 3.318 o
-20 4 22 435.553 413.732 13.043 42.483 o
-20 4 23 520.720 517.162 15.294 33.499 o
-20 4 24 1308.260 1296.840 26.609 11.402 o
-20 4 25 2021.870 2046.130 42.724 5.796 o
-20 4 26 49.640 47.459 7.673 263.306 o
-20 4 27 1839.650 1838.550 43.653 6.197 o
-20 4 28 669.232 662.338 25.709 19.690 o
-20 5 1 1112.700 1087.050 25.712 13.457 o
-20 5 2 4748.970 4695.030 85.032 1.643 o
-20 5 3 0.695 -2.479 6.727 677.954 o
-20 5 4 1565.050 1542.610 32.693 8.671 o
-20 5 5 3399.990 3445.690 68.239 2.616 o
-20 5 6 414.930 442.765 14.641 40.360 o
-20 5 7 167.377 154.640 8.808 111.071 o
-20 5 8 8398.400 8310.280 131.566 0.673 o
-20 5 9 2032.780 2093.390 41.624 5.840 o
-20 5 10 201.176 186.187 9.444 93.015 o
-20 5 11 780.897 757.659 18.358 21.851 o
-20 5 12 5137.300 5073.110 78.897 1.603 o
-20 5 13 1140.230 1183.230 23.493 13.565 o
-20 5 14 14.769 23.083 6.575 483.256 o
-20 5 15 1289.150 1353.180 30.843 10.427 o
-20 5 16 11016.700 11125.600 183.697 0.389 o
-20 5 17 36.359 33.654 8.056 288.660 o
-20 5 18 1420.750 1426.430 27.856 10.286 o
-20 5 19 1393.290 1383.710 27.484 10.580 o
-20 5 20 859.201 839.007 19.991 19.250 o
-20 5 21 58.750 62.757 6.817 260.479 o
-20 5 22 2711.680 2730.560 48.136 4.114 o
-20 5 23 1048.280 1043.310 22.695 15.078 o
-20 5 24 245.697 249.766 10.424 73.909 o
-20 5 25 215.553 219.677 13.330 69.093 o
-20 5 26 2038.420 2072.540 54.725 4.725 o
-20 5 27 519.635 554.568 24.383 23.797 o
-20 6 1 55.114 49.937 7.346 262.060 o
-20 6 2 2429.680 2390.940 49.539 4.494 o
-20 6 3 2.289 3.314 6.550 674.416 o
-20 6 4 3064.800 3113.100 58.461 3.219 o
-20 6 5 27.291 26.663 8.351 303.627 o
-20 6 6 3607.030 3600.870 63.333 2.630 o
-20 6 7 687.337 731.304 18.555 23.611 o
-20 6 8 1564.670 1604.580 31.692 8.727 o
-20 6 9 66.233 54.878 7.588 233.098 o
-20 6 10 7622.450 7784.530 130.105 0.741 o
-20 6 11 27.425 12.389 7.022 407.484 o
-20 6 12 5.958 33.601 7.100 452.755 o
-20 6 13 79.065 79.171 8.766 179.497 o
-20 6 14 8128.030 8249.170 137.955 0.665 o
-20 6 15 1369.200 1327.080 30.354 10.237 o
-20 6 16 804.335 896.462 24.174 17.553 o
-20 6 17 47.262 47.118 8.684 234.543 o
-20 6 18 4358.700 4373.860 76.545 1.918 o
-20 6 19 2.614 -1.006 6.452 710.438 o
-20 6 20 3168.720 3230.390 58.791 3.106 o
-20 6 21 227.908 221.259 13.502 66.702 o
-20 6 22 1554.220 1572.660 32.218 8.733 o
-20 6 23 32.757 23.838 9.196 257.981 o
-20 6 24 3874.250 3945.280 103.709 1.593 o
-20 6 25 0.263 2.982 12.294 203.594 o
-20 6 26 101.651 101.840 13.856 98.197 o
-20 7 1 2326.420 2378.290 68.740 3.450 o
-20 7 2 2162.550 2141.550 45.413 5.276 o
-20 7 3 44.225 27.446 6.787 335.309 o
-20 7 4 2353.510 2327.470 43.043 5.065 o
-20 7 5 448.444 441.218 18.921 32.888 o
-20 7 6 2719.050 2733.100 45.952 4.220 o
-20 7 7 460.370 467.711 16.867 34.702 o
-20 7 8 3196.500 3261.020 68.679 2.738 o
-20 7 9 1644.440 1626.050 35.561 7.876 o
-20 7 10 582.250 579.400 25.142 21.911 o
-20 7 11 611.632 606.282 19.012 26.099 o
-20 7 12 4444.330 4519.200 87.484 1.691 o
-20 7 13 118.164 109.569 10.487 123.588 o
-20 7 14 105.967 100.466 9.623 141.214 o
-20 7 15 702.834 696.054 20.644 22.263 o
-20 7 16 3202.390 3341.260 64.031 2.871 o
-20 7 17 721.978 712.457 22.096 20.902 o
-20 7 18 2040.560 2061.380 46.480 5.417 o
-20 7 19 635.171 622.937 22.339 22.836 o
-20 7 20 2187.890 2174.790 46.044 5.168 o
-20 7 21 134.903 114.987 11.854 104.154 o
-20 7 22 2563.360 2560.270 59.575 3.708 o
-20 7 23 1018.750 1033.360 35.054 11.363 o
-20 7 24 702.786 693.393 31.771 15.711 o
-20 8 1 32.947 66.400 10.892 180.737 o
-20 8 2 263.200 249.340 15.339 55.244 o
-20 8 3 4327.150 4419.740 92.955 1.639 o
-20 8 4 683.526 667.110 29.061 17.466 o
-20 8 5 8.513 18.769 9.453 299.615 o
-20 8 6 1090.670 1045.790 24.883 14.020 o
-20 8 7 2572.970 2541.680 49.038 4.295 o
-20 8 8 482.571 484.394 20.234 29.595 o
-20 8 9 401.593 385.369 19.520 34.641 o
-20 8 10 867.623 821.757 22.725 17.953 o
-20 8 11 1518.610 1483.600 33.145 8.850 o
-20 8 12 19.555 4.308 8.504 346.355 o
-20 8 13 1744.320 1696.570 38.502 7.139 o
-20 8 14 1258.690 1206.990 30.912 10.886 o
-20 8 15 399.365 375.665 15.347 41.722 o
-20 8 16 255.577 239.250 14.641 58.599 o
-20 8 17 2290.810 2350.480 56.684 4.192 o
-20 8 18 891.308 933.800 27.978 14.896 o
-20 8 19 38.897 51.456 9.797 209.922 o
-20 8 20 690.767 691.957 24.324 20.092 o
-20 8 21 3435.450 3571.120 78.953 2.276 o
-20 8 22 448.225 443.852 22.775 28.079 o
-20 9 1 3225.210 3191.340 59.629 3.053 o
-20 9 2 0.742 3.389 9.085 367.638 o
-20 9 3 5.614 23.008 10.290 259.788 o
-20 9 4 65.211 47.285 9.766 185.871 o
-20 9 5 3535.260 3488.390 69.614 2.509 o
-20 9 6 0.097 -11.737 9.246 362.938 o
-20 9 7 257.225 251.245 13.530 61.439 o
-20 9 8 35.216 23.005 8.860 267.789 o
-20 9 9 2142.670 2106.380 40.857 5.715 o
-20 9 10 44.246 29.813 8.955 243.152 o
-20 9 11 1662.850 1675.680 46.598 6.325 o
-20 9 12 254.975 216.133 13.299 64.468 o
-20 9 13 1158.320 1213.920 31.865 11.117 o
-20 9 14 14.512 -3.912 10.537 253.313 o
-20 9 15 3114.360 3079.960 58.432 3.199 o
-20 9 16 4.203 -1.578 9.162 355.790 o
-20 9 17 81.307 96.099 11.229 134.383 o
-20 9 18 49.648 38.083 10.063 198.407 o
-20 9 19 2891.630 2818.550 56.350 3.525 o
-20 10 3 1251.010 1190.320 29.008 11.423 o
-20 10 4 565.672 574.480 19.585 27.012 o
-20 10 5 35.766 35.057 9.620 229.490 o
-20 10 6 377.159 340.286 17.068 40.704 o
-20 10 7 1873.580 1843.530 41.387 6.374 o
-20 10 8 295.873 291.938 15.957 49.309 o
-20 10 9 791.880 794.138 27.409 16.634 o
-20 10 10 506.384 472.583 21.960 27.252 o
-20 10 11 1237.840 1248.420 31.701 10.701 o
-20 10 12 0.031 -14.273 9.351 355.069 o
-20 10 13 1808.840 1803.750 38.482 6.875 o
-20 10 14 372.239 327.503 15.153 44.957 o
-20 10 15 601.124 590.226 20.878 24.933 o
-19 0 2 16653.900 16336.900 295.317 0.172 o
-19 0 4 5224.710 5232.870 104.166 1.271 o
-19 0 6 10069.700 10046.400 195.762 0.400 o
-19 0 8 20621.300 20053.000 417.994 0.100 o
-19 0 10 6510.160 6624.190 155.497 0.714 o
-19 0 12 7698.760 7773.400 203.496 0.466 o
-19 0 14 518.578 572.273 23.883 24.100 o
-19 0 16 9702.340 9997.220 260.861 0.294 o
-19 0 18 1479.350 1478.390 40.711 7.741 o
-19 0 20 10162.300 9663.560 190.438 0.414 o
-19 0 22 8204.030 7930.070 186.287 0.500 o
-19 0 24 5330.090 5303.660 149.980 0.852 o
-19 0 26 5174.660 5255.890 171.884 0.722 o
-19 0 28 256.620 239.701 17.570 49.655 o
-19 0 30 3396.920 3438.810 129.669 1.293 o
-19 1 1 274.544 285.875 8.916 71.757 o
-19 1 2 3885.180 3923.230 57.888 2.569 o
-19 1 3 6575.990 6744.930 93.832 1.088 o
-19 1 4 6519.900 6374.970 92.529 1.127 o
-19 1 5 33.215 41.316 4.014 523.152 o
-19 1 6 10671.800 10743.700 175.220 0.418 o
-19 1 7 7115.820 7120.330 124.151 0.828 o
-19 1 8 3475.470 3328.430 59.852 2.867 o
-19 1 9 30.944 21.859 4.716 556.563 o
-19 1 10 9024.330 8920.100 146.201 0.577 o
-19 1 11 3835.670 3785.220 64.295 2.462 o
-19 1 12 191.404 179.587 7.509 107.171 o
-19 1 13 1034.380 976.177 21.069 16.064 o
-19 1 14 11636.500 11992.800 206.825 0.331 o
-19 1 15 1744.670 1785.310 35.467 7.414 o
-19 1 16 247.617 278.909 11.934 66.276 o
-19 1 17 1801.210 1857.000 48.926 5.690 o
-19 1 18 5384.620 5207.460 87.645 1.433 o
-19 1 19 212.758 204.487 8.780 91.393 o
-19 1 20 3192.600 3199.170 51.789 3.360 o
-19 1 21 3176.940 3155.120 53.954 3.305 o
-19 1 22 6400.350 6132.150 103.265 1.074 o
-19 1 23 4.189 1.922 5.727 841.456 o
-19 1 24 4583.160 4539.060 82.764 1.733 o
-19 1 25 1382.780 1389.610 30.704 9.977 o
-19 1 26 113.670 122.604 10.388 123.768 o
-19 1 27 105.010 105.272 12.364 110.374 o
-19 1 28 3235.390 3316.210 70.500 2.648 o
-19 1 29 715.092 730.872 31.379 15.649 o
-19 1 30 32.276 5.581 9.665 255.631 o
-19 2 1 12064.600 12091.000 180.150 0.361 o
-19 2 2 1796.090 1816.850 30.350 7.865 o
-19 2 3 1153.490 1072.870 21.820 14.357 o
-19 2 4 260.533 247.296 9.082 76.480 o
-19 2 5 9349.540 9283.760 152.587 0.537 o
-19 2 6 782.510 783.161 17.202 22.253 o
-19 2 7 285.238 311.328 11.055 62.543 o
-19 2 8 3736.510 3769.110 72.131 2.308 o
-19 2 9 18958.400 19346.100 350.717 0.127 o
-19 2 10 34.145 32.925 6.211 392.181 o
-19 2 11 544.929 524.821 13.948 33.927 o
-19 2 12 5334.830 5351.050 94.440 1.352 o
-19 2 13 5578.980 5547.870 97.948 1.264 o
-19 2 14 60.355 58.274 5.722 295.852 o
-19 2 15 8166.640 8182.210 135.128 0.676 o
-19 2 16 4390.290 4461.680 75.380 1.918 o
-19 2 17 2757.500 2642.950 45.308 4.261 o
-19 2 18 13.326 8.853 4.983 796.261 o
-19 2 19 8140.300 7789.160 123.133 0.739 o
-19 2 20 1871.630 1807.500 33.025 7.357 o
-19 2 21 30.318 34.249 5.638 444.655 o
-19 2 22 500.872 499.143 15.653 34.130 o
-19 2 23 7157.660 7167.840 119.918 0.846 o
-19 2 24 145.418 134.125 8.603 124.910 o
-19 2 25 127.917 130.726 9.455 125.330 o
-19 2 26 762.416 732.848 22.144 20.146 o
-19 2 27 2605.720 2652.630 61.928 3.524 o
-19 2 28 25.685 15.094 8.970 290.111 o
-19 2 29 896.820 899.334 27.104 15.348 o
-19 3 1 3305.110 3255.440 59.525 2.992 o
-19 3 2 23.016 14.430 5.697 548.250 o
-19 3 3 8610.240 8656.580 150.677 0.586 o
-19 3 4 134.460 110.586 6.911 152.843 o
-19 3 5 22.976 12.703 4.516 708.136 o
-19 3 6 20.871 14.990 4.750 686.324 o
-19 3 7 13767.700 13569.100 210.271 0.280 o
-19 3 8 490.736 478.440 13.277 37.815 o
-19 3 9 1185.540 1208.070 25.301 12.687 o
-19 3 10 34.733 36.047 6.320 377.385 o
-19 3 11 14887.100 15011.800 273.466 0.204 o
-19 3 12 8.045 -5.787 6.286 676.259 o
-19 3 13 13189.400 13592.700 233.601 0.263 o
-19 3 14 90.112 92.292 6.503 202.958 o
-19 3 15 7826.540 7813.880 123.724 0.756 o
-19 3 16 166.997 153.174 7.456 120.998 o
-19 3 17 9561.900 9455.610 136.723 0.570 o
-19 3 18 109.734 117.295 6.913 167.618 o
-19 3 19 801.165 812.017 19.548 20.464 o
-19 3 20 35.868 36.169 6.083 386.643 o
-19 3 21 9812.040 9574.350 150.945 0.519 o
-19 3 22 161.819 170.326 8.602 111.718 o
-19 3 23 29.265 34.639 6.231 407.662 o
-19 3 24 13.448 2.821 6.408 586.889 o
-19 3 25 3631.080 3581.910 65.445 2.564 o
-19 3 26 1.589 3.041 6.953 611.162 o
-19 3 27 1465.010 1446.480 33.768 8.989 o
-19 3 28 29.761 24.265 10.329 221.429 o
-19 3 29 2902.890 3056.020 63.806 3.123 o
-19 4 1 5418.550 5498.090 98.089 1.289 o
-19 4 2 2934.250 2937.700 58.372 3.365 o
-19 4 3 1369.940 1341.420 31.912 9.887 o
-19 4 4 106.983 91.625 7.090 177.724 o
-19 4 5 5751.170 5612.280 94.526 1.268 o
-19 4 6 505.350 474.711 14.970 35.231 o
-19 4 7 429.858 446.475 13.730 40.885 o
-19 4 8 3766.920 3781.180 72.583 2.284 o
-19 4 9 8774.050 8754.310 152.062 0.572 o
-19 4 10 1049.860 1099.790 24.615 14.209 o
-19 4 11 3797.980 3988.300 69.293 2.314 o
-19 4 12 4164.700 4176.370 72.830 2.077 o
-19 4 13 10981.400 10919.100 189.295 0.382 o
-19 4 14 729.404 750.034 17.583 23.273 o
-19 4 15 7979.920 8097.160 135.441 0.687 o
-19 4 16 2232.630 2167.260 43.017 5.350 o
-19 4 17 3964.890 3935.780 65.135 2.358 o
-19 4 18 218.709 217.275 9.626 84.817 o
-19 4 19 5869.520 5833.630 90.115 1.276 o
-19 4 20 721.967 702.672 16.968 24.257 o
-19 4 21 20.409 19.030 6.275 490.505 o
-19 4 22 436.983 420.604 13.252 41.901 o
-19 4 23 3744.950 3718.000 57.389 2.699 o
-19 4 24 215.076 200.289 9.265 89.049 o
-19 4 25 398.234 384.463 14.738 42.596 o
-19 4 26 534.965 526.187 16.890 31.152 o
-19 4 27 2499.800 2535.940 54.788 4.034 o
-19 4 28 5.421 0.022 8.862 374.815 o
-19 5 1 181.316 166.717 9.165 102.445 o
-19 5 2 229.258 232.897 10.208 78.861 o
-19 5 3 2106.080 2124.640 42.033 5.658 o
-19 5 4 3766.850 3702.080 68.034 2.413 o
-19 5 5 25.928 22.494 6.518 429.822 o
-19 5 6 4760.060 4716.310 84.791 1.642 o
-19 5 7 3219.620 3333.770 62.321 2.922 o
-19 5 8 1135.430 1096.600 22.441 14.225 o
-19 5 9 459.762 451.119 13.025 40.252 o
-19 5 10 5366.250 5315.330 85.695 1.450 o
-19 5 11 3126.610 3198.140 53.872 3.328 o
-19 5 12 61.654 44.468 6.289 289.688 o
-19 5 13 849.628 835.873 18.028 20.346 o
-19 5 14 11284.300 11105.300 164.326 0.418 o
-19 5 15 1013.280 1035.980 22.171 15.597 o
-19 5 16 37.221 60.295 6.015 343.653 o
-19 5 17 2219.230 2256.200 38.165 5.687 o
-19 5 18 4487.580 4533.420 71.567 1.947 o
-19 5 19 84.672 72.591 6.841 214.353 o
-19 5 20 878.477 901.120 19.711 18.731 o
-19 5 21 2000.610 2032.510 34.038 6.681 o
-19 5 22 1508.830 1574.660 30.233 9.209 o
-19 5 23 366.302 351.027 12.492 49.880 o
-19 5 24 1033.380 1015.760 24.850 14.589 o
-19 5 25 1164.070 1133.190 27.407 12.486 o
-19 5 26 68.617 69.180 10.502 160.282 o
-19 5 27 211.471 182.817 13.869 69.864 o
-19 6 1 17.915 13.377 6.326 520.341 o
-19 6 2 6192.020 6125.860 121.970 0.956 o
-19 6 3 196.955 151.824 8.522 103.925 o
-19 6 4 2242.200 2250.830 39.922 5.516 o
-19 6 5 223.723 239.925 9.694 81.344 o
-19 6 6 3451.380 3514.090 59.084 2.855 o
-19 6 7 492.673 484.407 14.462 36.157 o
-19 6 8 6541.270 6497.410 104.672 1.028 o
-19 6 9 15.884 19.235 6.841 462.287 o
-19 6 10 937.072 930.907 22.357 16.771 o
-19 6 11 21.977 16.789 5.921 523.270 o
-19 6 12 8455.900 8345.690 145.016 0.619 o
-19 6 13 38.019 38.554 7.077 323.163 o
-19 6 14 42.877 70.452 7.857 249.125 o
-19 6 15 102.446 118.896 8.828 147.887 o
-19 6 16 7743.610 7666.450 128.470 0.744 o
-19 6 17 372.849 365.715 13.773 46.412 o
-19 6 18 1185.880 1243.130 25.669 12.479 o
-19 6 19 250.891 224.680 10.009 76.642 o
-19 6 20 2699.700 2750.380 48.430 4.100 o
-19 6 21 0.258 1.011 7.122 604.997 o
-19 6 22 2410.010 2401.260 43.216 4.929 o
-19 6 23 254.937 274.749 16.024 52.854 o
-19 6 24 1127.620 1179.160 38.886 9.609 o
-19 6 25 43.622 46.042 12.475 148.439 o
-19 6 26 2742.090 2755.650 63.079 3.344 o
-19 7 1 540.014 528.230 22.032 25.814 o
-19 7 2 1125.420 1128.790 33.058 11.173 o
-19 7 3 1199.770 1179.770 25.580 12.613 o
-19 7 4 3706.250 3678.300 66.210 2.490 o
-19 7 5 31.318 18.812 6.700 400.651 o
-19 7 6 3342.470 3488.560 60.414 2.878 o
-19 7 7 1757.470 1777.230 35.616 7.373 o
-19 7 8 2259.330 2261.940 51.805 4.596 o
-19 7 9 20.127 8.711 7.928 376.784 o
-19 7 10 4672.670 4676.520 86.426 1.641 o
-19 7 11 1491.530 1495.670 29.909 9.477 o
-19 7 12 88.228 100.513 8.616 166.236 o
-19 7 13 1459.410 1448.390 29.313 9.804 o
-19 7 14 3104.490 3086.110 53.776 3.386 o
-19 7 15 247.955 231.687 11.132 72.315 o
-19 7 16 296.134 285.915 12.056 59.944 o
-19 7 17 140.955 148.093 10.185 110.725 o
-19 7 18 3050.340 3120.560 56.910 3.286 o
-19 7 19 267.753 236.782 11.595 67.544 o
-19 7 20 1851.100 1897.300 42.971 6.196 o
-19 7 21 620.193 606.188 19.524 25.491 o
-19 7 22 1333.910 1305.160 33.862 9.705 o
-19 7 23 75.515 64.632 10.724 153.542 o
-19 7 24 2442.200 2504.220 54.682 4.107 o
-19 7 25 291.192 256.770 15.771 51.425 o
-19 8 1 3586.240 3522.160 84.849 2.088 o
-19 8 2 1199.380 1218.150 33.621 10.487 o
-19 8 3 160.192 170.761 11.241 94.359 o
-19 8 4 1573.870 1581.000 33.903 8.393 o
-19 8 5 5439.440 5381.990 88.375 1.400 o
-19 8 6 1022.970 1011.460 23.767 15.065 o
-19 8 7 83.380 93.590 9.301 161.584 o
-19 8 8 828.264 844.456 23.722 17.793 o
-19 8 9 4157.040 4142.980 90.460 1.747 o
-19 8 10 18.157 16.675 8.436 336.314 o
-19 8 11 536.828 546.569 18.370 29.270 o
-19 8 12 563.056 562.557 19.639 27.164 o
-19 8 13 635.056 629.597 19.893 24.648 o
-19 8 14 78.387 69.750 8.471 189.956 o
-19 8 15 1292.320 1256.250 26.931 11.523 o
-19 8 16 915.046 886.451 26.884 15.338 o
-19 8 17 445.708 423.977 16.192 37.076 o
-19 8 18 674.752 614.141 22.489 22.138 o
-19 8 19 2777.730 2759.620 58.550 3.528 o
-19 8 20 699.892 693.418 30.677 16.299 o
-19 8 21 0.687 17.347 10.096 283.885 o
-19 8 22 358.236 325.636 15.972 44.207 o
-19 8 23 2227.030 2290.840 51.022 4.672 o
-19 9 1 605.149 632.444 27.229 19.698 o
-19 9 2 0.621 -9.605 9.171 367.136 o
-19 9 3 4947.950 4917.740 87.540 1.544 o
-19 9 4 27.683 22.189 9.699 248.207 o
-19 9 5 3.714 19.359 11.104 231.812 o
-19 9 6 4.519 -0.195 9.996 299.982 o
-19 9 7 4454.950 4412.480 79.266 1.839 o
-19 9 8 75.484 71.858 9.601 170.280 o
-19 9 9 222.302 227.118 12.057 72.845 o
-19 9 10 119.696 102.212 10.312 126.318 o
-19 9 11 2395.710 2539.470 76.874 2.977 o
-19 9 12 154.059 143.520 13.535 84.135 o
-19 9 13 1339.720 1347.920 38.326 8.731 o
-19 9 14 27.776 18.976 10.317 227.873 o
-19 9 15 966.637 987.326 26.859 14.518 o
-19 9 16 4.736 -14.674 9.446 333.970 o
-19 9 17 2730.810 2694.570 52.100 3.907 o
-19 9 18 27.050 14.976 10.810 214.905 o
-19 9 19 221.664 232.839 14.129 64.362 o
-19 9 20 50.109 46.056 10.948 173.755 o
-19 10 1 1175.170 1124.440 28.157 12.241 o
-19 10 2 697.912 707.583 20.825 22.130 o
-19 10 3 67.358 67.577 9.784 174.956 o
-19 10 4 239.056 228.003 12.737 67.764 o
-19 10 5 2864.400 2851.960 57.435 3.484 o
-19 10 6 432.017 412.588 18.280 34.849 o
-19 10 7 62.293 60.393 11.813 144.962 o
-19 10 8 602.011 623.409 22.345 23.408 o
-19 10 9 1756.430 1696.350 39.397 7.000 o
-19 10 10 271.737 249.356 14.201 57.925 o
-19 10 11 959.977 990.140 26.529 14.680 o
-19 10 12 169.398 165.554 12.312 86.262 o
-19 10 13 1280.920 1262.690 30.408 10.767 o
-19 10 14 32.429 9.728 9.408 262.360 o
-19 10 15 1536.990 1515.980 34.265 8.553 o
-19 10 16 674.355 653.868 22.059 22.123 o
-18 0 2 1126.490 1106.560 23.669 13.895 o
-18 0 4 11877.200 11903.300 231.347 0.294 o
-18 0 6 18211.000 18678.400 360.434 0.128 o
-18 0 8 18558.600 18892.400 393.456 0.115 o
-18 0 10 13146.100 13218.700 304.512 0.200 o
-18 0 12 696.085 681.690 24.909 19.722 o
-18 0 14 17622.000 17667.200 453.696 0.100 o
-18 0 16 27.051 35.747 6.985 366.191 o
-18 0 18 5931.940 5909.050 139.492 0.863 o
-18 0 20 5704.260 5507.120 115.833 1.082 o
-18 0 22 8142.620 7926.160 208.975 0.439 o
-18 0 24 4669.040 4542.780 110.533 1.322 o
-18 0 26 2918.750 2942.330 112.655 1.680 o
-18 0 28 4345.910 4385.330 208.993 0.575 o
-18 0 30 1241.360 1305.720 90.967 3.041 o
-18 1 1 2993.220 2934.170 42.468 4.017 o
-18 1 2 12775.500 12585.600 172.686 0.351 o
-18 1 3 190.156 193.720 5.907 113.628 o
-18 1 4 2128.370 2172.740 35.009 6.186 o
-18 1 5 5008.950 5165.760 81.937 1.581 o
-18 1 6 9945.710 10180.700 166.254 0.466 o
-18 1 7 3.785 2.423 4.255 1406.190 o
-18 1 8 11790.200 12008.200 205.892 0.329 o
-18 1 9 4542.570 4755.270 88.787 1.625 o
-18 1 10 2523.920 2588.840 47.364 4.420 o
-18 1 11 161.219 150.304 6.550 130.586 o
-18 1 12 11769.700 11898.500 193.806 0.348 o
-18 1 13 4821.770 4890.390 86.986 1.580 o
-18 1 14 504.851 491.503 14.318 35.693 o
-18 1 15 617.832 610.419 16.410 28.075 o
-18 1 16 9007.300 9088.920 167.732 0.510 o
-18 1 17 350.286 341.272 12.721 50.986 o
-18 1 18 456.958 437.132 12.701 41.199 o
-18 1 19 2523.260 2518.460 45.528 4.571 o
-18 1 20 5645.330 5611.370 87.476 1.355 o
-18 1 21 46.748 51.931 5.776 337.924 o
-18 1 22 1646.690 1628.580 34.099 8.075 o
-18 1 23 1404.630 1349.470 27.057 10.692 o
-18 1 24 3893.080 3778.780 66.407 2.387 o
-18 1 25 4.325 6.335 6.588 629.075 o
-18 1 26 3560.560 3532.630 70.332 2.469 o
-18 1 27 1444.740 1426.840 36.508 8.608 o
-18 1 28 1149.070 1219.870 32.014 11.110 o
-18 1 29 29.575 27.468 9.667 242.320 o
-18 1 30 2220.170 2228.090 56.094 4.356 o
-18 2 1 3892.580 3881.360 60.123 2.520 o
-18 2 2 10.005 11.566 3.601 1214.650 o
-18 2 3 8070.390 8198.040 142.281 0.652 o
-18 2 4 2555.110 2556.500 42.446 4.699 o
-18 2 5 93.557 106.346 6.291 195.318 o
-18 2 6 534.555 556.212 13.395 34.297 o
-18 2 7 18969.500 19703.800 318.699 0.139 o
-18 2 8 813.033 808.305 19.959 20.105 o
-18 2 9 32.513 42.600 4.388 497.259 o
-18 2 10 6127.230 6173.020 107.880 1.067 o
-18 2 11 4974.970 4887.710 86.376 1.557 o
-18 2 12 167.812 156.244 7.961 116.545 o
-18 2 13 2136.290 2191.050 41.410 5.610 o
-18 2 14 5851.650 5836.750 102.711 1.162 o
-18 2 15 9386.530 9114.740 142.726 0.568 o
-18 2 16 30.727 32.673 4.692 519.678 o
-18 2 17 5003.440 4999.300 76.836 1.669 o
-18 2 18 1885.580 1860.470 33.031 7.255 o
-18 2 19 304.321 296.747 10.985 61.415 o
-18 2 20 20.608 23.972 5.156 589.666 o
-18 2 21 9165.450 8862.500 134.158 0.610 o
-18 2 22 1121.360 1076.190 22.293 14.461 o
-18 2 23 50.200 58.559 6.242 301.455 o
-18 2 24 321.979 312.603 11.268 58.026 o
-18 2 25 3528.840 3472.000 61.821 2.742 o
-18 2 26 83.929 76.481 8.807 175.807 o
-18 2 27 476.070 439.615 19.967 30.727 o
-18 2 28 688.276 672.738 23.439 20.832 o
-18 2 29 2096.100 2255.320 53.471 4.658 o
-18 2 30 7.421 3.509 10.755 252.529 o
-18 3 1 7670.710 7492.040 123.834 0.777 o
-18 3 2 248.421 244.016 9.088 78.822 o
-18 3 3 3112.040 3182.730 58.396 3.170 o
-18 3 4 10.402 1.850 4.589 1032.060 o
-18 3 5 8682.730 8530.740 140.167 0.621 o
-18 3 6 47.819 39.205 4.971 393.382 o
-18 3 7 83.731 85.899 5.229 238.611 o
-18 3 8 139.326 141.885 5.907 149.569 o
-18 3 9 12460.400 12350.600 211.853 0.307 o
-18 3 10 202.053 186.672 8.690 96.689 o
-18 3 11 2786.260 2984.540 58.476 3.446 o
-18 3 12 16.277 33.964 5.347 562.548 o
-18 3 13 9651.260 9547.250 156.874 0.510 o
-18 3 14 5.304 5.287 4.198 1295.960 o
-18 3 15 7533.690 7542.580 113.963 0.834 o
-18 3 16 98.047 113.416 6.782 180.443 o
-18 3 17 6354.150 6214.430 99.262 1.106 o
-18 3 18 73.154 61.263 6.398 248.692 o
-18 3 19 9484.940 9427.780 148.256 0.541 o
-18 3 20 262.385 251.718 9.432 74.625 o
-18 3 21 1361.820 1360.670 27.269 10.828 o
-18 3 22 491.244 489.379 14.058 36.605 o
-18 3 23 5661.670 5476.610 84.937 1.391 o
-18 3 24 5.924 4.062 5.392 876.799 o
-18 3 25 118.921 111.432 9.207 136.516 o
-18 3 26 24.095 22.967 7.601 360.004 o
-18 3 27 3574.790 3537.430 81.669 2.166 o
-18 3 28 11.445 8.753 9.056 328.169 o
-18 3 29 610.780 612.484 22.468 23.253 o
-18 4 1 5686.910 5750.800 102.065 1.195 o
-18 4 2 176.572 155.335 8.097 112.621 o
-18 4 3 6475.480 6579.140 115.683 0.954 o
-18 4 4 897.546 828.759 19.438 19.073 o
-18 4 5 462.159 466.915 13.093 39.652 o
-18 4 6 1718.990 1710.540 33.775 7.798 o
-18 4 7 6530.680 6489.760 102.941 1.042 o
-18 4 8 2523.190 2510.090 47.326 4.466 o
-18 4 9 992.600 1046.440 20.900 16.188 o
-18 4 10 1117.390 1118.040 21.955 14.426 o
-18 4 11 5581.140 5668.440 86.687 1.370 o
-18 4 12 21.336 25.873 4.373 667.034 o
-18 4 13 4861.750 5073.440 81.793 1.624 o
-18 4 14 6229.810 6266.690 104.271 1.078 o
-18 4 15 6997.500 6940.260 108.649 0.935 o
-18 4 16 115.064 98.298 8.090 155.705 o
-18 4 17 4549.230 4572.290 78.092 1.814 o
-18 4 18 2349.720 2323.320 40.807 5.233 o
-18 4 19 2353.990 2299.180 38.831 5.388 o
-18 4 20 437.183 441.197 13.242 41.359 o
-18 4 21 4194.900 4119.410 65.308 2.231 o
-18 4 22 2013.440 1992.230 35.092 6.594 o
-18 4 23 196.112 183.872 8.855 97.747 o
-18 4 24 249.175 241.414 10.511 73.699 o
-18 4 25 2643.360 2662.890 46.593 4.299 o
-18 4 26 23.555 17.120 7.776 360.458 o
-18 4 27 913.231 948.681 30.546 13.693 o
-18 4 28 709.097 744.857 24.694 19.280 o
-18 5 1 1047.080 986.385 24.457 14.731 o
-18 5 2 6355.330 6402.140 113.424 0.990 o
-18 5 3 325.500 324.322 16.723 44.593 o
-18 5 4 425.310 403.209 16.068 38.607 o
-18 5 5 2910.270 2973.680 56.619 3.444 o
-18 5 6 4892.290 4920.290 95.711 1.446 o
-18 5 7 239.053 224.376 9.147 82.129 o
-18 5 8 5842.230 5952.180 92.754 1.247 o
-18 5 9 2723.980 2677.570 44.327 4.330 o
-18 5 10 815.355 765.745 15.970 22.491 o
-18 5 11 229.041 205.849 7.786 91.835 o
-18 5 12 6768.880 6600.840 96.903 1.052 o
-18 5 13 930.452 953.445 18.666 18.208 o
-18 5 14 101.251 106.601 5.905 193.117 o
-18 5 15 140.401 154.007 7.716 130.311 o
-18 5 16 11074.200 11109.200 174.147 0.405 o
-18 5 17 1103.000 1136.390 22.788 14.221 o
-18 5 18 419.047 450.874 13.395 41.836 o
-18 5 19 614.339 623.415 15.866 28.448 o
-18 5 20 5794.170 5946.430 91.869 1.262 o
-18 5 21 242.635 244.890 9.749 77.308 o
-18 5 22 747.352 746.417 19.096 22.072 o
-18 5 23 1145.610 1168.210 26.372 12.778 o
-18 5 24 1098.080 1066.960 25.314 13.753 o
-18 5 25 63.626 59.833 7.840 226.662 o
-18 5 26 2399.300 2354.620 47.841 4.660 o
-18 5 27 621.154 623.357 22.618 22.862 o
-18 6 1 921.951 857.219 19.645 18.492 o
-18 6 2 322.516 325.987 11.368 57.082 o
-18 6 3 399.759 365.142 12.238 47.484 o
-18 6 4 5878.700 5607.590 90.304 1.290 o
-18 6 5 57.261 49.872 6.478 286.924 o
-18 6 6 3536.480 3589.140 62.663 2.685 o
-18 6 7 11.160 22.689 5.687 617.171 o
-18 6 8 5027.060 4786.670 74.641 1.720 o
-18 6 9 264.267 249.837 9.962 72.682 o
-18 6 10 6577.740 6463.440 103.424 1.035 o
-18 6 11 316.344 320.866 11.554 57.474 o
-18 6 12 1305.650 1372.420 27.621 11.001 o
-18 6 13 331.640 308.371 11.506 56.725 o
-18 6 14 12434.000 12435.800 204.971 0.316 o
-18 6 15 1128.340 1080.290 23.726 13.963 o
-18 6 16 169.604 187.106 10.542 94.398 o
-18 6 17 23.425 11.104 6.023 522.332 o
-18 6 18 6180.700 6130.380 94.479 1.172 o
-18 6 19 12.616 8.706 5.697 675.063 o
-18 6 20 1450.670 1476.210 27.917 10.035 o
-18 6 21 54.013 60.993 6.786 271.937 o
-18 6 22 4336.390 4334.170 79.713 1.873 o
-18 6 23 165.870 168.368 10.992 94.848 o
-18 6 24 2244.770 2286.550 51.574 4.615 o
-18 6 25 51.827 59.839 9.902 189.415 o
-18 6 26 798.188 836.669 33.301 13.775 o
-18 7 1 827.058 812.735 22.817 18.435 o
-18 7 2 2772.820 2803.700 47.661 4.045 o
-18 7 3 349.693 311.188 11.155 55.722 o
-18 7 4 1413.990 1438.770 28.319 10.200 o
-18 7 5 1201.200 1199.360 29.054 11.650 o
-18 7 6 5090.150 5184.160 106.947 1.262 o
-18 7 7 19.887 14.664 6.614 474.059 o
-18 7 8 3327.840 3370.300 59.889 2.935 o
-18 7 9 2705.160 2646.670 49.098 4.109 o
-18 7 10 3554.020 3718.610 65.697 2.561 o
-18 7 11 564.714 559.885 16.911 29.750 o
-18 7 12 6039.400 6126.670 102.895 1.120 o
-18 7 13 1193.400 1161.000 25.246 12.802 o
-18 7 14 164.286 174.138 9.820 102.108 o
-18 7 15 848.286 854.307 21.115 18.755 o
-18 7 16 4190.220 4199.470 70.550 2.111 o
-18 7 17 445.011 425.837 15.300 38.352 o
-18 7 18 683.545 688.449 19.355 23.540 o
-18 7 19 912.472 917.293 21.925 17.280 o
-18 7 20 3044.870 3068.130 56.281 3.333 o
-18 7 21 108.832 110.965 10.951 122.267 o
-18 7 22 1734.440 1806.900 40.624 6.778 o
-18 7 23 794.768 773.697 27.781 16.523 o
-18 7 24 1436.610 1446.650 34.966 8.873 o
-18 7 25 82.872 73.341 10.838 144.865 o
-18 8 1 859.920 910.930 24.054 16.944 o
-18 8 2 342.237 331.836 13.001 51.368 o
-18 8 3 2632.080 2596.290 52.120 4.038 o
-18 8 4 1808.040 1821.740 35.304 7.231 o
-18 8 5 75.545 96.077 8.415 181.548 o
-18 8 6 500.588 495.821 24.045 25.022 o
-18 8 7 6158.360 6157.160 104.960 1.087 o
-18 8 8 999.423 938.939 23.508 15.683 o
-18 8 9 2.977 29.460 7.918 404.183 o
-18 8 10 1137.380 1174.290 26.915 12.660 o
-18 8 11 4261.540 4260.620 71.635 2.056 o
-18 8 12 1071.620 1039.860 23.978 14.478 o
-18 8 13 756.695 746.796 19.142 21.886 o
-18 8 14 827.052 775.099 19.619 20.319 o
-18 8 15 1190.200 1172.850 26.270 12.512 o
-18 8 16 182.760 163.558 10.418 94.807 o
-18 8 17 805.043 823.643 24.443 17.813 o
-18 8 18 1283.520 1263.030 29.440 10.974 o
-18 8 19 377.624 369.478 16.883 40.297 o
-18 8 20 209.229 196.108 11.916 78.034 o
-18 8 21 3718.120 3756.550 72.616 2.305 o
-18 8 22 244.853 232.775 12.444 67.787 o
-18 8 23 11.398 5.090 9.193 324.753 o
-18 9 1 2256.890 2285.260 45.844 5.018 o
-18 9 2 21.756 19.643 10.786 219.320 o
-18 9 3 389.189 394.127 17.581 38.011 o
-18 9 4 11.863 8.428 9.332 310.802 o
-18 9 5 4736.720 4815.860 86.426 1.613 o
-18 9 6 0.241 1.349 8.870 391.103 o
-18 9 7 15.770 31.665 8.758 304.505 o
-18 9 8 110.921 100.177 10.586 127.602 o
-18 9 9 4459.890 4544.670 79.376 1.819 o
-18 9 10 46.685 25.252 9.719 218.521 o
-18 9 11 354.883 373.187 15.605 43.754 o
-18 9 12 64.742 46.121 9.377 195.599 o
-18 9 13 3483.730 3453.050 61.184 2.789 o
-18 9 14 35.453 10.669 11.066 200.201 o
-18 9 15 1408.120 1455.140 32.063 9.487 o
-18 9 16 1.053 -5.835 8.487 426.198 o
-18 9 17 839.113 829.515 24.804 17.238 o
-18 9 18 19.158 2.931 9.574 287.196 o
-18 9 19 3393.860 3422.770 66.297 2.683 o
-18 9 20 6.277 2.608 9.720 308.956 o
-18 9 21 53.562 48.346 9.629 199.923 o
-18 10 1 654.812 617.706 21.147 23.428 o
-18 10 2 116.030 112.495 10.767 120.994 o
-18 10 3 1562.370 1554.330 32.645 8.668 o
-18 10 4 406.678 400.713 17.366 37.461 o
-18 10 5 146.098 171.213 13.988 80.329 o
-18 10 6 530.219 560.057 23.149 24.656 o
-18 10 7 1603.410 1554.420 39.511 7.512 o
-18 10 8 638.089 625.748 26.057 20.110 o
-18 10 9 46.683 73.028 10.693 171.186 o
-18 10 10 154.885 157.019 12.915 86.461 o
-18 10 11 3418.300 3395.740 63.267 2.772 o
-18 10 12 384.566 343.497 16.029 42.141 o
-18 10 13 703.036 712.224 23.157 20.516 o
-18 10 14 964.219 976.494 26.325 14.776 o
-18 10 15 1184.100 1198.500 29.808 11.551 o
-18 10 16 30.415 25.214 9.656 243.155 o
-18 10 17 1783.630 1770.500 37.953 7.032 o
-18 11 5 507.208 449.761 19.576 30.144 o
-18 11 6 1169.080 1164.490 32.710 10.970 o
-18 11 7 5.482 -1.307 10.256 283.494 o
-18 11 8 826.003 815.141 26.074 16.841 o
-18 11 9 410.349 326.951 16.395 40.590 o
-18 11 10 396.305 352.013 16.607 40.295 o
-18 11 11 42.593 40.593 9.929 208.237 o
-17 0 2 10915.400 10680.200 193.927 0.378 o
-17 0 4 4879.940 5207.220 96.142 1.419 o
-17 0 6 26177.000 26163.700 503.304 0.066 o
-17 0 8 4276.370 4426.810 95.183 1.613 o
-17 0 10 17437.400 17763.800 406.879 0.115 o
-17 0 12 18641.800 19861.000 508.825 0.082 o
-17 0 14 3910.090 3807.240 95.080 1.754 o
-17 0 16 11007.800 10757.100 248.602 0.290 o
-17 0 18 873.479 855.064 24.499 16.892 o
-17 0 20 10440.000 10066.000 237.006 0.320 o
-17 0 22 1789.480 1739.940 56.424 5.053 o
-17 0 24 4233.260 4186.750 128.372 1.181 o
-17 0 26 5871.380 5828.900 169.827 0.689 o
-17 0 28 3714.000 3719.200 163.197 0.893 o
-17 0 30 2963.400 2971.990 112.098 1.681 o
-17 1 1 2439.170 2398.830 35.204 5.431 o
-17 1 2 79.242 79.406 3.760 280.908 o
-17 1 3 2553.060 2622.290 39.522 4.835 o
-17 1 4 12804.200 12783.000 189.397 0.326 o
-17 1 5 25.660 38.068 4.119 588.168 o
-17 1 6 4258.650 4574.640 72.831 1.986 o
-17 1 7 7155.760 7504.540 123.114 0.816 o
-17 1 8 17574.000 17439.500 297.088 0.162 o
-17 1 9 772.236 723.415 17.219 22.951 o
-17 1 10 8838.970 9006.360 155.112 0.555 o
-17 1 11 7257.000 7361.490 127.869 0.789 o
-17 1 12 2040.780 2096.540 39.624 6.007 o
-17 1 13 106.127 93.049 5.416 202.074 o
-17 1 14 12832.200 13486.200 231.889 0.270 o
-17 1 15 3090.890 3060.470 52.645 3.450 o
-17 1 16 369.809 318.792 8.932 58.082 o
-17 1 17 496.069 468.712 10.654 40.919 o
-17 1 18 9763.010 9435.750 146.511 0.535 o
-17 1 19 30.987 39.527 4.093 540.267 o
-17 1 20 939.195 918.104 17.407 18.821 o
-17 1 21 1951.940 1887.270 31.837 7.187 o
-17 1 22 5557.760 5346.830 86.182 1.407 o
-17 1 23 42.184 40.331 5.814 370.079 o
-17 1 24 2031.190 1952.730 33.764 6.728 o
-17 1 25 1877.210 1914.070 39.380 6.514 o
-17 1 26 1516.810 1481.170 35.587 8.456 o
-17 1 27 86.901 82.725 10.089 150.826 o
-17 1 28 3222.530 3208.580 68.814 2.733 o
-17 1 29 1142.820 1133.810 30.615 11.728 o
-17 1 30 362.753 331.084 15.068 45.596 o
-17 2 1 3378.730 3370.210 54.867 3.073 o
-17 2 2 5574.400 5628.010 89.033 1.350 o
-17 2 3 1828.100 1665.370 28.870 8.177 o
-17 2 4 55.870 51.934 5.129 336.547 o
-17 2 5 16888.800 17067.400 263.078 0.186 o
-17 2 6 3274.750 3205.850 52.249 3.284 o
-17 2 7 2173.000 2139.100 37.929 5.885 o
-17 2 8 50.962 64.295 5.684 312.696 o
-17 2 9 15292.100 15442.500 263.561 0.206 o
-17 2 10 1451.350 1468.580 28.632 9.919 o
-17 2 11 488.837 490.071 13.026 37.944 o
-17 2 12 4275.590 4465.390 79.234 1.880 o
-17 2 13 14269.400 14495.800 248.288 0.232 o
-17 2 14 188.775 164.108 6.663 115.515 o
-17 2 15 1267.930 1277.780 22.809 12.557 o
-17 2 16 6217.010 6163.360 93.311 1.175 o
-17 2 17 2513.620 2466.090 39.598 4.986 o
-17 2 18 73.208 66.400 5.364 270.359 o
-17 2 19 7115.280 6879.410 100.931 0.974 o
-17 2 20 4475.700 4311.910 67.381 2.060 o
-17 2 21 1233.500 1179.180 23.345 12.973 o
-17 2 22 12.034 13.804 5.856 628.539 o
-17 2 23 4828.180 4714.110 77.053 1.742 o
-17 2 24 293.114 291.540 10.149 65.308 o
-17 2 25 4.072 -1.251 5.677 875.455 o
-17 2 26 255.523 253.344 12.582 64.681 o
-17 2 27 6988.540 6878.600 163.680 0.646 o
-17 2 28 49.524 42.329 9.770 203.860 o
-17 2 29 353.480 330.658 15.703 44.884 o
-17 2 30 571.178 529.553 23.782 23.621 o
-17 3 1 11554.300 11403.300 177.336 0.385 o
-17 3 2 40.113 32.348 5.246 427.051 o
-17 3 3 8862.240 8784.730 152.269 0.567 o
-17 3 4 760.987 759.568 16.942 22.988 o
-17 3 5 1424.160 1369.650 26.067 10.745 o
-17 3 6 8.332 7.805 4.408 1063.860 o
-17 3 7 16277.900 16260.000 251.188 0.202 o
-17 3 8 679.367 674.777 16.017 26.103 o
-17 3 9 502.814 490.495 13.438 36.831 o
-17 3 10 481.651 442.575 13.705 38.499 o
-17 3 11 16519.500 16489.800 267.377 0.189 o
-17 3 12 69.392 68.603 4.634 294.810 o
-17 3 13 7215.010 7318.290 110.274 0.889 o
-17 3 14 468.559 505.459 12.238 39.494 o
-17 3 15 11177.200 11184.200 166.848 0.415 o
-17 3 16 118.960 116.480 6.877 161.606 o
-17 3 17 7917.240 7988.140 125.887 0.735 o
-17 3 18 1084.410 1122.090 22.162 14.615 o
-17 3 19 4435.150 4361.530 71.714 1.986 o
-17 3 20 0.998 -0.730 4.946 1229.390 o
-17 3 21 11094.200 10703.900 176.065 0.406 o
-17 3 22 266.499 252.871 9.488 73.698 o
-17 3 23 501.003 461.416 15.825 34.617 o
-17 3 24 70.716 66.821 7.558 219.730 o
-17 3 25 5693.630 5818.100 104.626 1.166 o
-17 3 26 42.576 44.425 7.913 270.725 o
-17 3 27 294.364 276.621 12.697 58.800 o
-17 3 28 13.878 11.383 8.359 363.232 o
-17 3 29 2870.540 2999.440 62.880 3.197 o
-17 4 1 3617.410 3700.700 67.191 2.496 o
-17 4 2 2087.320 2050.220 39.463 5.980 o
-17 4 3 6657.280 6509.430 113.840 0.953 o
-17 4 4 29.201 20.223 6.189 444.930 o
-17 4 5 8984.900 8818.710 152.863 0.560 o
-17 4 6 2456.510 2429.330 41.477 4.966 o
-17 4 7 523.348 527.844 13.091 35.599 o
-17 4 8 112.832 101.777 6.233 180.091 o
-17 4 9 8853.580 9160.410 143.179 0.589 o
-17 4 10 373.264 357.348 10.041 53.844 o
-17 4 11 1544.440 1527.000 23.197 10.309 o
-17 4 12 3674.000 3668.250 63.330 2.583 o
-17 4 13 10114.100 10015.400 149.925 0.502 o
-17 4 14 592.860 560.395 13.757 31.832 o
-17 4 15 3481.320 3550.760 56.419 2.911 o
-17 4 16 1306.880 1281.920 23.723 12.097 o
-17 4 17 7386.750 7516.700 113.885 0.847 o
-17 4 18 121.243 117.386 7.727 150.115 o
-17 4 19 8339.450 8200.500 124.601 0.707 o
-17 4 20 2346.210 2261.270 38.255 5.471 o
-17 4 21 2260.600 2242.230 39.834 5.501 o
-17 4 22 17.067 16.537 6.496 497.240 o
-17 4 23 3715.100 3732.420 62.335 2.577 o
-17 4 24 327.056 320.144 13.205 52.579 o
-17 4 25 27.617 22.179 6.842 399.089 o
-17 4 26 440.180 421.697 15.992 37.651 o
-17 4 27 3141.110 3276.080 74.229 2.579 o
-17 4 28 351.639 328.462 23.529 31.173 o
-17 5 1 739.704 734.473 20.308 21.562 o
-17 5 2 290.505 253.689 11.158 65.013 o
-17 5 3 3051.190 3046.600 56.764 3.316 o
-17 5 4 5957.140 5888.410 93.932 1.224 o
-17 5 5 673.986 661.428 14.934 27.153 o
-17 5 6 1265.410 1297.220 22.631 12.553 o
-17 5 7 4994.200 5005.390 71.066 1.751 o
-17 5 8 4535.360 4487.220 69.963 1.968 o
-17 5 9 80.598 74.799 5.880 238.496 o
-17 5 10 1830.880 1809.300 30.867 7.716 o
-17 5 11 4518.520 4522.300 67.429 2.012 o
-17 5 12 947.495 945.978 18.314 18.186 o
-17 5 13 168.961 158.233 6.835 123.414 o
-17 5 14 8357.540 8214.760 124.534 0.706 o
-17 5 15 1805.420 1856.830 32.109 7.573 o
-17 5 16 392.656 381.930 11.940 47.923 o
-17 5 17 1087.330 1100.870 21.831 14.780 o
-17 5 18 5964.660 5871.200 95.002 1.214 o
-17 5 19 1122.770 1153.370 22.705 14.027 o
-17 5 20 178.995 202.357 9.021 98.939 o
-17 5 21 1711.860 1752.630 31.213 8.097 o
-17 5 22 3952.000 3958.650 60.278 2.473 o
-17 5 23 3.323 -6.451 5.406 974.457 o
-17 5 24 637.806 630.533 20.220 24.332 o
-17 5 25 1663.590 1732.230 36.151 7.601 o
-17 5 26 1071.320 1051.720 27.348 13.360 o
-17 5 27 119.055 103.397 11.485 114.437 o
-17 5 28 1332.160 1343.990 35.369 9.335 o
-17 6 1 7.341 -3.526 5.684 813.735 o
-17 6 2 8364.390 8244.420 155.248 0.590 o
-17 6 3 111.195 89.059 6.794 179.439 o
-17 6 4 820.291 837.302 20.274 19.642 o
-17 6 5 117.914 107.923 6.579 169.059 o
-17 6 6 6434.470 6304.990 96.353 1.113 o
-17 6 7 2.956 -15.155 5.609 918.274 o
-17 6 8 3201.690 3209.170 53.919 3.271 o
-17 6 9 1526.070 1555.570 28.324 9.494 o
-17 6 10 3408.690 3412.730 57.179 2.967 o
-17 6 11 590.481 583.275 16.426 29.153 o
-17 6 12 7052.780 7055.430 118.253 0.868 o
-17 6 13 8.378 15.141 6.144 615.240 o
-17 6 14 2496.990 2515.070 44.214 4.685 o
-17 6 15 130.275 130.078 8.612 132.565 o
-17 6 16 8367.560 8260.720 120.759 0.719 o
-17 6 17 22.330 12.386 5.518 583.132 o
-17 6 18 213.910 248.863 10.512 78.898 o
-17 6 19 59.877 69.066 6.505 261.929 o
-17 6 20 6764.490 6916.250 101.608 1.004 o
-17 6 21 102.783 111.760 7.038 173.589 o
-17 6 22 1271.000 1301.440 29.539 10.919 o
-17 6 23 608.772 636.766 22.062 23.389 o
-17 6 24 2151.330 2162.070 46.249 5.210 o
-17 6 25 7.509 -2.717 9.146 346.493 o
-17 6 26 1688.380 1645.830 40.480 7.071 o
-17 6 27 6.445 10.064 10.271 270.906 o
-17 7 1 2094.270 2101.400 52.371 4.831 o
-17 7 2 380.149 375.182 14.804 43.754 o
-17 7 3 635.386 637.068 16.216 27.450 o
-17 7 4 4813.750 4651.040 73.000 1.816 o
-17 7 5 155.580 131.161 8.167 124.888 o
-17 7 6 1828.420 1864.160 34.822 7.187 o
-17 7 7 1137.060 1101.360 30.763 11.805 o
-17 7 8 3515.440 3511.680 76.128 2.333 o
-17 7 9 238.574 206.425 9.999 80.428 o
-17 7 10 3990.920 4049.150 67.682 2.268 o
-17 7 11 705.567 721.201 18.888 23.148 o
-17 7 12 4038.880 4016.660 67.415 2.262 o
-17 7 13 596.525 600.672 17.489 27.823 o
-17 7 14 4814.420 4913.580 81.179 1.661 o
-17 7 15 1134.460 1114.020 24.909 13.448 o
-17 7 16 149.089 163.799 10.585 102.706 o
-17 7 17 112.647 118.071 8.552 145.536 o
-17 7 18 3782.410 3841.610 64.803 2.460 o
-17 7 19 438.161 409.384 14.883 39.671 o
-17 7 20 410.722 398.391 15.474 40.352 o
-17 7 21 451.585 426.416 16.960 35.701 o
-17 7 22 2645.970 2670.370 54.474 3.867 o
-17 7 23 20.861 11.524 9.216 292.369 o
-17 7 24 1769.860 1775.900 42.314 6.537 o
-17 7 25 280.076 251.056 13.332 59.675 o
-17 8 1 1816.870 1791.010 34.757 7.313 o
-17 8 2 1541.570 1518.840 30.890 9.083 o
-17 8 3 915.482 941.750 23.275 16.560 o
-17 8 4 91.318 83.563 7.996 180.507 o
-17 8 5 4916.570 5028.490 89.230 1.517 o
-17 8 6 1841.190 1851.240 33.830 7.286 o
-17 8 7 390.286 409.010 17.465 37.829 o
-17 8 8 1660.270 1658.390 34.458 7.942 o
-17 8 9 6011.830 5985.060 116.753 1.019 o
-17 8 10 1197.380 1202.420 27.946 11.946 o
-17 8 11 592.960 685.117 18.210 26.292 o
-17 8 12 411.063 407.412 16.884 37.881 o
-17 8 13 2163.980 2134.110 38.114 5.890 o
-17 8 14 434.835 406.782 14.531 40.433 o
-17 8 15 121.905 137.924 10.087 120.324 o
-17 8 16 1335.600 1326.000 28.594 10.759 o
-17 8 17 910.021 916.624 23.107 16.812 o
-17 8 18 25.115 27.458 8.815 285.377 o
-17 8 19 1488.600 1474.540 34.228 8.783 o
-17 8 20 515.915 489.558 18.649 30.366 o
-17 8 21 244.056 222.748 14.532 60.974 o
-17 8 22 355.741 330.390 15.316 45.545 o
-17 8 23 1965.240 1946.790 42.310 6.016 o
-17 9 1 2115.480 2082.590 39.965 5.858 o
-17 9 2 10.447 6.342 8.444 377.964 o
-17 9 3 3761.920 3815.410 65.506 2.456 o
-17 9 4 83.171 79.288 9.645 161.220 o
-17 9 5 919.537 993.228 27.336 14.686 o
-17 9 6 127.825 113.490 8.966 134.183 o
-17 9 7 5899.240 5904.810 96.547 1.207 o
-17 9 8 18.370 19.201 7.722 378.733 o
-17 9 9 197.555 228.044 11.748 78.081 o
-17 9 10 36.978 18.692 8.519 283.040 o
-17 9 11 4161.710 4273.650 72.648 2.066 o
-17 9 12 22.126 19.017 9.178 283.504 o
-17 9 13 363.211 365.674 15.459 43.773 o
-17 9 14 0.261 -0.373 8.144 466.825 o
-17 9 15 2375.550 2369.770 46.529 4.767 o
-17 9 16 19.359 13.898 9.621 273.374 o
-17 9 17 1446.700 1455.060 33.028 9.169 o
-17 9 18 21.125 13.787 8.538 325.888 o
-17 9 19 899.473 930.850 26.192 15.563 o
-17 9 20 20.437 5.290 8.962 314.441 o
-17 9 21 2135.010 2071.690 44.436 5.448 o
-17 10 1 1571.460 1538.180 32.293 8.721 o
-17 10 2 432.796 394.049 15.373 39.546 o
-17 10 3 1211.930 1267.690 27.909 11.694 o
-17 10 4 332.927 312.350 14.933 48.442 o
-17 10 5 2504.520 2539.060 51.851 4.199 o
-17 10 6 820.359 819.527 26.861 16.502 o
-17 10 7 40.352 36.206 10.891 187.575 o
-17 10 8 291.514 271.095 13.754 56.357 o
-17 10 9 3134.350 3112.640 59.001 3.155 o
-17 10 10 426.063 405.122 20.402 32.213 o
-17 10 11 465.957 457.562 19.518 31.310 o
-17 10 12 290.125 294.264 14.973 52.171 o
-17 10 13 1896.180 1872.820 39.247 6.532 o
-17 10 14 322.302 320.413 14.307 50.353 o
-17 10 15 1639.450 1696.430 36.737 7.631 o
-17 10 16 408.556 379.636 15.143 41.484 o
-17 10 17 1397.020 1421.230 31.724 9.658 o
-17 10 18 112.645 106.969 9.661 135.650 o
-17 11 2 1.051 16.925 9.828 298.140 o
-17 11 3 660.915 628.450 22.642 22.138 o
-17 11 4 1750.940 1724.810 44.541 6.363 o
-17 11 5 524.442 478.229 26.486 22.517 o
-17 11 6 249.824 215.287 14.563 60.653 o
-17 11 7 718.403 674.622 24.580 19.680 o
-17 11 8 1035.750 1033.720 30.510 12.649 o
-17 11 9 104.966 89.466 11.838 118.523 o
-17 11 10 765.699 779.181 24.718 18.371 o
-17 11 11 598.191 572.217 22.079 24.165 o
-17 11 12 551.519 579.815 20.710 26.239 o
-17 11 13 167.849 142.313 14.333 77.138 o
-16 0 2 10.982 31.462 3.944 841.269 o
-16 0 4 24902.100 25480.100 458.030 0.076 o
-16 0 6 14467.700 14419.200 278.784 0.206 o
-16 0 8 18483.200 18679.100 388.847 0.117 o
-16 0 10 14620.600 14918.900 342.366 0.161 o
-16 0 12 14710.100 15016.500 385.631 0.138 o
-16 0 14 10576.900 10613.700 244.621 0.303 o
-16 0 16 1491.290 1538.010 41.233 7.555 o
-16 0 18 8813.030 8698.620 170.597 0.515 o
-16 0 20 201.973 199.004 9.836 89.318 o
-16 0 22 8205.150 7829.010 231.549 0.384 o
-16 0 24 4993.010 4807.160 106.319 1.309 o
-16 0 26 3941.370 3787.900 95.740 1.737 o
-16 0 28 2134.990 2234.350 79.631 3.046 o
-16 0 30 786.360 751.141 34.305 13.721 o
-16 1 1 123.075 132.539 4.367 178.330 o
-16 1 2 7818.820 7845.450 112.618 0.807 o
-16 1 3 1180.100 1125.990 18.604 14.808 o
-16 1 4 342.879 336.809 7.757 62.287 o
-16 1 5 8203.030 8465.270 131.871 0.679 o
-16 1 6 26800.400 27527.500 404.365 0.079 o
-16 1 7 169.793 163.566 6.035 127.102 o
-16 1 8 7845.200 7917.610 136.528 0.695 o
-16 1 9 2616.090 2688.830 48.475 4.210 o
-16 1 10 5872.360 6000.770 104.452 1.134 o
-16 1 11 836.262 865.763 20.139 19.305 o
-16 1 12 9589.650 9667.030 158.132 0.506 o
-16 1 13 10193.600 10262.400 177.007 0.434 o
-16 1 14 5505.530 5540.570 87.621 1.383 o
-16 1 15 569.375 580.673 13.448 32.560 o
-16 1 16 4474.770 4389.590 67.299 2.049 o
-16 1 17 1732.940 1695.440 27.258 8.642 o
-16 1 18 11.793 29.823 3.946 841.108 o
-16 1 19 1332.330 1301.890 22.840 12.079 o
-16 1 20 10539.800 10474.400 166.051 0.444 o
-16 1 21 465.788 450.725 12.687 40.414 o
-16 1 22 183.285 192.859 8.829 100.159 o
-16 1 23 705.959 697.015 15.868 25.365 o
-16 1 24 3427.310 3283.950 59.830 2.906 o
-16 1 25 35.296 24.453 6.624 378.772 o
-16 1 26 1454.090 1415.550 30.674 9.642 o
-16 1 27 1539.280 1544.560 42.300 7.276 o
-16 1 28 1949.510 2025.990 49.748 5.279 o
-16 1 29 15.834 5.424 8.625 348.156 o
-16 1 30 1870.290 1906.500 50.276 5.421 o
-16 2 1 8079.720 8092.190 120.677 0.743 o
-16 2 2 312.403 332.102 8.513 64.585 o
-16 2 3 7323.810 7370.320 121.082 0.819 o
-16 2 4 5597.700 5935.910 98.042 1.233 o
-16 2 5 4417.100 4513.610 71.764 1.967 o
-16 2 6 65.816 71.083 4.624 300.563 o
-16 2 7 16477.400 16628.900 268.735 0.188 o
-16 2 8 2411.140 2475.070 47.800 4.580 o
-16 2 9 1292.730 1301.510 25.641 11.691 o
-16 2 10 1307.960 1298.110 25.706 11.602 o
-16 2 11 19391.200 19366.500 330.024 0.133 o
-16 2 12 795.630 795.120 16.900 22.089 o
-16 2 13 17.547 32.767 4.863 611.293 o
-16 2 14 3127.840 3253.550 55.902 3.231 o
-16 2 15 9460.170 9318.210 128.752 0.601 o
-16 2 16 173.976 177.438 6.220 121.243 o
-16 2 17 1075.530 1092.040 20.302 15.392 o
-16 2 18 3296.660 3238.500 53.772 3.204 o
-16 2 19 5105.280 5026.560 81.913 1.576 o
-16 2 20 50.969 45.340 5.662 339.944 o
-16 2 21 3795.340 3646.110 60.218 2.616 o
-16 2 22 2848.540 2748.500 47.222 4.021 o
-16 2 23 286.923 275.680 9.840 68.006 o
-16 2 24 16.910 12.777 5.926 577.903 o
-16 2 25 5625.300 5577.040 90.190 1.333 o
-16 2 26 350.288 356.627 14.055 47.640 o
-16 2 27 25.063 25.608 8.477 303.903 o
-16 2 28 224.306 207.003 15.824 59.233 o
-16 2 29 1885.690 1902.870 55.143 4.960 o
-16 2 30 10.779 -12.801 9.296 326.841 o
-16 3 1 4315.160 4189.930 64.024 2.201 o
-16 3 2 240.858 271.897 9.487 76.294 o
-16 3 3 8124.180 8230.360 142.684 0.647 o
-16 3 4 85.869 103.074 5.908 211.852 o
-16 3 5 15645.000 15466.600 280.185 0.191 o
-16 3 6 587.713 555.978 19.960 26.377 o
-16 3 7 6441.930 6656.350 109.850 0.994 o
-16 3 8 138.810 116.568 4.943 166.935 o
-16 3 9 9939.270 9794.040 159.996 0.488 o
-16 3 10 49.751 39.396 3.801 441.545 o
-16 3 11 17.269 54.529 4.185 583.519 o
-16 3 12 196.539 231.173 7.757 96.935 o
-16 3 13 20496.100 20271.200 287.312 0.142 o
-16 3 14 663.133 660.716 13.554 28.418 o
-16 3 15 1600.340 1607.270 26.293 9.422 o
-16 3 16 102.192 108.758 5.533 196.264 o
-16 3 17 8770.530 8663.350 130.077 0.649 o
-16 3 18 4.961 8.545 4.695 1055.930 o
-16 3 19 7541.400 7433.690 112.455 0.845 o
-16 3 20 43.523 47.066 5.940 348.054 o
-16 3 21 5669.410 5561.270 85.544 1.376 o
-16 3 22 27.445 9.665 5.185 589.183 o
-16 3 23 4764.230 4665.100 73.163 1.825 o
-16 3 24 85.571 93.601 7.952 181.882 o
-16 3 25 366.545 365.990 12.583 49.134 o
-16 3 26 335.076 317.362 14.922 48.148 o
-16 3 27 4179.760 4265.170 85.321 1.820 o
-16 3 28 43.412 41.184 9.117 230.774 o
-16 3 29 4.800 -2.620 8.271 429.916 o
-16 4 1 9888.360 10009.100 163.997 0.476 o
-16 4 2 308.088 263.287 12.970 57.350 o
-16 4 3 4384.030 4471.740 79.634 1.843 o
-16 4 4 5392.320 5237.310 87.657 1.429 o
-16 4 5 6930.540 7069.510 116.732 0.886 o
-16 4 6 119.309 114.160 6.167 170.421 o
-16 4 7 7202.640 7251.040 125.765 0.808 o
-16 4 8 3308.970 3298.030 53.974 3.170 o
-16 4 9 344.188 332.315 9.250 59.367 o
-16 4 10 688.179 719.887 16.886 24.823 o
-16 4 11 10105.400 9954.830 137.375 0.535 o
-16 4 12 878.432 882.887 17.345 19.907 o
-16 4 13 1180.470 1202.770 21.261 13.801 o
-16 4 14 1995.930 2008.300 32.138 6.906 o
-16 4 15 8113.990 8150.050 122.866 0.730 o
-16 4 16 651.863 619.805 14.062 28.911 o
-16 4 17 5056.030 5092.510 72.803 1.701 o
-16 4 18 3712.550 3618.450 59.942 2.670 o
-16 4 19 5147.240 5144.620 80.041 1.579 o
-16 4 20 332.380 319.853 10.177 59.199 o
-16 4 21 2819.820 2759.770 49.431 3.934 o
-16 4 22 1806.070 1749.900 34.314 7.445 o
-16 4 23 1961.590 1968.790 37.450 6.490 o
-16 4 24 719.100 699.476 17.148 24.229 o
-16 4 25 2811.020 2876.620 57.157 3.526 o
-16 4 26 237.478 247.190 16.240 54.786 o
-16 4 27 51.715 48.043 9.270 211.350 o
-16 4 28 66.615 56.760 9.876 178.208 o
-16 4 29 2351.970 2447.020 56.392 4.111 o
-16 5 1 1002.810 985.491 23.150 15.573 o
-16 5 2 9380.050 9193.450 144.153 0.562 o
-16 5 3 1445.820 1497.630 27.190 10.141 o
-16 5 4 64.055 91.603 7.636 210.915 o
-16 5 5 408.788 427.980 12.112 45.073 o
-16 5 6 16501.900 16586.000 235.693 0.209 o
-16 5 7 844.973 847.802 14.814 21.835 o
-16 5 8 257.429 274.465 10.677 69.492 o
-16 5 9 4441.340 4390.710 65.186 2.099 o
-16 5 10 1957.000 1969.710 31.663 7.092 o
-16 5 11 42.950 53.289 5.554 357.598 o
-16 5 12 6077.880 6233.600 100.756 1.126 o
-16 5 13 2167.280 2183.990 34.822 6.117 o
-16 5 14 2714.450 2695.470 42.531 4.427 o
-16 5 15 192.182 205.355 8.299 98.877 o
-16 5 16 8416.880 8368.500 127.219 0.687 o
-16 5 17 1769.520 1764.950 32.304 7.773 o
-16 5 18 4.468 17.149 5.461 772.066 o
-16 5 19 46.065 50.293 6.638 306.323 o
-16 5 20 6330.490 6396.220 98.101 1.107 o
-16 5 21 441.975 425.051 11.976 43.384 o
-16 5 22 10.416 18.332 6.594 525.263 o
-16 5 23 773.149 808.723 21.820 19.662 o
-16 5 24 2441.300 2502.890 52.190 4.258 o
-16 5 25 353.839 340.187 14.065 47.935 o
-16 5 26 1284.470 1294.400 36.463 9.372 o
-16 5 27 1163.060 1228.730 32.612 10.872 o
-16 5 28 942.191 964.966 30.892 13.321 o
-16 6 1 534.480 487.104 14.076 34.892 o
-16 6 2 3.591 13.995 5.445 815.308 o
-16 6 3 0.130 -6.758 5.129 1175.980 o
-16 6 4 10414.700 10376.400 149.896 0.485 o
-16 6 5 486.871 457.003 15.471 35.688 o
-16 6 6 885.398 959.600 19.569 18.346 o
-16 6 7 32.728 36.191 6.519 372.900 o
-16 6 8 7498.010 7625.980 157.011 0.635 o
-16 6 9 20.521 16.158 6.739 454.787 o
-16 6 10 4287.740 4210.490 72.793 2.034 o
-16 6 11 18.009 23.976 6.511 467.789 o
-16 6 12 5143.310 5176.150 84.664 1.518 o
-16 6 13 239.596 225.295 10.053 78.343 o
-16 6 14 9355.350 9447.070 164.763 0.501 o
-16 6 15 1.017 1.803 4.448 1457.080 o
-16 6 16 480.564 467.509 13.020 38.852 o
-16 6 17 589.954 572.445 14.875 30.725 o
-16 6 18 8510.020 8645.420 131.050 0.660 o
-16 6 19 199.314 208.137 8.864 93.774 o
-16 6 20 2.271 33.740 5.854 626.697 o
-16 6 21 8.448 9.711 5.501 759.712 o
-16 6 22 4938.700 4957.710 95.793 1.434 o
-16 6 23 148.155 155.445 11.068 100.671 o
-16 6 24 1507.600 1555.660 34.396 8.562 o
-16 6 25 1.749 1.173 8.780 393.394 o
-16 6 26 1851.470 1858.270 44.538 6.064 o
-16 6 27 0.003 -6.257 9.361 354.394 o
-16 7 1 127.239 122.859 7.306 149.394 o
-16 7 2 5680.410 5667.620 98.059 1.240 o
-16 7 3 743.088 680.220 16.909 24.098 o
-16 7 4 592.799 595.618 15.903 29.383 o
-16 7 5 2628.310 2675.010 48.701 4.192 o
-16 7 6 3698.120 3764.870 69.512 2.390 o
-16 7 7 2306.790 2205.870 37.953 5.601 o
-16 7 8 2109.250 2139.630 42.730 5.581 o
-16 7 9 1742.650 1724.940 34.684 7.596 o
-16 7 10 5765.680 5818.920 94.312 1.253 o
-16 7 11 122.015 128.810 8.723 135.787 o
-16 7 12 5200.630 5282.330 90.129 1.430 o
-16 7 13 3023.650 2957.380 51.409 3.590 o
-16 7 14 1435.220 1460.490 29.355 9.870 o
-16 7 15 170.414 167.836 9.595 102.716 o
-16 7 16 5355.940 5379.880 88.024 1.419 o
-16 7 17 850.276 841.452 20.039 19.329 o
-16 7 18 153.840 172.741 9.656 106.566 o
-16 7 19 1104.950 1095.500 24.506 13.846 o
-16 7 20 3187.170 3175.650 54.733 3.262 o
-16 7 21 496.771 487.309 16.560 33.416 o
-16 7 22 754.289 770.869 24.341 18.762 o
-16 7 23 389.207 365.884 17.065 39.513 o
-16 7 24 2228.910 2288.770 50.709 4.693 o
-16 7 25 2.102 3.825 8.889 377.720 o
-16 8 1 1947.460 1962.710 35.525 6.723 o
-16 8 2 12.390 -2.208 6.753 559.766 o
-16 8 3 1560.580 1576.770 31.222 8.862 o
-16 8 4 1865.040 1864.290 32.316 7.383 o
-16 8 5 1825.900 1838.620 33.471 7.383 o
-16 8 6 467.824 479.531 16.965 34.085 o
-16 8 7 5859.950 5850.200 95.490 1.226 o
-16 8 8 1198.860 1180.800 26.584 12.353 o
-16 8 9 885.463 892.210 21.340 17.976 o
-16 8 10 691.792 760.182 22.225 20.916 o
-16 8 11 8298.470 8277.660 126.758 0.699 o
-16 8 12 583.496 573.590 16.669 29.259 o
-16 8 13 7.448 28.483 7.938 386.592 o
-16 8 14 1084.560 1076.390 24.683 14.014 o
-16 8 15 3034.970 3041.580 53.617 3.458 o
-16 8 16 369.149 380.688 14.289 45.197 o
-16 8 17 607.490 649.434 19.447 25.364 o
-16 8 18 987.097 982.172 25.361 14.921 o
-16 8 19 1154.810 1163.470 29.932 11.768 o
-16 8 20 186.880 190.226 13.242 75.854 o
-16 8 21 1145.020 1108.150 30.516 11.812 o
-16 8 22 453.872 419.376 21.945 29.225 o
-16 8 23 256.699 223.560 13.062 64.662 o
-16 8 24 203.503 180.611 12.330 78.362 o
-16 9 1 1050.300 1030.780 23.639 14.799 o
-16 9 2 263.421 241.678 11.351 68.631 o
-16 9 3 1970.490 2096.020 38.092 6.283 o
-16 9 4 51.429 29.191 8.353 252.731 o
-16 9 5 3523.520 3548.000 60.964 2.751 o
-16 9 6 119.752 112.113 8.883 139.506 o
-16 9 7 891.882 954.211 23.029 16.838 o
-16 9 8 2.155 -2.997 10.138 297.185 o
-16 9 9 8035.650 8052.920 130.315 0.706 o
-16 9 10 0.934 -2.096 8.113 466.572 o
-16 9 11 3.909 41.510 8.711 324.856 o
-16 9 12 147.278 155.429 10.661 103.904 o
-16 9 13 5147.000 5210.970 86.856 1.486 o
-16 9 14 170.537 156.957 12.197 87.608 o
-16 9 15 622.128 696.877 22.241 22.502 o
-16 9 16 23.692 14.309 8.958 295.965 o
-16 9 17 3004.180 2952.250 59.888 3.251 o
-16 9 18 28.109 18.754 9.848 244.531 o
-16 9 19 2315.700 2267.260 44.111 5.080 o
-16 9 20 1.383 -14.657 9.089 371.033 o
-16 9 21 546.002 510.086 28.889 20.047 o
-16 10 1 1997.840 1972.510 39.306 6.230 o
-16 10 2 0.311 -6.717 11.031 254.688 o
-16 10 3 1793.000 1844.080 38.848 6.823 o
-16 10 4 823.941 858.787 28.235 15.661 o
-16 10 5 939.169 998.198 30.721 13.293 o
-16 10 6 399.664 363.005 17.004 39.196 o
-16 10 7 1997.240 1942.610 43.653 5.835 o
-16 10 8 518.431 489.670 18.806 30.118 o
-16 10 9 343.671 352.766 18.473 39.425 o
-16 10 10 79.843 67.529 10.570 152.425 o
-16 10 11 3041.340 3044.610 55.211 3.387 o
-16 10 12 1852.890 1851.740 41.749 6.366 o
-16 10 13 190.148 201.997 12.862 76.225 o
-16 10 14 662.271 634.026 20.804 23.399 o
-16 10 15 3269.370 3289.980 59.491 3.004 o
-16 10 16 90.027 87.939 10.380 143.377 o
-16 10 17 1491.990 1458.720 33.519 8.919 o
-16 10 18 352.578 311.836 13.286 50.715 o
-16 11 1 345.478 338.978 15.074 46.420 o
-16 11 2 2187.060 2173.810 42.747 5.434 o
-16 11 3 680.620 693.359 22.533 21.389 o
-16 11 4 27.210 29.591 10.588 213.065 o
-16 11 5 218.604 191.613 14.185 67.013 o
-16 11 6 1600.900 1562.730 39.722 7.478 o
-16 11 7 358.316 335.984 16.924 42.044 o
-16 11 8 323.828 330.771 15.943 46.188 o
-16 11 9 1164.460 1153.540 30.458 11.603 o
-16 11 10 1622.410 1666.960 35.404 7.903 o
-16 11 11 10.034 1.210 9.553 311.379 o
-16 11 12 995.784 972.034 25.865 14.709 o
-16 11 13 487.073 395.968 15.668 36.660 o
-16 11 14 437.961 377.673 15.262 39.864 o
-15 0 2 11122.800 10876.200 185.667 0.386 o
-15 0 4 47.463 42.649 2.712 495.300 o
-15 0 6 37439.500 38810.200 803.340 0.029 o
-15 0 8 5767.760 6174.570 130.564 0.928 o
-15 0 10 21904.100 22427.300 512.280 0.074 o
-15 0 12 19964.000 20083.000 458.617 0.091 o
-15 0 14 28619.400 28210.700 642.264 0.047 o
-15 0 16 18570.300 17532.200 401.928 0.114 o
-15 0 18 894.376 924.371 22.803 17.062 o
-15 0 20 6954.830 6696.000 142.928 0.752 o
-15 0 22 242.641 239.060 14.837 59.241 o
-15 0 24 7187.110 7320.980 242.363 0.381 o
-15 0 26 1536.420 1510.720 56.090 5.547 o
-15 0 28 5898.470 5704.950 159.257 0.749 o
-15 0 30 2867.990 2951.500 86.528 2.353 o
-15 1 1 3987.710 3771.720 52.853 2.679 o
-15 1 2 734.881 645.329 10.960 28.337 o
-15 1 3 3678.730 3777.560 55.356 2.773 o
-15 1 4 17677.000 18312.100 258.971 0.178 o
-15 1 5 280.154 314.731 7.939 71.501 o
-15 1 6 1012.580 946.614 16.389 18.101 o
-15 1 7 1678.840 1858.690 34.292 7.639 o
-15 1 8 24887.800 25478.900 458.503 0.076 o
-15 1 9 519.057 496.211 11.898 37.743 o
-15 1 10 13442.300 13769.200 249.561 0.243 o
-15 1 11 11908.600 12195.500 208.615 0.322 o
-15 1 12 19428.900 19339.100 297.191 0.146 o
-15 1 13 1271.140 1249.570 21.199 13.001 o
-15 1 14 14032.900 13855.000 204.686 0.280 o
-15 1 15 5306.020 5322.740 92.731 1.379 o
-15 1 16 1756.610 1706.810 27.145 8.557 o
-15 1 17 704.234 725.863 16.295 24.816 o
-15 1 18 11848.300 11574.100 172.344 0.384 o
-15 1 19 2155.140 2046.280 33.538 6.387 o
-15 1 20 335.430 302.680 9.202 62.033 o
-15 1 21 126.502 136.091 8.139 137.596 o
-15 1 22 4881.250 4733.070 76.925 1.729 o
-15 1 23 67.679 81.997 6.506 238.369 o
-15 1 24 1103.810 1026.840 22.103 14.867 o
-15 1 25 2129.400 2090.790 38.286 5.974 o
-15 1 26 5505.060 5475.960 99.089 1.268 o
-15 1 27 18.012 4.684 7.951 390.750 o
-15 1 28 973.908 967.544 30.858 13.121 o
-15 1 29 852.993 866.929 26.223 16.261 o
-15 1 30 1238.310 1252.080 36.101 9.695 o
-15 2 1 1889.450 1821.520 30.288 7.604 o
-15 2 2 8293.580 8276.400 123.466 0.712 o
-15 2 3 3036.690 3095.660 47.668 3.682 o
-15 2 4 3320.250 3245.650 58.221 3.031 o
-15 2 5 9533.890 9785.140 159.486 0.503 o
-15 2 6 9580.950 9887.140 153.311 0.515 o
-15 2 7 7771.780 7917.670 117.840 0.783 o
-15 2 8 334.582 308.872 8.602 63.119 o
-15 2 9 15728.300 15797.200 255.468 0.206 o
-15 2 10 4179.700 4267.820 70.984 2.094 o
-15 2 11 238.390 265.441 11.307 70.604 o
-15 2 12 1704.370 1792.450 34.325 7.655 o
-15 2 13 22190.300 22669.500 365.735 0.105 o
-15 2 14 1489.620 1497.200 24.140 10.479 o
-15 2 15 21.334 21.087 3.806 776.522 o
-15 2 16 4613.750 4629.580 68.083 1.955 o
-15 2 17 10364.200 10346.800 161.235 0.462 o
-15 2 18 402.298 401.862 10.787 48.508 o
-15 2 19 3346.810 3335.300 54.827 3.105 o
-15 2 20 4302.510 4169.030 67.822 2.133 o
-15 2 21 2200.490 2140.290 37.285 5.890 o
-15 2 22 8.342 2.006 4.612 1081.280 o
-15 2 23 3114.870 3144.150 58.150 3.189 o
-15 2 24 1988.850 1947.270 35.830 6.620 o
-15 2 25 755.970 779.193 20.362 20.932 o
-15 2 26 32.929 30.835 7.505 326.517 o
-15 2 27 4007.450 3998.180 98.163 1.658 o
-15 2 28 573.234 540.145 20.581 26.316 o
-15 2 29 7.494 1.151 9.478 322.639 o
-15 2 30 112.102 87.269 10.845 126.994 o
-15 3 1 14393.800 14159.800 218.550 0.259 o
-15 3 2 759.102 695.394 13.594 25.612 o
-15 3 3 18127.200 18277.300 311.907 0.149 o
-15 3 4 805.664 791.695 17.373 21.700 o
-15 3 5 10607.200 10549.300 171.739 0.430 o
-15 3 6 101.434 102.307 5.416 202.139 o
-15 3 7 10628.700 10742.400 159.636 0.451 o
-15 3 8 0.122 11.087 3.294 2021.420 o
-15 3 9 1846.680 1893.200 34.262 7.172 o
-15 3 10 505.258 459.370 10.602 40.743 o
-15 3 11 22500.900 22504.800 331.009 0.114 o
-15 3 12 205.908 222.745 7.046 98.793 o
-15 3 13 1.590 21.260 3.795 1285.880 o
-15 3 14 309.157 285.184 7.863 69.635 o
-15 3 15 12407.600 12188.400 167.681 0.371 o
-15 3 16 221.184 220.006 7.759 92.139 o
-15 3 17 5755.500 5777.670 91.978 1.280 o
-15 3 18 5.289 26.984 4.810 814.274 o
-15 3 19 12617.800 12216.300 182.222 0.345 o
-15 3 20 196.028 195.537 8.353 98.882 o
-15 3 21 5943.110 5907.230 90.584 1.255 o
-15 3 22 272.625 255.982 9.096 73.773 o
-15 3 23 2263.220 2238.700 41.645 5.359 o
-15 3 24 19.677 23.745 6.193 488.361 o
-15 3 25 7091.940 7095.670 129.736 0.800 o
-15 3 26 133.066 135.156 9.653 120.470 o
-15 3 27 262.457 253.375 12.264 64.914 o
-15 3 28 49.203 52.111 9.769 199.028 o
-15 3 29 1926.800 1911.430 44.635 5.881 o
-15 4 1 2779.830 2770.550 45.373 4.170 o
-15 4 2 2612.580 2687.840 46.928 4.300 o
-15 4 3 12865.700 12955.900 210.863 0.297 o
-15 4 4 99.485 101.773 6.622 186.743 o
-15 4 5 8744.660 8828.310 137.790 0.619 o
-15 4 6 7670.040 7561.710 118.223 0.801 o
-15 4 7 5911.090 5935.000 86.257 1.298 o
-15 4 8 27.001 11.886 3.926 743.324 o
-15 4 9 8651.580 8910.320 128.010 0.656 o
-15 4 10 1092.890 1089.850 17.973 15.944 o
-15 4 11 166.288 154.640 6.319 128.847 o
-15 4 12 692.250 718.333 13.612 26.895 o
-15 4 13 7193.170 7065.620 95.162 0.991 o
-15 4 14 816.089 787.170 15.268 22.648 o
-15 4 15 1060.920 1091.000 19.471 15.791 o
-15 4 16 1608.680 1597.640 26.663 9.353 o
-15 4 17 10083.500 9933.040 149.058 0.507 o
-15 4 18 93.119 92.926 6.423 200.686 o
-15 4 19 4871.900 4876.320 67.362 1.855 o
-15 4 20 3684.510 3679.340 56.275 2.770 o
-15 4 21 5265.250 5093.920 81.969 1.535 o
-15 4 22 84.396 81.430 6.579 214.497 o
-15 4 23 3387.870 3451.370 61.649 2.824 o
-15 4 24 1395.390 1423.190 31.279 9.746 o
-15 4 25 1185.540 1208.000 27.018 12.238 o
-15 4 26 45.670 42.587 8.711 239.366 o
-15 4 27 2566.630 2670.360 56.578 3.821 o
-15 4 28 481.984 428.176 17.080 34.356 o
-15 4 29 10.507 0.191 8.693 369.646 o
-15 5 1 3092.970 3118.620 50.518 3.512 o
-15 5 2 172.530 174.439 6.865 118.508 o
-15 5 3 546.411 583.543 12.653 34.070 o
-15 5 4 17775.700 17284.900 245.446 0.189 o
-15 5 5 3329.120 3284.740 47.677 3.381 o
-15 5 6 37.524 47.503 3.964 478.070 o
-15 5 7 5685.590 5765.930 84.154 1.370 o
-15 5 8 8022.100 7887.870 127.698 0.723 o
-15 5 9 154.644 142.431 7.373 129.224 o
-15 5 10 1471.210 1477.090 26.930 10.121 o
-15 5 11 1891.750 2010.800 32.318 7.132 o
-15 5 12 6000.120 6089.820 88.871 1.249 o
-15 5 13 0.016 4.053 3.280 2507.270 o
-15 5 14 2952.910 2934.180 43.524 4.008 o
-15 5 15 3870.690 3936.680 57.434 2.583 o
-15 5 16 398.461 422.144 14.488 41.983 o
-15 5 17 75.296 81.439 6.560 226.632 o
-15 5 18 9103.060 9145.290 144.775 0.573 o
-15 5 19 1315.020 1322.370 24.741 11.709 o
-15 5 20 558.416 536.264 12.970 34.199 o
-15 5 21 1236.330 1232.020 22.521 12.982 o
-15 5 22 4741.800 4804.770 78.106 1.736 o
-15 5 23 387.241 381.455 14.425 43.848 o
-15 5 24 24.498 12.834 9.595 265.878 o
-15 5 25 762.400 747.641 21.749 20.270 o
-15 5 26 3827.030 3933.580 104.148 1.595 o
-15 5 27 3.754 -2.347 8.512 411.643 o
-15 5 28 579.759 533.912 21.888 25.065 o
-15 6 1 7.163 4.636 5.564 806.278 o
-15 6 2 9995.820 10226.700 192.526 0.407 o
-15 6 3 10.232 15.517 4.840 821.758 o
-15 6 4 70.239 95.077 6.156 232.880 o
-15 6 5 102.395 100.729 8.478 158.183 o
-15 6 6 13404.600 13728.600 246.701 0.246 o
-15 6 7 100.757 87.810 5.922 203.276 o
-15 6 8 1783.610 1773.120 40.311 6.747 o
-15 6 9 453.785 448.887 13.402 40.087 o
-15 6 10 9502.600 9377.640 147.825 0.543 o
-15 6 11 229.929 214.596 9.273 84.357 o
-15 6 12 4455.280 4526.040 82.333 1.773 o
-15 6 13 28.201 39.481 4.835 502.265 o
-15 6 14 3238.540 3202.900 49.473 3.413 o
-15 6 15 310.049 285.017 9.488 65.393 o
-15 6 16 6632.510 6744.330 99.960 1.038 o
-15 6 17 2.392 9.457 5.058 993.587 o
-15 6 18 1194.990 1225.860 22.650 13.253 o
-15 6 19 736.289 740.206 16.039 24.176 o
-15 6 20 9297.940 9328.880 140.785 0.573 o
-15 6 21 2.173 -2.258 6.192 775.106 o
-15 6 22 4.836 6.354 6.497 638.943 o
-15 6 23 164.363 177.360 10.319 98.390 o
-15 6 24 4709.430 4827.480 84.844 1.640 o
-15 6 25 213.460 210.434 13.226 70.445 o
-15 6 26 937.309 1025.590 30.229 13.387 o
-15 6 27 0.751 -1.402 8.758 401.791 o
-15 7 1 1171.550 1127.140 25.206 13.066 o
-15 7 2 800.646 815.550 18.387 21.056 o
-15 7 3 1180.290 1211.060 23.714 13.129 o
-15 7 4 6195.150 6269.030 96.684 1.143 o
-15 7 5 1729.470 1686.370 30.552 8.232 o
-15 7 6 960.597 897.505 20.214 17.563 o
-15 7 7 342.067 356.913 12.724 51.011 o
-15 7 8 7582.880 7683.520 128.863 0.752 o
-15 7 9 93.665 77.506 7.984 181.295 o
-15 7 10 2501.100 2538.650 47.112 4.488 o
-15 7 11 2477.210 2442.650 45.306 4.683 o
-15 7 12 4891.130 4871.860 80.296 1.661 o
-15 7 13 10.156 3.164 6.637 581.392 o
-15 7 14 4131.980 4182.300 69.806 2.149 o
-15 7 15 595.529 598.777 16.342 28.878 o
-15 7 16 2122.250 2182.280 36.255 6.081 o
-15 7 17 102.586 111.633 7.224 171.257 o
-15 7 18 4007.720 4055.960 67.600 2.262 o
-15 7 19 1881.770 1934.050 36.013 6.848 o
-15 7 20 132.884 139.995 9.035 125.165 o
-15 7 21 204.125 188.152 10.655 85.876 o
-15 7 22 4137.430 4060.900 82.870 1.903 o
-15 7 23 216.582 212.073 14.164 66.077 o
-15 7 24 444.026 424.730 17.552 35.199 o
-15 7 25 813.716 813.422 29.456 15.393 o
-15 8 1 101.965 107.040 8.325 158.427 o
-15 8 2 1481.290 1485.980 29.231 9.654 o
-15 8 3 1914.880 1922.420 32.965 7.114 o
-15 8 4 128.511 121.917 8.495 136.603 o
-15 8 5 2662.390 2686.930 41.971 4.522 o
-15 8 6 1634.730 1675.440 29.727 8.668 o
-15 8 7 1150.280 1176.370 24.234 13.313 o
-15 8 8 153.153 151.739 8.960 115.471 o
-15 8 9 6890.470 6874.840 110.661 0.935 o
-15 8 10 3680.940 3618.370 58.944 2.713 o
-15 8 11 13.647 57.592 7.134 365.729 o
-15 8 12 763.189 730.096 21.129 20.746 o
-15 8 13 4547.100 4684.310 78.047 1.801 o
-15 8 14 798.587 838.136 21.856 19.117 o
-15 8 15 25.492 47.820 8.066 296.628 o
-15 8 16 883.261 928.639 22.827 17.147 o
-15 8 17 3020.770 3113.290 54.794 3.394 o
-15 8 18 222.932 221.008 11.502 75.540 o
-15 8 19 582.868 573.004 21.067 25.321 o
-15 8 20 533.023 501.780 18.996 29.338 o
-15 8 21 659.142 632.583 22.396 22.310 o
-15 8 22 0.952 -2.541 9.221 362.060 o
-15 8 23 1244.080 1213.520 30.680 10.996 o
-15 8 24 929.082 908.666 33.234 12.755 o
-15 9 1 3292.660 3350.580 55.789 3.100 o
-15 9 2 272.607 239.077 11.031 68.652 o
-15 9 3 863.307 892.506 21.611 18.111 o
-15 9 4 36.868 21.710 7.918 307.588 o
-15 9 5 1857.520 1918.830 33.969 7.147 o
-15 9 6 0.615 -9.458 6.903 645.118 o
-15 9 7 4908.760 4875.920 81.352 1.642 o
-15 9 8 221.708 213.864 12.067 73.901 o
-15 9 9 263.703 305.809 13.205 58.943 o
-15 9 10 364.658 335.708 13.525 48.458 o
-15 9 11 5122.150 5125.390 85.340 1.518 o
-15 9 12 5.286 2.600 7.991 449.364 o
-15 9 13 14.937 60.666 9.346 251.169 o
-15 9 14 0.815 4.695 7.893 479.120 o
-15 9 15 4368.820 4478.090 77.596 1.882 o
-15 9 16 1.153 -12.994 8.348 439.880 o
-15 9 17 357.431 365.264 15.870 43.325 o
-15 9 18 2.912 -3.946 7.748 498.100 o
-15 9 19 2073.390 2063.190 52.129 4.897 o
-15 9 20 23.165 13.041 10.693 224.899 o
-15 9 21 1422.610 1397.910 36.890 8.655 o
-15 9 22 36.753 37.223 9.647 225.822 o
-15 10 1 991.776 1047.780 25.899 14.430 o
-15 10 2 549.871 533.459 20.348 27.147 o
-15 10 3 2509.610 2495.880 47.523 4.477 o
-15 10 4 110.542 102.622 11.529 117.217 o
-15 10 5 1706.570 1662.290 41.035 6.941 o
-15 10 6 637.903 660.924 28.458 18.343 o
-15 10 7 404.533 389.584 17.157 38.126 o
-15 10 8 314.985 301.288 15.834 47.969 o
-15 10 9 2178.380 2148.000 44.104 5.356 o
-15 10 10 461.826 478.381 17.910 33.118 o
-15 10 11 102.384 111.954 11.591 117.881 o
-15 10 12 391.480 376.418 17.586 38.291 o
-15 10 13 2798.630 2719.100 51.939 3.846 o
-15 10 14 803.558 804.482 23.897 18.214 o
-15 10 15 440.858 475.925 21.374 29.507 o
-15 10 16 417.033 387.394 16.283 39.011 o
-15 10 17 1976.940 1887.990 44.189 5.862 o
-15 10 18 65.910 65.121 9.676 179.306 o
-15 10 19 833.110 842.780 25.540 16.884 o
-15 11 1 809.523 778.972 22.745 18.891 o
-15 11 2 216.044 240.127 13.437 67.262 o
-15 11 3 179.626 168.499 12.904 80.667 o
-15 11 4 1963.270 1948.960 43.183 5.932 o
-15 11 5 349.089 307.680 16.106 45.000 o
-15 11 6 8.030 11.177 10.390 261.366 o
-15 11 7 470.684 452.988 22.705 27.513 o
-15 11 8 1810.410 1790.650 38.862 6.841 o
-15 11 9 352.228 344.436 16.472 43.024 o
-15 11 10 260.186 261.639 14.223 58.382 o
-15 11 11 390.594 330.368 14.832 44.397 o
-15 11 12 1269.080 1285.490 31.864 10.441 o
-15 11 13 35.370 28.739 9.365 243.360 o
-15 11 14 836.338 832.881 24.498 17.395 o
-15 11 15 607.470 563.459 19.668 26.110 o
-14 0 2 2309.550 2332.960 44.121 5.043 o
-14 0 4 34295.800 33636.800 780.304 0.032 o
-14 0 6 311.876 360.350 11.061 57.178 o
-14 0 8 12069.200 12155.500 253.639 0.263 o
-14 0 10 11277.200 11676.500 268.270 0.258 o
-14 0 12 26841.900 26729.000 608.091 0.052 o
-14 0 14 9951.210 9736.610 224.665 0.351 o
-14 0 16 5740.890 5639.870 121.088 1.027 o
-14 0 18 12551.500 12260.600 261.624 0.248 o
-14 0 20 2323.730 2259.120 75.719 3.135 o
-14 0 22 5540.320 5495.470 132.339 0.961 o
-14 0 24 1098.590 1060.930 40.034 9.654 o
-14 0 26 5029.150 5184.400 168.019 0.753 o
-14 0 28 2377.010 2419.350 74.723 3.113 o
-14 0 30 1480.410 1505.040 78.855 3.615 o
-14 1 1 1420.290 1369.480 21.328 11.673 o
-14 1 2 7307.360 7476.450 99.407 0.934 o
-14 1 3 7275.850 7388.560 110.153 0.881 o
-14 1 4 1569.380 1594.260 24.339 9.872 o
-14 1 5 2250.960 2403.390 37.236 5.586 o
-14 1 6 17261.100 17773.900 261.643 0.182 o
-14 1 7 665.503 678.204 14.360 27.560 o
-14 1 8 143.118 138.345 4.901 156.471 o
-14 1 9 6203.290 6456.170 111.607 1.015 o
-14 1 10 17376.700 17874.600 304.039 0.158 o
-14 1 11 475.409 490.551 10.485 41.633 o
-14 1 12 2760.410 2863.080 44.285 4.198 o
-14 1 13 3826.910 3941.940 60.140 2.535 o
-14 1 14 5457.740 5336.950 84.198 1.448 o
-14 1 15 258.506 262.492 7.819 79.695 o
-14 1 16 9917.870 9664.390 144.256 0.530 o
-14 1 17 5787.180 5633.590 82.293 1.382 o
-14 1 18 3882.670 3722.460 57.674 2.623 o
-14 1 19 133.174 128.133 5.735 159.576 o
-14 1 20 6657.290 6474.750 107.567 0.997 o
-14 1 21 1420.240 1366.230 25.569 10.869 o
-14 1 22 2.270 5.606 5.042 1054.190 o
-14 1 23 1362.850 1300.100 23.231 11.823 o
-14 1 24 4377.510 4247.640 73.681 1.984 o
-14 1 25 172.352 146.840 9.170 108.194 o
-14 1 26 274.244 288.778 13.509 57.850 o
-14 1 27 1238.940 1254.210 31.375 10.759 o
-14 1 28 2019.210 2021.590 52.864 4.926 o
-14 1 29 8.695 -2.883 9.167 341.408 o
-14 1 30 1450.140 1510.010 42.250 7.534 o
-14 2 1 12034.800 11708.400 165.848 0.388 o
-14 2 2 23.392 31.298 3.002 770.910 o
-14 2 3 6474.910 6378.280 91.394 1.142 o
-14 2 4 8288.520 8419.480 137.467 0.654 o
-14 2 5 13304.500 13275.800 214.819 0.284 o
-14 2 6 1283.230 1320.440 22.892 12.309 o
-14 2 7 4786.810 4821.070 75.985 1.755 o
-14 2 8 6594.060 6925.910 120.051 0.900 o
-14 2 9 2155.940 2141.250 33.672 6.278 o
-14 2 10 649.428 688.553 12.952 28.833 o
-14 2 11 30387.400 29914.000 458.541 0.063 o
-14 2 12 1281.140 1391.720 23.242 12.030 o
-14 2 13 787.457 932.496 15.669 21.691 o
-14 2 14 728.009 795.809 15.205 24.276 o
-14 2 15 8510.770 8634.130 124.087 0.686 o
-14 2 16 259.088 240.511 7.605 82.346 o
-14 2 17 118.474 135.716 6.406 160.432 o
-14 2 18 5654.480 5541.120 84.588 1.390 o
-14 2 19 10783.800 10591.200 173.311 0.421 o
-14 2 20 126.489 127.115 6.997 151.769 o
-14 2 21 1443.030 1443.890 25.827 10.524 o
-14 2 22 2796.510 2744.200 44.607 4.205 o
-14 2 23 1713.030 1647.700 29.655 8.466 o
-14 2 24 16.737 14.700 5.862 579.206 o
-14 2 25 5367.750 5283.920 101.526 1.275 o
-14 2 26 717.692 738.391 21.466 21.163 o
-14 2 27 335.284 317.368 14.605 48.841 o
-14 2 28 45.617 28.309 9.270 231.834 o
-14 2 29 2415.970 2434.050 52.370 4.306 o
-14 2 30 343.816 314.444 15.942 45.459 o
-14 3 1 1596.390 1587.100 25.730 9.563 o
-14 3 2 1557.350 1557.180 25.229 9.863 o
-14 3 3 23059.300 22926.700 413.374 0.091 o
-14 3 4 1475.990 1374.520 25.565 10.580 o
-14 3 5 10758.400 10515.000 163.052 0.444 o
-14 3 6 187.792 182.664 7.806 106.164 o
-14 3 7 11609.100 11883.700 175.825 0.380 o
-14 3 8 2574.850 2562.370 42.878 4.645 o
-14 3 9 19492.900 19418.600 320.412 0.136 o
-14 3 10 62.805 60.396 3.235 362.957 o
-14 3 11 1760.340 1907.390 28.742 8.030 o
-14 3 12 721.848 681.697 12.200 27.481 o
-14 3 13 10603.600 10679.400 147.129 0.480 o
-14 3 14 7.161 12.381 3.774 1247.410 o
-14 3 15 89.270 126.006 7.864 167.072 o
-14 3 16 33.803 49.917 4.896 436.311 o
-14 3 17 14116.600 14049.200 208.598 0.273 o
-14 3 18 231.093 236.894 7.860 87.543 o
-14 3 19 1787.570 1756.300 30.267 7.988 o
-14 3 20 61.721 62.328 5.506 294.876 o
-14 3 21 7636.570 7562.120 114.469 0.822 o
-14 3 22 190.580 178.337 7.936 105.232 o
-14 3 23 6751.030 6707.230 107.188 0.979 o
-14 3 24 1.334 2.954 5.626 916.266 o
-14 3 25 3013.840 2976.210 54.268 3.470 o
-14 3 26 2.573 -2.558 6.853 633.664 o
-14 3 27 3456.610 3581.950 68.427 2.556 o
-14 3 28 23.168 15.033 9.443 273.095 o
-14 3 29 105.477 86.938 11.306 124.676 o
-14 4 1 14920.600 14657.600 210.541 0.256 o
-14 4 2 1836.960 1711.110 31.117 7.806 o
-14 4 3 6864.570 6832.240 102.676 0.991 o
-14 4 4 9734.320 9490.060 152.073 0.520 o
-14 4 5 13176.700 13165.200 195.521 0.309 o
-14 4 6 1553.730 1565.090 24.806 9.929 o
-14 4 7 8383.690 8677.750 124.355 0.691 o
-14 4 8 1889.080 1855.180 28.282 7.782 o
-14 4 9 4930.270 4921.540 71.934 1.766 o
-14 4 10 622.904 644.690 11.718 31.154 o
-14 4 11 8888.720 8789.280 121.634 0.669 o
-14 4 12 5528.230 5446.790 76.670 1.509 o
-14 4 13 143.645 156.547 6.155 140.841 o
-14 4 14 385.504 374.912 10.324 51.579 o
-14 4 15 8487.230 8628.440 129.440 0.668 o
-14 4 16 30.517 31.068 4.872 511.901 o
-14 4 17 2868.540 2752.760 46.450 4.038 o
-14 4 18 1422.080 1421.890 24.037 11.013 o
-14 4 19 6668.830 6598.750 92.986 1.091 o
-14 4 20 785.235 752.418 16.197 23.031 o
-14 4 21 2331.040 2252.100 35.695 5.693 o
-14 4 22 2419.560 2430.810 43.631 4.870 o
-14 4 23 3888.170 3868.220 61.604 2.488 o
-14 4 24 116.780 98.878 7.537 161.349 o
-14 4 25 3256.680 3283.740 62.041 2.925 o
-14 4 26 1681.310 1740.890 44.277 6.510 o
-14 4 27 996.068 1019.500 26.144 14.421 o
-14 4 28 16.251 8.465 9.393 296.949 o
-14 4 29 2395.570 2369.080 51.282 4.429 o
-14 5 1 95.566 88.590 5.089 222.428 o
-14 5 2 9744.650 9502.360 136.347 0.562 o
-14 5 3 3495.720 3506.470 54.506 2.974 o
-14 5 4 2576.270 2594.350 39.719 4.812 o
-14 5 5 975.591 1010.490 18.195 17.523 o
-14 5 6 12379.400 12354.100 176.011 0.357 o
-14 5 7 1834.740 1817.460 28.116 8.016 o
-14 5 8 28.237 48.794 4.013 532.193 o
-14 5 9 2177.000 2205.320 34.660 6.092 o
-14 5 10 9895.830 9928.720 142.677 0.530 o
-14 5 11 492.569 501.525 11.878 38.865 o
-14 5 12 761.005 778.225 13.809 24.557 o
-14 5 13 3792.670 3789.910 56.935 2.669 o
-14 5 14 4888.310 4823.790 68.847 1.836 o
-14 5 15 96.989 100.629 6.083 197.928 o
-14 5 16 6178.380 6210.980 94.456 1.167 o
-14 5 17 2109.490 2121.060 35.331 6.245 o
-14 5 18 558.723 560.839 12.919 33.782 o
-14 5 19 127.625 126.802 6.553 155.720 o
-14 5 20 5452.800 5353.640 90.652 1.375 o
-14 5 21 969.876 957.539 20.187 17.140 o
-14 5 22 118.288 125.454 9.127 134.219 o
-14 5 23 98.265 88.612 7.706 177.100 o
-14 5 24 4309.820 4557.270 102.017 1.490 o
-14 5 25 835.005 863.393 23.154 17.883 o
-14 5 26 45.037 34.720 10.547 192.425 o
-14 5 27 1265.540 1308.690 31.636 10.456 o
-14 5 28 1872.030 1956.580 51.905 5.233 o
-14 6 1 131.042 139.777 6.567 149.331 o
-14 6 2 1139.970 1201.740 21.322 14.097 o
-14 6 3 576.607 543.711 12.877 33.482 o
-14 6 4 10146.100 10238.000 153.107 0.490 o
-14 6 5 525.107 500.244 13.170 36.002 o
-14 6 6 16.777 43.739 5.475 509.717 o
-14 6 7 1221.870 1178.060 22.224 13.341 o
-14 6 8 9228.440 9097.220 142.982 0.574 o
-14 6 9 216.867 184.761 8.341 94.889 o
-14 6 10 1225.160 1314.880 25.492 12.072 o
-14 6 11 21.022 34.488 5.955 469.777 o
-14 6 12 12059.400 11914.100 164.463 0.387 o
-14 6 13 63.110 63.935 4.726 313.266 o
-14 6 14 5299.720 5385.840 83.487 1.481 o
-14 6 15 218.716 225.772 8.842 87.380 o
-14 6 16 2420.350 2409.550 40.565 5.089 o
-14 6 17 1394.310 1381.920 28.531 10.372 o
-14 6 18 6626.830 6792.180 103.540 1.012 o
-14 6 19 122.713 130.330 6.672 156.565 o
-14 6 20 496.064 510.612 17.048 32.470 o
-14 6 21 71.227 61.576 6.959 237.233 o
-14 6 22 5483.970 5530.790 90.525 1.357 o
-14 6 23 1.153 8.438 7.239 547.913 o
-14 6 24 211.773 234.808 13.525 67.803 o
-14 6 25 2.045 4.480 11.277 237.842 o
-14 6 26 2726.820 2798.350 65.204 3.245 o
-14 6 27 111.058 103.119 11.693 115.287 o
-14 7 1 119.280 124.361 8.076 145.346 o
-14 7 2 5243.720 5278.830 87.465 1.455 o
-14 7 3 3036.580 3031.170 66.517 2.951 o
-14 7 4 84.793 111.646 7.774 177.680 o
-14 7 5 333.081 341.452 12.089 53.757 o
-14 7 6 3712.540 3784.380 69.564 2.379 o
-14 7 7 1917.920 1842.860 31.422 7.374 o
-14 7 8 468.995 496.763 15.263 35.872 o
-14 7 9 1457.420 1473.230 29.948 9.647 o
-14 7 10 7435.620 7360.010 117.664 0.829 o
-14 7 11 615.830 583.716 17.223 27.780 o
-14 7 12 3325.920 3312.980 57.115 3.046 o
-14 7 13 1916.300 1898.820 32.051 7.238 o
-14 7 14 5387.200 5304.610 82.261 1.487 o
-14 7 15 147.298 145.738 7.820 128.182 o
-14 7 16 3769.490 3858.210 59.190 2.605 o
-14 7 17 1987.560 2002.840 35.400 6.607 o
-14 7 18 1172.830 1155.420 24.335 13.202 o
-14 7 19 373.127 372.151 12.817 48.002 o
-14 7 20 3345.350 3377.510 64.301 2.780 o
-14 7 21 609.980 599.775 19.359 25.918 o
-14 7 22 4.104 19.796 10.584 252.077 o
-14 7 23 874.207 903.978 25.045 16.401 o
-14 7 24 1990.110 1977.750 45.897 5.607 o
-14 7 25 274.871 253.307 18.790 44.873 o
-14 8 1 3097.530 3073.030 50.839 3.513 o
-14 8 2 720.503 733.753 17.521 23.631 o
-14 8 3 150.097 164.092 7.622 124.514 o
-14 8 4 521.941 496.538 14.111 35.156 o
-14 8 5 4382.280 4305.030 63.203 2.172 o
-14 8 6 26.271 19.353 5.929 485.702 o
-14 8 7 2114.680 2096.260 38.437 5.983 o
-14 8 8 2350.610 2410.210 43.618 4.973 o
-14 8 9 1794.400 1842.270 34.665 7.316 o
-14 8 10 244.905 246.859 10.127 75.357 o
-14 8 11 7218.930 7252.640 111.367 0.885 o
-14 8 12 1489.050 1480.360 30.181 9.469 o
-14 8 13 583.277 621.471 22.648 23.520 o
-14 8 14 1004.080 1052.470 24.297 14.868 o
-14 8 15 5807.340 5966.030 97.700 1.205 o
-14 8 16 1636.780 1680.880 33.367 8.132 o
-14 8 17 93.481 127.639 9.593 140.999 o
-14 8 18 490.793 487.335 16.439 33.771 o
-14 8 19 2977.750 2961.900 53.050 3.553 o
-14 8 20 40.911 34.734 10.392 200.606 o
-14 8 21 474.872 454.812 19.893 30.629 o
-14 8 22 539.606 517.625 21.860 26.101 o
-14 8 23 618.634 523.494 30.208 18.202 o
-14 8 24 1.947 4.729 10.056 297.010 o
-14 9 1 103.211 114.945 8.797 148.989 o
-14 9 2 4.670 9.415 8.609 380.649 o
-14 9 3 5104.510 5251.960 83.514 1.532 o
-14 9 4 9.000 -6.123 6.842 575.232 o
-14 9 5 2219.170 2191.290 36.103 5.909 o
-14 9 6 58.934 40.689 7.462 259.726 o
-14 9 7 2528.680 2578.480 51.099 4.201 o
-14 9 8 45.183 34.411 8.787 243.839 o
-14 9 9 5640.770 5623.940 96.994 1.259 o
-14 9 10 0.847 7.365 7.832 478.184 o
-14 9 11 993.589 1070.400 25.253 14.550 o
-14 9 12 55.849 35.860 8.521 235.262 o
-14 9 13 7718.220 7875.850 127.079 0.745 o
-14 9 14 1.674 -2.961 7.824 496.488 o
-14 9 15 40.844 79.499 9.012 212.457 o
-14 9 16 99.017 101.099 10.490 133.960 o
-14 9 17 4965.960 5008.360 85.010 1.565 o
-14 9 18 50.444 44.855 8.202 246.593 o
-14 9 19 739.412 762.922 24.992 18.626 o
-14 9 20 0.712 -3.430 9.092 373.138 o
-14 9 21 1732.680 1636.880 37.692 7.342 o
-14 9 22 38.723 37.965 10.573 196.389 o
-14 10 1 3745.760 3721.080 61.846 2.579 o
-14 10 2 244.356 246.440 16.021 54.915 o
-14 10 3 421.482 397.740 16.320 38.514 o
-14 10 4 1088.880 1086.700 26.786 13.297 o
-14 10 5 3644.690 3664.530 70.381 2.408 o
-14 10 6 6.428 1.707 9.615 316.121 o
-14 10 7 3399.230 3404.710 62.470 2.804 o
-14 10 8 410.035 384.235 15.525 40.656 o
-14 10 9 1160.370 1213.510 30.377 11.489 o
-14 10 10 139.868 131.520 11.460 103.475 o
-14 10 11 2416.390 2447.150 47.546 4.606 o
-14 10 12 1498.460 1525.190 34.132 8.684 o
-14 10 13 31.218 48.644 11.337 179.378 o
-14 10 14 386.807 381.761 17.553 38.433 o
-14 10 15 3685.230 3668.510 64.257 2.553 o
-14 10 16 467.574 444.983 16.230 35.702 o
-14 10 17 144.949 143.394 11.216 102.179 o
-14 10 18 383.396 324.612 21.475 33.346 o
-14 10 19 2095.920 2058.770 44.419 5.518 o
-14 11 1 287.559 278.919 14.420 54.504 o
-14 11 2 2160.750 2204.470 45.306 5.243 o
-14 11 3 851.707 786.287 22.651 18.381 o
-14 11 4 135.432 125.162 14.105 85.952 o
-14 11 5 318.040 294.583 15.851 47.949 o
-14 11 6 2441.270 2492.350 51.569 4.301 o
-14 11 7 1436.360 1449.440 35.122 8.842 o
-14 11 8 2.540 23.519 10.026 277.472 o
-14 11 9 821.559 839.213 23.532 17.991 o
-14 11 10 2662.800 2674.830 51.660 3.999 o
-14 11 11 162.972 157.116 11.947 90.792 o
-14 11 12 349.746 329.598 14.631 47.379 o
-14 11 13 989.166 982.379 25.818 14.738 o
-14 11 14 1117.310 1095.500 28.217 12.659 o
-14 11 15 14.557 10.885 9.289 303.691 o
-14 11 16 1102.620 1076.680 27.997 12.874 o
-14 12 5 37.556 25.764 10.244 213.571 o
-14 12 6 125.457 154.184 12.283 97.947 o
-14 12 7 33.468 40.761 10.417 204.655 o
-14 12 8 3517.200 3503.640 69.127 2.527 o
-13 0 2 16671.200 17123.100 275.399 0.181 o
-13 0 4 16234.300 16711.100 366.818 0.137 o
-13 0 6 19848.600 20252.400 460.216 0.091 o
-13 0 8 5408.500 5520.480 116.598 1.106 o
-13 0 10 42467.300 42450.700 1243.470 0.015 o
-13 0 12 1794.570 1764.960 44.011 6.306 o
-13 0 14 28083.200 28407.300 646.897 0.047 o
-13 0 16 14909.100 14154.600 274.345 0.206 o
-13 0 18 11567.700 11402.100 243.526 0.286 o
-13 0 20 6150.880 5815.550 184.574 0.608 o
-13 0 22 390.491 397.700 14.118 43.731 o
-13 0 24 7996.130 7767.690 167.479 0.571 o
-13 0 26 5.973 0.513 11.396 230.322 o
-13 0 28 2845.680 2897.270 93.544 2.161 o
-13 0 30 1993.920 2040.760 64.409 4.068 o
-13 1 1 11586.100 11484.900 157.049 0.418 o
-13 1 2 8687.690 8890.220 126.531 0.660 o
-13 1 3 255.195 255.430 6.063 86.451 o
-13 1 4 23165.700 24200.900 355.232 0.103 o
-13 1 5 5038.750 5386.320 77.270 1.612 o
-13 1 6 734.080 766.569 13.892 25.208 o
-13 1 7 552.554 607.181 13.007 33.089 o
-13 1 8 22111.100 22652.700 407.374 0.095 o
-13 1 9 1602.800 1538.070 28.769 9.165 o
-13 1 10 188.791 210.004 7.782 101.872 o
-13 1 11 3970.630 4120.410 68.120 2.252 o
-13 1 12 30888.300 30619.800 449.207 0.063 o
-13 1 13 2016.020 1999.240 33.375 6.749 o
-13 1 14 4922.850 4847.420 80.830 1.649 o
-13 1 15 8917.960 8900.510 132.790 0.626 o
-13 1 16 9544.810 9489.110 135.935 0.573 o
-13 1 17 37.085 37.695 4.463 479.001 o
-13 1 18 10206.400 9979.660 148.374 0.503 o
-13 1 19 3132.540 3032.380 47.773 3.626 o
-13 1 20 1114.130 1106.690 26.286 13.210 o
-13 1 21 12.601 13.642 3.559 1102.230 o
-13 1 22 7216.120 6862.530 104.139 0.945 o
-13 1 23 660.581 653.141 15.448 27.213 o
-13 1 24 15.210 -3.129 7.588 445.445 o
-13 1 25 534.627 464.788 15.235 34.007 o
-13 1 26 4104.960 4124.120 75.809 2.043 o
-13 1 27 112.887 89.608 9.794 138.348 o
-13 1 28 465.544 460.568 19.149 31.732 o
-13 1 29 1017.640 1057.000 39.467 10.101 o
-13 1 30 1841.810 1897.460 46.723 5.821 o
-13 2 1 1096.210 995.427 15.490 17.131 o
-13 2 2 3681.290 3843.240 58.274 2.675 o
-13 2 3 20019.300 20943.000 355.882 0.119 o
-13 2 4 3752.630 3792.090 63.149 2.525 o
-13 2 5 136.459 177.122 6.202 138.814 o
-13 2 6 12998.500 13519.500 191.666 0.313 o
-13 2 7 9133.770 9384.140 139.236 0.583 o
-13 2 8 1303.480 1333.020 21.755 12.394 o
-13 2 9 16774.300 17237.500 253.956 0.192 o
-13 2 10 13109.800 13242.300 214.369 0.287 o
-13 2 11 8773.360 8824.720 131.157 0.641 o
-13 2 12 199.538 194.492 6.099 109.320 o
-13 2 13 11051.300 11289.300 167.284 0.416 o
-13 2 14 1714.200 1738.880 27.454 8.606 o
-13 2 15 705.355 738.345 13.971 26.122 o
-13 2 16 496.049 502.430 12.030 38.505 o
-13 2 17 19743.200 19495.800 287.971 0.148 o
-13 2 18 1179.670 1164.320 22.009 13.752 o
-13 2 19 9.608 19.053 4.808 808.813 o
-13 2 20 4838.920 4717.040 75.811 1.758 o
-13 2 21 3143.090 3073.760 49.068 3.549 o
-13 2 22 36.053 35.780 4.700 474.841 o
-13 2 23 1937.200 1911.420 34.609 6.899 o
-13 2 24 3556.370 3556.730 73.439 2.381 o
-13 2 25 1999.910 1972.890 38.448 6.310 o
-13 2 26 41.952 36.301 7.565 294.281 o
-13 2 27 1050.810 1020.940 27.954 13.410 o
-13 2 28 882.972 911.768 28.950 14.660 o
-13 2 29 250.599 256.762 13.249 62.801 o
-13 2 30 19.553 18.754 9.714 264.318 o
-13 3 1 20047.500 20361.900 299.357 0.139 o
-13 3 2 444.049 453.185 8.967 46.474 o
-13 3 3 3984.360 4012.580 72.018 2.180 o
-13 3 4 91.125 102.617 4.932 221.532 o
-13 3 5 30614.700 30117.300 471.668 0.061 o
-13 3 6 44.675 49.657 2.878 483.628 o
-13 3 7 9901.880 10125.200 144.048 0.523 o
-13 3 8 993.520 1048.890 19.736 16.575 o
-13 3 9 15031.500 15234.900 224.837 0.239 o
-13 3 10 17.114 15.149 3.261 1022.610 o
-13 3 11 19916.100 19846.200 261.527 0.156 o
-13 3 12 62.993 88.105 4.795 283.319 o
-13 3 13 2462.670 2431.620 37.297 5.231 o
-13 3 14 151.696 139.265 6.133 141.332 o
-13 3 15 13229.100 13101.300 197.928 0.306 o
-13 3 16 160.718 174.423 6.991 122.424 o
-13 3 17 305.343 320.421 9.663 63.374 o
-13 3 18 4.117 1.164 3.955 1601.620 o
-13 3 19 9269.170 9280.040 139.506 0.579 o
-13 3 20 30.595 27.415 4.973 515.510 o
-13 3 21 1755.660 1711.720 30.868 8.072 o
-13 3 22 682.550 673.293 17.861 24.750 o
-13 3 23 6052.610 6036.120 96.906 1.175 o
-13 3 24 5.110 8.492 5.567 807.661 o
-13 3 25 2993.090 2999.240 54.603 3.462 o
-13 3 26 38.657 45.538 8.491 255.683 o
-13 3 27 1398.150 1446.100 34.034 9.175 o
-13 3 28 2.502 -5.761 8.393 428.707 o
-13 3 29 2677.310 2702.680 58.649 3.617 o
-13 4 1 61.753 74.802 3.567 334.429 o
-13 4 2 7875.790 7941.430 114.030 0.792 o
-13 4 3 20698.900 20578.700 316.525 0.130 o
-13 4 4 4575.060 4487.450 71.569 1.928 o
-13 4 5 3861.070 3808.880 53.954 2.707 o
-13 4 6 6303.370 6415.140 96.453 1.122 o
-13 4 7 19019.300 19379.200 288.537 0.152 o
-13 4 8 0.256 2.605 2.101 5491.320 o
-13 4 9 8045.850 8487.070 117.267 0.747 o
-13 4 10 4903.700 5041.760 66.011 1.843 o
-13 4 11 8044.300 7794.770 108.066 0.813 o
-13 4 12 338.168 307.235 8.054 63.977 o
-13 4 13 7253.500 7185.440 102.968 0.933 o
-13 4 14 889.011 886.545 16.503 20.096 o
-13 4 15 41.368 58.711 5.190 370.358 o
-13 4 16 2756.050 2730.760 43.721 4.300 o
-13 4 17 7794.780 7858.940 113.724 0.803 o
-13 4 18 1045.510 1045.510 19.088 16.285 o
-13 4 19 834.657 814.352 17.087 21.196 o
-13 4 20 390.636 387.704 9.912 51.370 o
-13 4 21 4184.880 4189.990 68.560 2.155 o
-13 4 22 26.802 24.101 5.382 516.818 o
-13 4 23 1157.290 1161.060 23.193 13.605 o
-13 4 24 2776.420 2885.310 50.655 3.857 o
-13 4 25 4377.390 4409.360 86.110 1.742 o
-13 4 26 3.153 -4.751 8.327 432.244 o
-13 4 27 2127.010 2149.810 56.819 4.435 o
-13 4 28 642.560 617.164 28.372 18.591 o
-13 4 29 467.093 435.066 20.022 30.991 o
-13 5 1 3469.650 3571.730 55.245 2.947 o
-13 5 2 2198.610 2237.940 34.658 6.021 o
-13 5 3 501.337 485.398 10.901 39.943 o
-13 5 4 19537.800 18934.700 285.994 0.151 o
-13 5 5 6571.730 6540.530 94.648 1.095 o
-13 5 6 2302.580 2282.600 39.295 5.445 o
-13 5 7 1803.230 1842.010 32.481 7.554 o
-13 5 8 11554.100 11699.000 167.057 0.398 o
-13 5 9 3284.450 3150.650 52.701 3.280 o
-13 5 10 68.205 82.116 4.231 292.038 o
-13 5 11 4591.150 4615.730 65.471 2.008 o
-13 5 12 9920.300 9652.540 138.590 0.546 o
-13 5 13 27.779 26.678 3.612 675.223 o
-13 5 14 1014.020 1034.470 19.823 16.410 o
-13 5 15 2993.300 3063.600 48.940 3.678 o
-13 5 16 3749.340 3827.060 62.310 2.541 o
-13 5 17 1.617 8.582 4.624 1190.370 o
-13 5 18 4300.270 4377.540 67.855 2.098 o
-13 5 19 1909.520 1934.050 31.864 7.231 o
-13 5 20 922.534 905.508 17.940 18.901 o
-13 5 21 120.904 116.951 6.327 166.314 o
-13 5 22 5151.500 5210.190 89.163 1.457 o
-13 5 23 1134.760 1161.600 24.547 13.384 o
-13 5 24 74.310 74.955 8.784 185.221 o
-13 5 25 313.927 305.495 15.014 49.841 o
-13 5 26 3312.450 3319.940 68.403 2.679 o
-13 5 27 291.518 264.804 14.279 55.166 o
-13 5 28 212.321 185.206 13.150 72.752 o
-13 6 1 2906.320 2919.720 46.618 3.918 o
-13 6 2 11959.800 11941.600 167.551 0.385 o
-13 6 3 8.401 15.427 4.357 975.038 o
-13 6 4 2673.260 2781.470 42.918 4.404 o
-13 6 5 17.062 11.719 4.938 727.229 o
-13 6 6 16553.400 16537.500 272.296 0.185 o
-13 6 7 1.834 0.150 5.025 1160.090 o
-13 6 8 62.342 87.938 5.877 257.598 o
-13 6 9 72.479 71.543 5.546 262.376 o
-13 6 10 12663.900 12652.100 197.157 0.320 o
-13 6 11 301.427 294.208 9.903 64.793 o
-13 6 12 1514.780 1573.340 25.183 10.019 o
-13 6 13 1543.830 1490.140 23.185 10.400 o
-13 6 14 6100.030 6090.100 89.733 1.226 o
-13 6 15 136.743 123.696 6.346 152.879 o
-13 6 16 5083.380 5292.210 85.999 1.501 o
-13 6 17 99.656 107.546 6.729 182.381 o
-13 6 18 5253.380 5220.680 80.857 1.538 o
-13 6 19 256.490 244.965 8.899 77.996 o
-13 6 20 5348.830 5313.910 79.537 1.526 o
-13 6 21 141.032 148.655 7.459 133.466 o
-13 6 22 380.795 373.185 13.957 45.329 o
-13 6 23 430.553 458.893 15.056 38.611 o
-13 6 24 5681.410 5807.350 133.400 0.929 o
-13 6 25 111.182 115.675 12.337 107.010 o
-13 6 26 163.998 163.613 12.320 87.539 o
-13 6 27 33.457 21.913 10.067 226.781 o
-13 7 1 1570.070 1540.630 28.978 9.249 o
-13 7 2 2739.500 2745.240 44.438 4.272 o
-13 7 3 208.936 210.831 10.270 84.476 o
-13 7 4 5532.430 5690.840 89.315 1.348 o
-13 7 5 3020.090 2988.670 48.734 3.695 o
-13 7 6 340.678 345.257 10.819 55.723 o
-13 7 7 174.603 176.490 10.035 97.571 o
-13 7 8 9035.830 8738.700 144.771 0.585 o
-13 7 9 1090.130 1023.160 25.055 14.054 o
-13 7 10 1584.610 1666.560 32.851 8.387 o
-13 7 11 1286.850 1321.300 24.809 11.856 o
-13 7 12 4560.180 4563.530 68.791 1.969 o
-13 7 13 586.089 572.287 13.315 32.255 o
-13 7 14 2964.610 2905.220 44.114 3.984 o
-13 7 15 841.779 823.859 17.325 20.894 o
-13 7 16 5301.770 5361.980 84.587 1.470 o
-13 7 17 0.208 9.023 5.117 1037.020 o
-13 7 18 2955.060 3006.470 54.389 3.496 o
-13 7 19 734.144 741.263 18.457 22.730 o
-13 7 20 2241.990 2305.010 46.800 4.953 o
-13 7 21 56.709 47.040 8.442 228.475 o
-13 7 22 4477.030 4579.870 90.800 1.626 o
-13 7 23 1338.360 1412.660 33.544 9.547 o
-13 7 24 82.763 78.921 11.438 135.059 o
-13 7 25 577.040 547.145 25.211 22.192 o
-13 8 1 12.931 26.635 5.958 549.792 o
-13 8 2 1928.880 1859.970 30.362 7.439 o
-13 8 3 4315.650 4258.520 65.226 2.164 o
-13 8 4 41.393 33.078 7.791 289.582 o
-13 8 5 103.482 119.835 7.121 168.748 o
-13 8 6 1593.990 1610.970 27.308 9.286 o
-13 8 7 2899.840 2857.130 46.968 3.936 o
-13 8 8 74.185 73.330 6.797 228.444 o
-13 8 9 4771.900 4834.550 83.267 1.649 o
-13 8 10 1065.210 1084.640 22.615 14.786 o
-13 8 11 1118.630 1118.200 24.674 13.614 o
-13 8 12 699.502 724.991 18.185 23.686 o
-13 8 13 4343.780 4377.680 73.625 1.976 o
-13 8 14 3470.910 3521.510 63.225 2.716 o
-13 8 15 287.269 309.142 12.007 59.797 o
-13 8 16 529.013 523.802 16.059 32.266 o
-13 8 17 5356.550 5494.400 86.507 1.426 o
-13 8 18 728.419 720.790 17.817 23.417 o
-13 8 19 6.860 23.093 8.542 354.287 o
-13 8 20 1487.680 1471.880 32.177 9.143 o
-13 8 21 1685.070 1714.700 51.623 5.686 o
-13 8 22 138.367 145.234 11.818 99.215 o
-13 8 23 736.647 707.957 24.987 18.995 o
-13 8 24 481.787 429.689 23.449 26.713 o
-13 9 1 4704.640 4675.100 74.586 1.817 o
-13 9 2 59.337 49.203 7.153 261.284 o
-13 9 3 98.900 137.857 8.457 148.912 o
-13 9 4 119.593 103.884 7.464 158.586 o
-13 9 5 3289.090 3228.780 49.747 3.357 o
-13 9 6 3.531 -15.402 7.040 593.052 o
-13 9 7 2085.340 2109.390 41.881 5.717 o
-13 9 8 120.488 124.399 9.712 127.382 o
-13 9 9 2124.770 2208.630 42.870 5.492 o
-13 9 10 100.009 66.548 8.945 164.952 o
-13 9 11 3962.660 4037.470 68.716 2.257 o
-13 9 12 0.969 10.628 7.790 472.719 o
-13 9 13 772.203 872.053 22.492 18.908 o
-13 9 14 3.236 5.157 7.746 480.445 o
-13 9 15 5991.590 6058.240 99.586 1.158 o
-13 9 16 21.313 24.534 7.839 351.590 o
-13 9 17 10.548 45.995 8.474 314.763 o
-13 9 18 10.185 9.910 8.267 386.149 o
-13 9 19 3093.750 3166.540 70.388 2.750 o
-13 9 20 0.344 -10.098 9.187 366.791 o
-13 9 21 285.203 241.338 15.659 52.805 o
-13 9 22 9.353 6.568 10.221 271.106 o
-13 10 1 91.708 110.835 10.615 133.608 o
-13 10 2 463.849 446.523 15.160 37.263 o
-13 10 3 2610.100 2591.030 47.396 4.326 o
-13 10 4 420.520 392.578 15.511 39.956 o
-13 10 5 1422.780 1416.630 33.495 9.239 o
-13 10 6 477.512 451.216 17.973 32.967 o
-13 10 7 2081.340 2124.290 42.119 5.690 o
-13 10 8 212.137 222.531 15.133 62.230 o
-13 10 9 1443.440 1475.370 31.170 9.477 o
-13 10 10 887.266 887.391 23.370 17.085 o
-13 10 11 695.373 743.011 25.972 18.707 o
-13 10 12 140.989 156.249 11.436 99.855 o
-13 10 13 3223.230 3223.810 57.896 3.107 o
-13 10 14 654.432 653.654 20.213 23.797 o
-13 10 15 114.905 132.880 10.072 124.323 o
-13 10 16 399.580 385.284 13.883 43.972 o
-13 10 17 1920.270 1861.700 39.883 6.427 o
-13 10 18 420.265 396.805 17.143 37.314 o
-13 10 19 368.303 337.811 21.691 33.293 o
-13 11 1 664.815 600.785 18.971 25.048 o
-13 11 2 776.821 790.473 21.560 19.878 o
-13 11 3 146.112 123.811 10.528 110.254 o
-13 11 4 1564.570 1532.430 39.165 7.689 o
-13 11 5 395.306 343.358 17.505 38.998 o
-13 11 6 165.054 150.483 13.033 84.366 o
-13 11 7 201.637 216.509 14.307 67.081 o
-13 11 8 2703.130 2742.320 51.176 3.958 o
-13 11 9 754.863 700.417 23.032 19.953 o
-13 11 10 7.612 31.381 11.537 204.689 o
-13 11 11 351.724 313.904 14.498 48.060 o
-13 11 12 1774.130 1761.850 39.068 6.928 o
-13 11 13 146.946 130.554 11.671 99.983 o
-13 11 14 352.630 358.194 15.759 44.014 o
-13 11 15 512.313 448.654 17.532 32.389 o
-13 11 16 978.957 988.655 27.335 14.247 o
-13 12 1 12.446 -0.473 11.759 209.539 o
-13 12 2 2052.640 2049.150 47.351 5.333 o
-13 12 3 19.005 22.473 9.464 272.986 o
-13 12 4 180.847 168.577 12.461 82.855 o
-13 12 5 0.812 -11.872 13.231 176.751 o
-13 12 6 2917.410 2989.060 59.986 3.291 o
-13 12 7 8.375 15.458 9.883 280.989 o
-13 12 8 56.298 104.217 11.803 136.777 o
-13 12 9 49.885 52.987 11.714 156.271 o
-13 12 10 2537.010 2467.410 49.161 4.363 o
-12 0 2 32111.400 32780.300 693.536 0.039 o
-12 0 4 14390.300 15021.400 269.920 0.210 o
-12 0 6 2965.770 2954.500 75.897 2.664 o
-12 0 8 22037.400 21221.900 494.904 0.078 o
-12 0 10 648.891 649.599 19.604 24.396 o
-12 0 12 31030.500 30854.100 784.448 0.034 o
-12 0 14 14823.600 14729.800 378.271 0.141 o
-12 0 16 20679.200 19907.600 415.331 0.101 o
-12 0 18 3364.440 3335.410 83.038 2.230 o
-12 0 20 6808.020 6445.350 137.708 0.797 o
-12 0 22 6701.360 6435.060 129.605 0.852 o
-12 0 24 1737.000 1692.890 43.002 6.602 o
-12 0 26 4512.200 4402.990 121.386 1.220 o
-12 0 28 1209.170 1217.120 47.197 7.631 o
-12 0 30 2976.610 3012.540 102.048 1.896 o
-12 1 1 360.849 401.253 7.923 56.713 o
-12 1 2 13936.800 14211.400 193.419 0.290 o
-12 1 3 11857.900 12655.700 179.096 0.361 o
-12 1 4 15674.100 16215.000 249.236 0.209 o
-12 1 5 903.740 986.051 17.673 18.734 o
-12 1 6 10212.700 10509.900 155.379 0.478 o
-12 1 7 4781.680 5053.410 92.776 1.493 o
-12 1 8 616.495 729.690 14.989 27.698 o
-12 1 9 4180.510 4200.400 63.074 2.268 o
-12 1 10 22189.100 22347.600 342.559 0.112 o
-12 1 11 2477.990 2615.490 42.248 4.769 o
-12 1 12 262.047 273.956 7.898 77.797 o
-12 1 13 4953.930 5168.370 78.154 1.643 o
-12 1 14 13473.300 13291.400 196.747 0.301 o
-12 1 15 94.533 83.235 3.908 246.642 o
-12 1 16 3837.690 3779.980 58.253 2.616 o
-12 1 17 7763.730 7699.000 115.127 0.804 o
-12 1 18 11886.600 11442.600 169.766 0.389 o
-12 1 19 563.535 506.819 11.400 36.099 o
-12 1 20 3267.340 3193.480 48.464 3.432 o
-12 1 21 2019.680 1957.850 30.235 7.096 o
-12 1 22 1263.070 1201.900 21.857 13.064 o
-12 1 23 173.653 170.553 8.012 111.548 o
-12 1 24 5676.020 5752.070 97.528 1.239 o
-12 1 25 1234.460 1259.570 28.295 11.501 o
-12 1 26 71.098 59.517 9.001 191.050 o
-12 1 27 661.408 662.648 20.197 23.594 o
-12 1 28 3224.840 3266.720 64.604 2.859 o
-12 1 29 30.716 27.634 10.589 210.087 o
-12 1 30 467.557 441.488 18.204 33.175 o
-12 2 1 30308.000 30656.900 433.450 0.066 o
-12 2 2 948.381 963.517 15.574 19.102 o
-12 2 3 37.000 32.197 3.865 539.548 o
-12 2 4 7194.680 7565.660 112.806 0.866 o
-12 2 5 13841.000 14364.100 221.046 0.262 o
-12 2 6 3060.120 3219.400 47.056 3.637 o
-12 2 7 6102.420 6140.650 91.686 1.206 o
-12 2 8 9397.230 9704.490 143.619 0.552 o
-12 2 9 14179.800 14747.700 226.771 0.250 o
-12 2 10 858.306 873.607 15.156 21.250 o
-12 2 11 15145.400 15522.000 250.279 0.216 o
-12 2 12 4201.840 4280.560 64.885 2.208 o
-12 2 13 1767.740 1893.460 30.337 7.838 o
-12 2 14 11.403 15.613 3.365 1164.740 o
-12 2 15 17544.300 18077.100 256.383 0.181 o
-12 2 16 2498.650 2449.590 37.625 5.144 o
-12 2 17 2123.220 2132.810 34.562 6.274 o
-12 2 18 485.474 506.984 12.331 38.540 o
-12 2 19 12402.000 12180.800 181.535 0.351 o
-12 2 20 658.797 592.961 13.070 29.844 o
-12 2 21 1497.490 1458.540 25.178 10.353 o
-12 2 22 4463.860 4491.660 73.480 1.927 o
-12 2 23 5316.540 5215.960 88.952 1.430 o
-12 2 24 21.612 16.569 6.648 455.995 o
-12 2 25 830.481 803.374 20.765 19.485 o
-12 2 26 2095.270 2051.640 44.754 5.495 o
-12 2 27 516.077 504.891 29.488 20.009 o
-12 2 28 1.497 -10.625 8.349 438.022 o
-12 2 29 2494.000 2589.090 55.295 3.987 o
-12 2 30 751.996 775.366 25.643 18.052 o
-12 3 1 1829.720 1901.800 28.814 7.826 o
-12 3 2 52.516 52.858 2.495 444.666 o
-12 3 3 26039.200 25980.000 381.561 0.087 o
-12 3 4 220.754 193.289 7.626 96.158 o
-12 3 5 2074.100 2011.010 31.376 6.796 o
-12 3 6 160.636 192.378 6.101 124.403 o
-12 3 7 21155.600 21437.800 302.130 0.130 o
-12 3 8 0.173 8.099 2.408 3389.520 o
-12 3 9 21604.200 21555.200 304.150 0.128 o
-12 3 10 1942.410 1927.360 28.497 7.510 o
-12 3 11 14374.500 15535.400 220.425 0.249 o
-12 3 12 1117.560 1045.790 17.152 16.157 o
-12 3 13 11500.200 11950.700 177.120 0.380 o
-12 3 14 467.240 488.172 11.233 41.237 o
-12 3 15 1181.230 1221.690 21.497 13.664 o
-12 3 16 580.827 540.923 12.199 34.002 o
-12 3 17 14630.700 14530.300 199.312 0.271 o
-12 3 18 120.510 132.627 6.280 161.418 o
-12 3 19 42.008 52.248 5.091 384.673 o
-12 3 20 131.092 123.750 6.057 159.414 o
-12 3 21 8217.790 8119.130 122.335 0.727 o
-12 3 22 10.166 10.431 5.618 708.384 o
-12 3 23 2786.230 2802.930 48.113 4.010 o
-12 3 24 3.962 26.999 7.402 451.889 o
-12 3 25 4579.970 4655.110 76.830 1.816 o
-12 3 26 5.206 -5.844 7.519 511.743 o
-12 3 27 2072.250 2113.570 59.215 4.333 o
-12 3 28 47.633 50.303 9.418 210.830 o
-12 3 29 937.405 956.462 26.265 15.100 o
-12 4 1 17156.900 17087.400 241.756 0.197 o
-12 4 2 6172.250 6060.410 87.592 1.237 o
-12 4 3 4909.020 5008.730 72.919 1.746 o
-12 4 4 5121.180 5032.140 72.926 1.691 o
-12 4 5 16036.100 15637.900 221.531 0.228 o
-12 4 6 1077.390 1041.210 18.320 16.232 o
-12 4 7 9037.810 9034.690 134.387 0.611 o
-12 4 8 13764.100 13710.700 228.026 0.261 o
-12 4 9 13890.300 14175.700 181.182 0.304 o
-12 4 10 1381.130 1392.980 20.991 11.895 o
-12 4 11 5453.220 5430.040 76.230 1.531 o
-12 4 12 4940.760 5036.540 71.016 1.762 o
-12 4 13 5093.950 5021.530 76.831 1.646 o
-12 4 14 673.222 666.908 13.582 28.048 o
-12 4 15 11381.700 11595.400 172.565 0.395 o
-12 4 16 1349.800 1365.850 23.102 11.736 o
-12 4 17 41.788 55.748 5.085 379.119 o
-12 4 18 307.253 317.763 10.214 61.923 o
-12 4 19 5670.700 5632.050 81.320 1.413 o
-12 4 20 205.680 211.836 7.902 96.390 o
-12 4 21 2281.640 2275.720 36.779 5.675 o
-12 4 22 1997.900 2024.460 37.469 6.359 o
-12 4 23 4621.780 4613.000 72.452 1.882 o
-12 4 24 874.694 900.064 22.907 17.356 o
-12 4 25 1970.960 2055.900 45.246 5.637 o
-12 4 26 1070.430 1092.660 36.693 10.541 o
-12 4 27 1779.520 1851.840 43.420 6.320 o
-12 4 28 19.518 13.922 8.966 305.800 o
-12 4 29 1530.200 1532.530 39.699 7.697 o
-12 5 1 430.454 447.708 10.417 45.620 o
-12 5 2 10894.500 10857.100 149.174 0.463 o
-12 5 3 3993.320 4144.920 58.865 2.447 o
-12 5 4 5829.590 5912.680 82.766 1.346 o
-12 5 5 684.731 717.033 14.071 26.799 o
-12 5 6 13849.400 14091.400 219.057 0.266 o
-12 5 7 2284.280 2298.440 43.894 5.117 o
-12 5 8 369.016 419.317 12.283 47.652 o
-12 5 9 255.309 271.747 9.168 75.038 o
-12 5 10 23203.400 22797.400 322.543 0.113 o
-12 5 11 1719.770 1713.280 27.693 8.599 o
-12 5 12 399.720 389.149 12.099 46.921 o
-12 5 13 3224.250 3230.360 53.474 3.265 o
-12 5 14 6077.890 6084.480 85.586 1.266 o
-12 5 15 668.194 684.895 13.935 27.702 o
-12 5 16 1999.640 2018.710 32.452 6.854 o
-12 5 17 2435.770 2505.860 38.859 5.114 o
-12 5 18 3823.990 3782.590 57.067 2.652 o
-12 5 19 288.385 293.337 9.824 66.701 o
-12 5 20 4417.620 4457.080 73.138 1.951 o
-12 5 21 1803.290 1860.780 34.524 7.287 o
-12 5 22 536.037 520.876 18.054 29.976 o
-12 5 23 144.269 136.528 9.191 119.844 o
-12 5 24 4331.980 4580.320 91.022 1.652 o
-12 5 25 559.290 550.526 25.575 22.153 o
-12 5 26 188.114 177.259 13.146 77.185 o
-12 5 27 402.023 368.023 17.928 37.455 o
-12 5 28 2417.240 2536.270 58.543 3.890 o
-12 6 1 0.287 15.935 4.675 1092.020 o
-12 6 2 7764.500 7657.420 110.899 0.826 o
-12 6 3 872.385 835.000 16.701 20.637 o
-12 6 4 11556.900 11783.100 198.695 0.346 o
-12 6 5 0.079 7.005 4.748 1222.750 o
-12 6 6 1409.070 1439.700 25.649 10.729 o
-12 6 7 153.125 148.192 7.057 131.081 o
-12 6 8 18151.000 17447.200 257.728 0.178 o
-12 6 9 1075.400 1016.900 20.270 15.749 o
-12 6 10 72.537 101.072 4.348 261.560 o
-12 6 11 456.074 447.319 11.672 42.382 o
-12 6 12 10750.000 10459.800 150.312 0.472 o
-12 6 13 1.020 6.709 3.157 2308.000 o
-12 6 14 1671.420 1699.510 27.991 8.747 o
-12 6 15 163.065 173.477 6.579 124.381 o
-12 6 16 7674.240 7655.760 112.099 0.828 o
-12 6 17 178.841 196.224 7.288 109.797 o
-12 6 18 3413.170 3424.540 50.445 3.181 o
-12 6 19 39.998 52.941 5.385 376.612 o
-12 6 20 2504.270 2490.380 42.220 4.817 o
-12 6 21 281.905 286.286 10.887 64.886 o
-12 6 22 5045.220 5043.120 79.564 1.618 o
-12 6 23 62.502 60.395 7.414 239.227 o
-12 6 24 456.311 425.365 24.391 26.293 o
-12 6 25 13.045 -6.415 10.794 244.700 o
-12 6 26 2710.540 2783.780 68.464 3.117 o
-12 6 27 15.028 6.203 9.775 282.260 o
-12 7 1 17.097 12.800 4.879 729.360 o
-12 7 2 2509.140 2580.560 50.456 4.257 o
-12 7 3 5540.960 5343.730 83.488 1.440 o
-12 7 4 2956.910 2980.430 48.253 3.772 o
-12 7 5 6.206 -4.502 5.071 1012.900 o
-12 7 6 7592.690 7647.050 111.387 0.838 o
-12 7 7 2435.930 2300.600 38.545 5.283 o
-12 7 8 293.517 323.433 13.969 53.322 o
-12 7 9 2274.220 2268.520 41.880 5.303 o
-12 7 10 6739.030 6701.740 98.977 1.035 o
-12 7 11 2284.200 2134.690 32.352 6.141 o
-12 7 12 931.080 934.110 18.059 18.562 o
-12 7 13 843.328 834.061 17.054 20.923 o
-12 7 14 5691.500 5530.650 82.203 1.409 o
-12 7 15 84.318 93.695 6.988 199.910 o
-12 7 16 1692.830 1758.970 31.995 8.040 o
-12 7 17 2612.500 2616.870 45.543 4.416 o
-12 7 18 3496.940 3461.830 61.301 2.776 o
-12 7 19 7.181 -0.631 5.950 755.164 o
-12 7 20 3160.370 3212.200 58.520 3.126 o
-12 7 21 966.005 963.863 23.396 15.919 o
-12 7 22 925.609 971.080 24.276 15.918 o
-12 7 23 167.510 152.553 11.583 92.591 o
-12 7 24 1615.710 1592.220 38.776 7.539 o
-12 7 25 793.227 764.145 36.608 12.722 o
-12 8 1 8322.120 8393.610 131.065 0.677 o
-12 8 2 1717.730 1716.820 29.736 8.329 o
-12 8 3 48.828 54.239 6.272 308.994 o
-12 8 4 761.823 765.205 17.161 22.796 o
-12 8 5 4239.260 4235.000 62.183 2.258 o
-12 8 6 847.649 800.307 16.946 21.171 o
-12 8 7 255.466 271.373 9.941 72.458 o
-12 8 8 1439.020 1410.950 26.287 10.534 o
-12 8 9 4357.010 4317.860 68.027 2.086 o
-12 8 10 52.495 57.483 7.962 240.982 o
-12 8 11 3312.000 3434.580 58.561 2.970 o
-12 8 12 2253.820 2264.690 39.213 5.542 o
-12 8 13 973.891 957.445 23.621 15.790 o
-12 8 14 107.496 132.009 9.151 137.709 o
-12 8 15 7011.520 7030.700 113.208 0.902 o
-12 8 16 893.229 880.196 20.183 18.469 o
-12 8 17 440.621 464.731 13.558 40.130 o
-12 8 18 1060.040 1097.300 22.906 14.684 o
-12 8 19 4154.680 4203.820 83.139 1.874 o
-12 8 20 506.682 515.595 19.351 29.491 o
-12 8 21 17.125 28.255 10.966 213.814 o
-12 8 22 225.760 213.258 15.014 61.699 o
-12 8 23 1988.790 1984.060 45.512 5.640 o
-12 8 24 52.095 47.776 9.943 194.019 o
-12 9 1 406.933 485.285 14.227 40.326 o
-12 9 2 399.809 380.421 13.183 45.320 o
-12 9 3 7959.520 7874.110 115.688 0.781 o
-12 9 4 8.371 -7.598 7.553 487.418 o
-12 9 5 949.112 988.279 20.685 17.007 o
-12 9 6 207.776 192.544 10.159 87.143 o
-12 9 7 4460.950 4434.530 74.381 1.920 o
-12 9 8 397.640 368.135 18.621 36.517 o
-12 9 9 1760.600 1759.590 35.810 7.363 o
-12 9 10 0.557 -6.972 7.123 606.856 o
-12 9 11 2405.460 2412.970 44.680 4.829 o
-12 9 12 2.278 -6.356 7.093 595.785 o
-12 9 13 6417.300 6597.270 107.622 1.015 o
-12 9 14 7.437 6.824 7.750 451.938 o
-12 9 15 634.790 741.055 19.503 23.858 o
-12 9 16 35.573 38.054 7.188 325.167 o
-12 9 17 6764.720 6822.110 116.464 0.912 o
-12 9 18 294.944 278.212 17.266 46.611 o
-12 9 19 77.651 95.405 11.733 129.741 o
-12 9 20 84.353 70.759 11.061 141.542 o
-12 9 21 2377.570 2261.270 53.941 4.329 o
-12 9 22 58.849 57.035 10.503 171.773 o
-12 10 1 2985.260 3024.220 51.240 3.602 o
-12 10 2 1362.870 1324.770 27.122 10.941 o
-12 10 3 104.604 135.993 9.806 130.937 o
-12 10 4 444.758 419.914 16.364 36.954 o
-12 10 5 4172.420 4217.260 75.013 2.024 o
-12 10 6 87.920 65.422 8.718 178.681 o
-12 10 7 840.200 862.981 23.261 17.777 o
-12 10 8 430.427 412.444 15.195 39.495 o
-12 10 9 2613.220 2667.500 48.542 4.219 o
-12 10 10 0.720 -7.739 7.706 518.055 o
-12 10 11 2519.260 2575.920 47.550 4.421 o
-12 10 12 1144.030 1172.900 31.416 11.406 o
-12 10 13 998.889 1101.500 32.687 11.994 o
-12 10 14 380.672 378.927 14.609 43.970 o
-12 10 15 2445.570 2340.270 58.100 3.973 o
-12 10 16 1272.310 1269.180 26.900 11.603 o
-12 10 17 8.739 16.867 8.228 381.450 o
-12 10 18 247.031 220.391 14.390 61.277 o
-12 10 19 2222.750 2203.800 53.143 4.572 o
-12 10 20 346.513 302.477 15.894 45.763 o
-12 11 1 0.758 2.836 10.277 289.310 o
-12 11 2 1018.710 1029.860 25.961 14.270 o
-12 11 3 754.115 672.416 25.413 18.752 o
-12 11 4 1224.220 1190.020 37.880 9.471 o
-12 11 5 330.749 340.587 28.659 24.838 o
-12 11 6 2626.710 2654.330 60.123 3.598 o
-12 11 7 1498.520 1481.420 37.644 8.174 o
-12 11 8 263.678 262.701 13.905 58.976 o
-12 11 9 266.467 232.495 12.361 65.370 o
-12 11 10 2705.420 2764.280 54.057 3.800 o
-12 11 11 303.726 264.334 13.904 55.147 o
-12 11 12 36.904 38.750 11.223 181.453 o
-12 11 13 595.719 608.305 22.867 23.241 o
-12 11 14 2432.900 2530.340 50.768 4.340 o
-12 11 15 144.305 141.207 12.467 93.513 o
-12 11 16 442.170 403.350 22.029 29.646 o
-12 12 1 0.288 -14.107 10.950 258.521 o
-12 12 2 1066.860 1085.860 29.058 12.749 o
-12 12 3 9.351 -1.934 10.484 264.597 o
-12 12 4 1760.220 1733.450 39.395 6.950 o
-12 12 5 85.392 89.596 11.162 134.846 o
-12 12 6 929.869 1027.860 28.846 13.921 o
-12 12 7 0.246 17.651 14.274 147.192 o
-12 12 8 3472.430 3460.930 64.628 2.688 o
-12 12 9 0.195 14.060 9.994 293.972 o
-12 12 10 46.900 78.354 12.266 141.238 o
-12 12 11 3.148 2.241 9.957 302.857 o
-11 0 2 13699.300 14179.700 240.426 0.247 o
-11 0 4 22075.900 22947.900 415.979 0.093 o
-11 0 6 14339.400 14834.100 322.267 0.175 o
-11 0 8 3150.680 3191.940 63.029 2.974 o
-11 0 10 20389.300 21066.200 437.932 0.094 o
-11 0 12 27.104 29.972 3.536 671.679 o
-11 0 14 29835.200 30185.400 626.712 0.046 o
-11 0 16 11814.100 11370.500 238.327 0.289 o
-11 0 18 10368.300 9816.170 227.057 0.339 o
-11 0 20 4194.140 3999.400 80.890 1.934 o
-11 0 22 8154.460 7838.000 168.092 0.562 o
-11 0 24 3051.460 3029.430 76.101 2.606 o
-11 0 26 372.768 336.477 17.173 40.824 o
-11 0 28 4047.620 4007.960 125.241 1.248 o
-11 0 30 103.365 100.544 19.171 63.032 o
-11 1 1 18594.600 19127.200 269.603 0.164 o
-11 1 2 24335.400 24924.400 364.898 0.096 o
-11 1 3 5220.980 5808.680 86.492 1.422 o
-11 1 4 15604.600 16356.800 230.862 0.222 o
-11 1 5 12098.500 12962.000 183.325 0.346 o
-11 1 6 4707.240 4822.320 72.104 1.835 o
-11 1 7 784.286 829.854 16.027 22.444 o
-11 1 8 30802.100 30939.500 592.962 0.048 o
-11 1 9 4149.070 4233.420 66.678 2.199 o
-11 1 10 2700.710 2683.750 45.303 4.299 o
-11 1 11 121.097 140.675 5.346 167.493 o
-11 1 12 13174.300 13343.700 205.729 0.295 o
-11 1 13 681.101 657.063 12.492 28.705 o
-11 1 14 3163.070 3013.060 46.655 3.654 o
-11 1 15 9993.750 10003.300 148.640 0.510 o
-11 1 16 17486.500 17138.200 252.708 0.187 o
-11 1 17 1726.790 1595.920 26.264 8.971 o
-11 1 18 2963.390 2844.630 46.914 3.886 o
-11 1 19 3831.190 3763.630 58.498 2.616 o
-11 1 20 4258.940 4158.030 59.419 2.322 o
-11 1 21 32.265 28.475 4.391 548.989 o
-11 1 22 7221.120 6881.320 104.411 0.942 o
-11 1 23 3044.390 3002.470 52.152 3.526 o
-11 1 24 1147.360 1107.570 24.264 13.566 o
-11 1 25 43.494 36.501 7.407 297.209 o
-11 1 26 2439.470 2449.970 48.280 4.532 o
-11 1 27 344.295 336.092 15.344 46.022 o
-11 1 28 0.168 2.780 7.103 600.735 o
-11 1 29 721.343 729.511 28.140 17.275 o
-11 1 30 3357.820 3437.180 70.203 2.577 o
-11 2 1 4234.270 4452.410 72.709 2.014 o
-11 2 2 2206.280 2168.050 35.066 6.038 o
-11 2 3 33778.400 33542.400 1499.270 0.012 o
-11 2 4 1959.710 2116.090 36.638 6.425 o
-11 2 5 593.413 626.211 11.122 32.905 o
-11 2 6 11535.600 12293.800 181.224 0.369 o
-11 2 7 18605.500 19205.000 281.961 0.158 o
-11 2 8 5510.160 5779.430 86.448 1.375 o
-11 2 9 6373.280 6741.830 100.366 1.065 o
-11 2 10 11569.600 11923.100 176.134 0.380 o
-11 2 11 6572.790 6803.910 97.506 1.059 o
-11 2 12 937.536 894.998 15.264 19.842 o
-11 2 13 6746.240 6883.030 98.913 1.025 o
-11 2 14 3904.290 3909.780 59.767 2.517 o
-11 2 15 5783.220 5930.500 85.883 1.322 o
-11 2 16 14.031 21.739 3.647 935.284 o
-11 2 17 15430.800 15051.200 213.831 0.245 o
-11 2 18 1208.680 1179.270 21.070 13.727 o
-11 2 19 623.530 601.443 16.867 27.664 o
-11 2 20 1139.520 1101.210 21.496 14.449 o
-11 2 21 11358.700 11266.900 176.621 0.392 o
-11 2 22 453.034 419.972 12.670 41.907 o
-11 2 23 157.216 143.441 8.625 118.097 o
-11 2 24 2222.240 2192.260 41.397 5.476 o
-11 2 25 2589.930 2629.110 50.941 4.127 o
-11 2 26 133.177 123.021 9.357 125.665 o
-11 2 27 1239.990 1255.220 41.257 8.612 o
-11 2 28 1646.260 1761.840 38.211 7.332 o
-11 2 29 1418.500 1472.790 34.206 9.026 o
-11 3 1 27187.000 27629.100 375.015 0.083 o
-11 3 2 1045.850 1057.930 16.708 16.974 o
-11 3 3 1399.940 1430.580 25.364 10.850 o
-11 3 4 473.792 484.117 9.229 43.344 o
-11 3 5 27839.100 28335.300 399.148 0.077 o
-11 3 6 478.294 481.240 9.473 42.894 o
-11 3 7 8308.680 8460.410 164.463 0.556 o
-11 3 8 589.491 640.074 12.868 31.409 o
-11 3 9 35601.300 35477.600 481.525 0.051 o
-11 3 10 0.109 4.702 2.697 3363.570 o
-11 3 11 8731.890 8702.560 120.103 0.686 o
-11 3 12 258.207 301.445 7.929 76.020 o
-11 3 13 8102.380 8365.950 124.720 0.716 o
-11 3 14 880.720 866.013 16.140 20.527 o
-11 3 15 17672.400 17482.400 258.424 0.181 o
-11 3 16 263.844 255.826 7.874 79.158 o
-11 3 17 2973.890 2998.570 45.358 3.877 o
-11 3 18 246.749 238.032 7.638 84.942 o
-11 3 19 7853.450 7686.070 115.767 0.795 o
-11 3 20 0.125 -4.628 3.308 2813.190 o
-11 3 21 325.408 324.190 12.485 54.244 o
-11 3 22 99.481 106.097 7.079 178.113 o
-11 3 23 8729.800 8636.610 136.359 0.630 o
-11 3 24 0.024 1.897 5.980 850.014 o
-11 3 25 1024.130 993.007 25.368 14.575 o
-11 3 26 208.004 210.212 12.192 75.800 o
-11 3 27 2595.030 2737.300 55.595 3.823 o
-11 3 28 8.057 -2.249 9.051 351.514 o
-11 3 29 1958.010 1984.600 42.197 6.007 o
-11 4 1 1344.800 1352.140 21.358 12.163 o
-11 4 2 960.050 951.458 15.082 19.204 o
-11 4 3 17875.300 17987.300 254.362 0.180 o
-11 4 4 4265.650 4194.730 66.443 2.169 o
-11 4 5 690.213 718.183 13.250 27.176 o
-11 4 6 3348.190 3528.440 54.020 3.071 o
-11 4 7 25854.800 25410.400 445.273 0.076 o
-11 4 8 437.587 429.734 8.615 48.172 o
-11 4 9 3839.120 3838.970 55.212 2.678 o
-11 4 10 6992.910 6827.820 94.843 1.028 o
-11 4 11 15991.500 15686.500 248.790 0.209 o
-11 4 12 402.202 347.964 9.361 52.982 o
-11 4 13 7214.880 7249.930 109.122 0.898 o
-11 4 14 6213.440 6182.060 93.405 1.173 o
-11 4 15 4626.500 4635.070 68.278 1.947 o
-11 4 16 657.238 674.670 14.092 28.008 o
-11 4 17 5664.430 5771.400 87.681 1.337 o
-11 4 18 445.733 448.256 11.081 43.749 o
-11 4 19 47.531 57.186 4.085 398.121 o
-11 4 20 1300.750 1288.780 21.603 12.585 o
-11 4 21 4226.160 4249.520 63.828 2.226 o
-11 4 22 187.764 189.194 8.744 99.907 o
-11 4 23 308.610 297.754 12.200 57.705 o
-11 4 24 1476.700 1501.560 31.912 9.175 o
-11 4 25 4739.650 4885.950 96.552 1.465 o
-11 4 26 12.697 2.480 8.570 367.252 o
-11 4 27 1272.230 1321.000 45.826 7.602 o
-11 4 28 1516.450 1627.540 38.575 7.779 o
-11 5 1 6347.620 6455.400 89.727 1.166 o
-11 5 2 13537.500 13682.600 194.711 0.299 o
-11 5 3 262.245 252.747 10.132 72.190 o
-11 5 4 4977.710 5003.370 70.290 1.767 o
-11 5 5 8323.360 8619.260 119.007 0.717 o
-11 5 6 654.550 753.266 13.615 27.395 o
-11 5 7 198.804 157.880 5.587 118.702 o
-11 5 8 14803.000 15328.400 237.306 0.231 o
-11 5 9 6538.770 6264.120 90.780 1.145 o
-11 5 10 3714.700 3433.270 58.427 2.757 o
-11 5 11 3867.940 3693.870 57.281 2.647 o
-11 5 12 13860.900 14019.200 217.615 0.268 o
-11 5 13 2168.670 2191.960 34.408 6.141 o
-11 5 14 391.635 441.176 9.969 49.160 o
-11 5 15 2658.990 2642.730 41.060 4.602 o
-11 5 16 8129.590 8127.490 117.266 0.753 o
-11 5 17 21.606 30.400 4.382 637.998 o
-11 5 18 923.229 900.371 16.934 19.339 o
-11 5 19 2311.370 2319.520 37.950 5.503 o
-11 5 20 1159.920 1115.170 20.688 14.457 o
-11 5 21 249.872 260.022 10.277 73.006 o
-11 5 22 5340.050 5487.290 89.227 1.399 o
-11 5 23 1622.760 1701.650 38.846 7.377 o
-11 5 24 625.336 600.022 20.435 24.710 o
-11 5 25 353.829 362.471 18.116 39.386 o
-11 5 26 2942.680 3002.960 66.826 2.997 o
-11 5 27 835.573 820.463 29.362 15.226 o
-11 5 28 2.315 13.077 9.644 310.348 o
-11 6 1 1892.050 1849.350 29.773 7.617 o
-11 6 2 3428.190 3412.620 51.378 3.144 o
-11 6 3 154.695 166.672 7.020 126.441 o
-11 6 4 8620.910 8855.950 156.156 0.563 o
-11 6 5 2235.220 2119.200 35.034 6.033 o
-11 6 6 10687.000 10692.700 147.533 0.476 o
-11 6 7 260.830 277.308 11.064 67.567 o
-11 6 8 1914.190 1889.700 39.335 6.469 o
-11 6 9 78.089 74.888 4.415 274.594 o
-11 6 10 14739.700 14667.200 217.867 0.252 o
-11 6 11 207.404 191.723 6.671 104.560 o
-11 6 12 107.428 130.831 5.144 185.203 o
-11 6 13 219.963 212.111 8.341 90.832 o
-11 6 14 12379.500 12178.200 168.345 0.371 o
-11 6 15 27.629 35.276 4.535 546.185 o
-11 6 16 1244.550 1268.900 21.048 13.153 o
-11 6 17 118.778 137.653 6.278 160.890 o
-11 6 18 5923.320 5954.730 87.805 1.280 o
-11 6 19 596.225 574.174 13.297 31.902 o
-11 6 20 4305.580 4396.420 69.682 2.058 o
-11 6 21 24.624 32.838 6.617 405.036 o
-11 6 22 1307.700 1281.510 26.587 11.451 o
-11 6 23 237.506 245.626 13.398 64.434 o
-11 6 24 3523.100 3369.620 140.884 1.140 o
-11 6 25 5.666 7.317 11.605 218.543 o
-11 6 26 228.409 214.960 15.114 60.966 o
-11 6 27 76.649 79.086 12.154 128.405 o
-11 7 1 1726.050 1707.780 28.636 8.463 o
-11 7 2 5526.450 5442.180 80.456 1.467 o
-11 7 3 476.045 453.728 12.104 40.579 o
-11 7 4 3184.470 3285.560 57.511 3.126 o
-11 7 5 524.233 516.246 14.809 33.922 o
-11 7 6 4585.570 4604.560 68.667 1.957 o
-11 7 7 632.776 624.634 15.521 28.226 o
-11 7 8 5826.840 5937.660 90.964 1.267 o
-11 7 9 3982.950 3960.260 62.086 2.417 o
-11 7 10 10.784 30.355 3.932 857.513 o
-11 7 11 105.349 115.256 5.486 190.456 o
-11 7 12 8342.780 8245.750 125.051 0.704 o
-11 7 13 617.954 592.364 14.176 30.187 o
-11 7 14 703.352 714.202 19.110 23.106 o
-11 7 15 1627.660 1697.020 30.466 8.549 o
-11 7 16 5055.390 5153.440 89.088 1.481 o
-11 7 17 82.892 93.883 7.449 193.008 o
-11 7 18 1999.090 2042.680 35.546 6.526 o
-11 7 19 672.188 676.548 18.806 24.256 o
-11 7 20 3253.400 3341.520 60.546 2.962 o
-11 7 21 166.748 153.634 10.004 103.125 o
-11 7 22 2259.250 2247.200 58.938 4.122 o
-11 7 23 1658.050 1680.850 37.755 7.464 o
-11 7 24 401.002 400.580 23.956 28.338 o
-11 7 25 82.489 67.689 11.267 140.395 o
-11 8 1 655.723 741.151 20.105 23.049 o
-11 8 2 597.557 603.784 16.088 28.976 o
-11 8 3 6256.180 6286.440 93.271 1.162 o
-11 8 4 1802.440 1786.380 29.404 8.005 o
-11 8 5 110.452 113.621 6.712 171.015 o
-11 8 6 1038.310 1062.260 20.855 15.692 o
-11 8 7 5025.870 4977.000 80.996 1.610 o
-11 8 8 300.394 268.159 11.484 62.057 o
-11 8 9 878.961 896.563 19.434 18.878 o
-11 8 10 1701.190 1705.790 31.113 8.213 o
-11 8 11 2602.070 2521.870 40.290 4.791 o
-11 8 12 10.948 14.488 5.314 726.184 o
-11 8 13 4061.030 4121.700 63.226 2.326 o
-11 8 14 1795.900 1857.320 35.115 7.240 o
-11 8 15 729.979 769.268 22.284 20.263 o
-11 8 16 128.514 125.389 7.802 142.776 o
-11 8 17 4633.700 4684.180 74.102 1.842 o
-11 8 18 1896.070 1893.360 36.208 6.840 o
-11 8 19 100.860 111.768 9.549 141.838 o
-11 8 20 791.721 805.570 22.713 18.964 o
-11 8 21 4407.350 4426.470 115.144 1.307 o
-11 8 22 312.584 317.034 20.660 37.483 o
-11 8 23 81.065 83.477 11.800 130.033 o
-11 8 24 504.195 477.331 20.895 28.385 o
-11 9 1 6428.830 6485.410 100.824 1.069 o
-11 9 2 54.156 56.488 7.826 243.245 o
-11 9 3 35.058 79.295 6.572 300.494 o
-11 9 4 116.439 100.536 7.264 164.450 o
-11 9 5 6332.970 6564.800 97.963 1.097 o
-11 9 6 189.738 177.600 13.387 75.689 o
-11 9 7 289.339 310.677 12.207 58.955 o
-11 9 8 4.298 -8.760 6.503 679.360 o
-11 9 9 4158.160 4190.280 70.090 2.132 o
-11 9 10 0.003 -10.415 6.737 684.289 o
-11 9 11 2192.180 2253.480 39.603 5.619 o
-11 9 12 455.668 462.440 14.831 37.720 o
-11 9 13 2502.920 2608.330 47.908 4.400 o
-11 9 14 177.918 172.381 9.655 99.573 o
-11 9 15 4058.420 4041.020 62.964 2.349 o
-11 9 16 0.042 4.139 5.939 840.516 o
-11 9 17 565.666 594.805 20.597 25.868 o
-11 9 18 35.972 22.711 8.681 274.079 o
-11 9 19 4196.290 4219.040 90.365 1.731 o
-11 9 20 10.892 12.559 8.358 371.667 o
-11 9 21 38.211 43.031 10.914 185.839 o
-11 9 22 49.260 47.081 10.591 181.853 o
-11 10 1 268.407 283.204 10.642 67.532 o
-11 10 2 146.370 168.985 10.273 105.003 o
-11 10 3 3864.580 3901.290 63.891 2.435 o
-11 10 4 1472.320 1506.270 32.815 9.026 o
-11 10 5 537.649 582.206 17.778 29.350 o
-11 10 6 672.466 667.892 22.383 21.817 o
-11 10 7 3813.840 3869.070 66.719 2.393 o
-11 10 8 23.853 8.077 8.406 334.048 o
-11 10 9 1243.750 1280.760 28.737 11.292 o
-11 10 10 419.795 432.093 15.552 38.989 o
-11 10 11 2869.330 3017.160 53.820 3.581 o
-11 10 12 96.443 91.590 8.856 159.982 o
-11 10 13 1509.500 1488.070 35.095 8.548 o
-11 10 14 741.281 736.959 19.802 21.824 o
-11 10 15 949.049 935.208 24.125 15.927 o
-11 10 16 336.373 345.263 17.640 41.547 o
-11 10 17 1897.690 1831.900 41.745 6.301 o
-11 10 18 685.062 689.813 30.339 16.631 o
-11 10 19 66.894 75.670 11.393 144.769 o
-11 10 20 374.059 329.533 19.570 36.676 o
-11 11 1 530.614 456.285 17.892 31.270 o
-11 11 2 1641.270 1630.570 31.931 8.401 o
-11 11 3 45.371 45.918 8.771 235.448 o
-11 11 4 1213.050 1270.600 30.206 11.121 o
-11 11 5 1467.960 1506.080 38.968 8.011 o
-11 11 6 1193.810 1241.980 32.974 10.614 o
-11 11 7 136.298 118.290 13.729 89.064 o
-11 11 8 2316.380 2333.240 71.728 3.315 o
-11 11 9 678.139 638.401 24.326 20.638 o
-11 11 10 87.502 85.449 12.109 123.062 o
-11 11 11 367.862 352.131 17.696 39.730 o
-11 11 12 2273.850 2316.010 47.771 4.836 o
-11 11 13 776.628 832.436 24.852 17.873 o
-11 11 14 77.218 99.256 11.465 132.501 o
-11 11 15 44.132 32.413 10.663 191.479 o
-11 11 16 1660.170 1664.120 45.994 6.414 o
-11 11 17 293.540 279.221 17.041 47.214 o
-11 12 1 21.894 15.777 12.747 166.701 o
-11 12 2 1024.100 1004.490 27.152 13.920 o
-11 12 3 14.912 13.169 10.249 254.119 o
-11 12 4 922.424 962.878 28.795 14.229 o
-11 12 5 9.908 -4.098 10.040 285.687 o
-11 12 6 2755.870 2888.180 61.981 3.342 o
-11 12 7 0.358 6.631 10.174 291.774 o
-11 12 8 525.415 571.114 22.171 25.540 o
-11 12 9 57.596 49.707 9.981 186.980 o
-11 12 10 3575.230 3677.490 67.930 2.499 o
-11 12 11 64.834 63.043 10.332 168.241 o
-11 12 12 0.599 51.605 12.127 184.675 o
-10 0 2 65474.300 68710.200 1350.130 0.010 o
-10 0 4 5439.400 5537.080 94.549 1.320 o
-10 0 6 9765.890 9721.260 221.960 0.359 o
-10 0 8 17521.000 17163.000 356.663 0.135 o
-10 0 10 14469.400 15222.800 388.535 0.137 o
-10 0 12 24681.100 25076.400 570.406 0.060 o
-10 0 14 2370.730 2256.210 46.413 4.850 o
-10 0 16 24969.900 25053.000 519.686 0.066 o
-10 0 18 4328.530 4060.820 89.289 1.738 o
-10 0 20 10286.500 9968.610 194.599 0.399 o
-10 0 22 4584.930 4459.840 108.875 1.360 o
-10 0 24 4184.870 4158.840 101.682 1.552 o
-10 0 26 3585.130 3656.020 95.652 1.831 o
-10 0 28 18.390 7.615 13.658 152.034 o
-10 0 30 2224.340 2230.180 115.360 1.795 o
-10 1 1 3406.550 3798.530 50.767 3.055 o
-10 1 2 4750.130 5003.190 68.741 1.851 o
-10 1 3 10885.400 11526.700 157.050 0.437 o
-10 1 4 13920.500 14013.800 206.069 0.279 o
-10 1 5 1619.830 1831.210 27.179 8.808 o
-10 1 6 12602.900 12135.400 178.237 0.352 o
-10 1 7 11411.600 11620.900 158.314 0.419 o
-10 1 8 14043.100 14630.400 215.261 0.264 o
-10 1 9 835.509 843.516 14.945 21.972 o
-10 1 10 17398.200 17815.400 273.803 0.174 o
-10 1 11 1805.460 1823.130 31.587 7.681 o
-10 1 12 150.539 202.252 5.586 129.833 o
-10 1 13 3403.810 3403.890 52.207 3.135 o
-10 1 14 19079.200 19405.900 297.976 0.147 o
-10 1 15 3101.930 3063.750 47.201 3.661 o
-10 1 16 94.522 103.445 4.558 222.139 o
-10 1 17 5055.390 5011.910 79.496 1.620 o
-10 1 18 9464.640 9553.910 142.450 0.556 o
-10 1 19 121.683 110.909 5.102 181.773 o
-10 1 20 4187.410 4018.220 59.974 2.367 o
-10 1 21 3119.360 3064.350 48.536 3.593 o
-10 1 22 5610.360 5557.810 89.233 1.347 o
-10 1 23 401.788 367.959 11.999 47.670 o
-10 1 24 2935.790 2921.900 52.157 3.640 o
-10 1 25 1392.230 1410.700 29.338 10.160 o
-10 1 26 349.731 310.705 14.021 49.350 o
-10 1 27 460.551 459.423 17.595 33.896 o
-10 1 28 3378.940 3391.450 68.523 2.629 o
-10 1 29 311.946 275.689 14.846 51.521 o
-10 2 1 33575.500 31428.000 1272.740 0.016 o
-10 2 2 6753.910 7125.950 94.253 1.042 o
-10 2 3 9605.080 10249.400 158.113 0.496 o
-10 2 4 4405.630 4613.010 63.761 2.100 o
-10 2 5 20898.500 20960.200 274.652 0.142 o
-10 2 6 824.595 871.167 12.840 22.866 o
-10 2 7 150.144 129.480 4.037 160.952 o
-10 2 8 13410.200 13627.000 200.873 0.295 o
-10 2 9 34654.300 35464.500 733.494 0.034 o
-10 2 10 1596.250 1593.550 24.598 9.721 o
-10 2 11 4253.900 4537.960 65.850 2.125 o
-10 2 12 9666.060 9922.090 147.184 0.528 o
-10 2 13 2571.900 2819.430 44.042 4.434 o
-10 2 14 1242.820 1117.660 19.587 14.077 o
-10 2 15 9169.680 9270.730 132.659 0.605 o
-10 2 16 4921.910 4927.680 74.926 1.724 o
-10 2 17 4057.590 4128.890 60.802 2.380 o
-10 2 18 48.162 67.942 3.990 378.100 o
-10 2 19 10817.500 10588.500 165.245 0.437 o
-10 2 20 1083.120 1050.760 20.802 15.353 o
-10 2 21 46.135 56.553 5.623 339.249 o
-10 2 22 2685.840 2626.150 44.842 4.371 o
-10 2 23 6687.230 6676.320 112.331 0.952 o
-10 2 24 148.925 134.053 9.074 119.494 o
-10 2 25 281.861 251.159 11.724 64.462 o
-10 2 26 2496.470 2563.820 54.260 4.055 o
-10 2 27 1503.650 1466.420 42.447 7.428 o
-10 2 28 2.926 -1.656 8.103 456.754 o
-10 2 29 1148.240 1161.300 31.533 11.383 o
-10 3 1 4064.360 4225.180 61.189 2.349 o
-10 3 2 214.534 206.537 4.575 108.551 o
-10 3 3 13224.200 12913.700 182.791 0.326 o
-10 3 4 126.209 143.743 4.660 168.642 o
-10 3 5 5.953 23.808 2.087 1668.340 o
-10 3 6 233.039 241.797 5.933 93.531 o
-10 3 7 40858.300 36856.200 3714.480 0.002 o
-10 3 8 2308.800 2361.610 33.968 5.765 o
-10 3 9 3077.940 3146.230 44.672 3.749 o
-10 3 10 306.422 336.347 7.813 66.656 o
-10 3 11 18356.400 19199.900 271.504 0.164 o
-10 3 12 1028.410 929.507 15.983 18.151 o
-10 3 13 10115.800 9948.650 147.912 0.508 o
-10 3 14 209.512 214.468 7.044 98.950 o
-10 3 15 11746.800 11736.000 167.592 0.392 o
-10 3 16 291.683 241.912 8.011 75.170 o
-10 3 17 7990.780 8021.620 115.473 0.775 o
-10 3 18 167.832 154.031 5.337 134.646 o
-10 3 19 98.703 125.401 5.428 192.748 o
-10 3 20 9.343 16.101 4.666 870.895 o
-10 3 21 7367.380 7411.590 117.327 0.834 o
-10 3 22 115.577 107.886 6.914 166.752 o
-10 3 23 15.893 14.749 8.598 335.657 o
-10 3 24 205.257 204.663 9.687 88.705 o
-10 3 25 3595.750 3697.170 69.280 2.450 o
-10 3 26 0.091 -5.515 7.938 492.343 o
-10 3 27 1646.350 1684.480 38.825 7.344 o
-10 3 28 4.207 -0.222 8.143 445.866 o
-10 3 29 2177.300 2242.310 46.586 5.094 o
-10 4 1 9680.220 9749.520 138.366 0.554 o
-10 4 2 5345.260 5330.610 76.589 1.560 o
-10 4 3 74.451 90.934 5.220 249.510 o
-10 4 4 36.088 51.271 3.815 483.977 o
-10 4 5 17363.000 17391.600 245.719 0.191 o
-10 4 6 4470.760 4736.140 71.248 1.928 o
-10 4 7 2191.030 2081.020 31.540 6.449 o
-10 4 8 8539.610 8471.620 116.719 0.717 o
-10 4 9 24150.100 24149.700 354.847 0.100 o
-10 4 10 5285.620 5343.130 93.915 1.367 o
-10 4 11 5347.770 5158.760 69.772 1.662 o
-10 4 12 5364.240 5409.010 79.873 1.509 o
-10 4 13 11746.000 11563.000 165.076 0.399 o
-10 4 14 124.063 118.697 5.071 176.651 o
-10 4 15 6729.360 6763.320 101.997 1.013 o
-10 4 16 3145.920 3151.120 47.358 3.584 o
-10 4 17 1510.010 1496.590 23.607 10.474 o
-10 4 18 17.733 21.413 3.492 888.852 o
-10 4 19 3892.610 3889.500 56.077 2.618 o
-10 4 20 712.718 713.841 15.336 25.379 o
-10 4 21 51.694 50.554 5.444 338.877 o
-10 4 22 1023.320 1018.100 24.332 14.839 o
-10 4 23 4392.360 4410.010 76.871 1.898 o
-10 4 24 263.388 252.856 15.053 55.937 o
-10 4 25 797.774 802.422 38.115 12.040 o
-10 4 26 769.639 787.924 26.674 17.254 o
-10 4 27 2164.320 2239.600 49.130 4.916 o
-10 4 28 48.469 45.965 9.600 207.489 o
-10 5 1 1057.510 1070.430 18.601 16.197 o
-10 5 2 1014.750 1075.530 19.895 16.174 o
-10 5 3 4556.910 4650.960 68.127 1.968 o
-10 5 4 10291.000 10406.000 177.101 0.429 o
-10 5 5 162.954 187.555 7.737 114.094 o
-10 5 6 16230.000 15595.600 230.548 0.220 o
-10 5 7 4198.240 4133.430 60.716 2.324 o
-10 5 8 6511.400 6470.400 97.758 1.083 o
-10 5 9 124.440 143.782 5.202 165.171 o
-10 5 10 11875.900 12183.200 180.672 0.363 o
-10 5 11 5251.570 5005.660 70.267 1.698 o
-10 5 12 781.952 790.516 17.096 22.257 o
-10 5 13 1225.770 1295.470 20.360 13.352 o
-10 5 14 14500.400 14413.900 197.735 0.276 o
-10 5 15 199.634 196.878 6.602 106.505 o
-10 5 16 33.221 42.761 3.930 523.867 o
-10 5 17 2783.060 2737.550 41.923 4.360 o
-10 5 18 4342.800 4353.640 73.127 1.989 o
-10 5 19 153.692 154.385 7.222 128.114 o
-10 5 20 2059.540 2027.820 36.353 6.341 o
-10 5 21 1994.880 2057.090 37.181 6.361 o
-10 5 22 2632.450 2668.400 49.072 4.171 o
-10 5 23 74.328 62.029 8.782 191.301 o
-10 5 24 2266.700 2303.940 51.536 4.584 o
-10 5 25 949.822 976.172 35.675 11.654 o
-10 5 26 203.280 189.398 13.267 73.258 o
-10 5 27 82.161 69.603 10.272 155.051 o
-10 6 1 4.503 8.300 4.768 1047.860 o
-10 6 2 17652.200 17460.700 258.164 0.182 o
-10 6 3 17.647 7.667 4.351 860.362 o
-10 6 4 7179.740 7076.810 102.400 0.948 o
-10 6 5 199.992 232.478 8.307 93.315 o
-10 6 6 9583.970 9550.090 137.186 0.566 o
-10 6 7 1324.730 1204.150 21.685 12.685 o
-10 6 8 13313.200 13121.800 186.703 0.317 o
-10 6 9 262.025 228.783 6.905 85.227 o
-10 6 10 1874.700 1836.150 31.497 7.487 o
-10 6 11 27.916 28.482 3.596 664.737 o
-10 6 12 10791.900 10450.300 139.061 0.495 o
-10 6 13 13.505 20.908 2.980 1108.010 o
-10 6 14 18.820 53.640 7.848 316.292 o
-10 6 15 496.558 504.043 10.799 39.829 o
-10 6 16 11532.400 11312.900 146.338 0.441 o
-10 6 17 651.300 636.003 14.464 28.403 o
-10 6 18 742.516 740.848 19.302 22.075 o
-10 6 19 1092.890 1120.870 23.830 14.046 o
-10 6 20 5341.000 5266.050 85.754 1.458 o
-10 6 21 6.158 7.150 5.989 711.836 o
-10 6 22 3261.860 3276.970 62.141 2.921 o
-10 6 23 3.667 16.486 10.649 252.715 o
-10 6 24 1356.530 1337.140 48.671 6.945 o
-10 6 25 20.708 25.616 10.836 215.315 o
-10 6 26 2547.070 2531.850 63.378 3.533 o
-10 6 27 26.254 8.303 10.788 220.725 o
-10 7 1 1607.290 1552.970 26.365 9.491 o
-10 7 2 2635.760 2621.800 41.075 4.642 o
-10 7 3 1716.060 1658.720 29.622 8.442 o
-10 7 4 11226.600 10769.900 161.046 0.431 o
-10 7 5 126.479 96.829 9.885 129.053 o
-10 7 6 6193.420 6097.000 86.065 1.244 o
-10 7 7 6164.220 5972.570 91.693 1.209 o
-10 7 8 2299.340 2252.890 37.323 5.623 o
-10 7 9 333.608 314.500 8.539 63.042 o
-10 7 10 5056.080 4935.890 70.322 1.755 o
-10 7 11 1297.030 1248.340 20.971 12.883 o
-10 7 12 178.630 199.832 7.110 110.260 o
-10 7 13 941.891 888.496 17.443 18.963 o
-10 7 14 5987.930 5897.990 90.561 1.249 o
-10 7 15 1750.600 1765.400 31.789 7.890 o
-10 7 16 397.849 426.411 12.803 44.675 o
-10 7 17 548.822 545.449 14.252 33.108 o
-10 7 18 7233.300 7409.780 139.979 0.729 o
-10 7 19 4.700 -0.981 6.852 612.671 o
-10 7 20 1895.010 1946.850 37.844 6.609 o
-10 7 21 1185.560 1199.040 28.026 12.001 o
-10 7 22 1945.990 1921.300 45.884 5.720 o
-10 7 23 2.551 -6.524 10.021 303.141 o
-10 7 24 1608.150 1641.340 44.386 6.738 o
-10 7 25 665.707 646.237 24.225 20.827 o
-10 8 1 10868.400 10938.300 158.551 0.443 o
-10 8 2 3071.180 3000.270 47.846 3.686 o
-10 8 3 2241.500 2180.750 38.077 5.720 o
-10 8 4 2324.640 2370.190 38.030 5.436 o
-10 8 5 7108.310 7127.230 101.380 0.959 o
-10 8 6 1716.180 1689.930 30.082 8.330 o
-10 8 7 164.509 163.236 7.810 117.524 o
-10 8 8 578.598 574.352 14.138 31.725 o
-10 8 9 4987.160 4912.860 75.889 1.697 o
-10 8 10 114.564 116.372 6.230 172.572 o
-10 8 11 861.264 881.416 17.417 20.131 o
-10 8 12 1992.270 1991.340 33.339 6.814 o
-10 8 13 1983.900 2000.710 34.892 6.668 o
-10 8 14 0.683 1.712 5.125 1129.820 o
-10 8 15 3636.900 3675.080 59.373 2.709 o
-10 8 16 2089.800 2086.180 35.379 6.313 o
-10 8 17 998.699 1007.400 26.490 14.326 o
-10 8 18 885.233 893.987 25.564 16.121 o
-10 8 19 2904.230 2908.200 53.814 3.596 o
-10 8 20 1452.410 1466.040 36.442 8.534 o
-10 8 21 224.795 241.618 14.352 62.678 o
-10 8 22 329.254 304.567 16.923 44.520 o
-10 8 23 2881.590 2964.790 67.147 3.027 o
-10 8 24 247.230 234.262 15.370 57.272 o
-10 9 1 1522.380 1633.640 30.567 9.000 o
-10 9 2 82.092 72.520 7.872 196.676 o
-10 9 3 9650.160 9619.540 135.155 0.567 o
-10 9 4 0.179 2.792 7.004 617.343 o
-10 9 5 158.199 185.170 9.299 105.739 o
-10 9 6 46.036 33.383 7.310 299.007 o
-10 9 7 6643.600 6717.400 108.358 0.981 o
-10 9 8 14.460 9.622 6.701 515.021 o
-10 9 9 546.673 604.203 16.912 29.633 o
-10 9 10 110.616 99.788 7.640 164.074 o
-10 9 11 4230.070 4227.750 68.786 2.128 o
-10 9 12 154.857 135.666 7.689 128.124 o
-10 9 13 3531.200 3527.500 53.177 2.988 o
-10 9 14 136.165 139.945 8.231 131.045 o
-10 9 15 1918.180 1917.680 35.744 6.814 o
-10 9 16 86.666 85.381 7.761 187.939 o
-10 9 17 3937.990 4028.700 81.532 1.988 o
-10 9 18 7.990 3.788 8.521 385.812 o
-10 9 19 458.618 471.689 30.113 20.466 o
-10 9 20 83.906 99.499 11.102 133.959 o
-10 9 21 3006.100 2896.040 85.582 2.345 o
-10 9 22 16.339 12.412 9.537 285.011 o
-10 10 1 2352.540 2330.500 39.499 5.318 o
-10 10 2 2762.470 2781.090 49.941 3.950 o
-10 10 3 57.604 71.713 8.545 209.143 o
-10 10 4 204.329 188.246 11.263 82.776 o
-10 10 5 4391.850 4498.370 83.879 1.765 o
-10 10 6 483.603 441.286 15.139 36.567 o
-10 10 7 236.160 254.045 11.454 71.197 o
-10 10 8 230.104 219.088 10.986 76.688 o
-10 10 9 2668.270 2627.100 45.408 4.358 o
-10 10 10 366.070 362.818 13.748 46.996 o
-10 10 11 1141.670 1214.740 25.881 12.790 o
-10 10 12 373.309 360.457 13.166 47.721 o
-10 10 13 3305.050 3367.550 63.286 2.836 o
-10 10 14 4.416 4.467 7.760 474.009 o
-10 10 15 1914.860 1864.250 38.436 6.590 o
-10 10 16 1164.400 1160.850 30.149 11.666 o
-10 10 17 377.116 323.192 15.962 43.224 o
-10 10 18 318.645 341.454 18.854 40.134 o
-10 10 19 1421.510 1314.870 37.224 8.730 o
-10 10 20 463.270 398.922 19.271 32.635 o
-10 11 1 136.921 108.807 9.056 130.077 o
-10 11 2 268.888 272.933 11.853 64.305 o
-10 11 3 1069.070 1052.740 30.432 12.419 o
-10 11 4 2514.170 2642.860 56.440 3.883 o
-10 11 5 7.221 -4.366 8.980 359.435 o
-10 11 6 1516.210 1581.720 35.036 8.392 o
-10 11 7 1052.970 1005.820 27.549 13.578 o
-10 11 8 1001.250 996.459 25.389 14.737 o
-10 11 9 772.324 849.355 25.817 17.341 o
-10 11 10 2306.140 2341.530 55.396 4.265 o
-10 11 11 820.694 822.387 26.166 16.814 o
-10 11 12 151.922 169.147 13.027 85.148 o
-10 11 13 394.290 375.952 17.985 37.522 o
-10 11 14 2858.630 2956.500 64.846 3.135 o
-10 11 15 160.327 136.262 14.993 75.200 o
-10 11 16 39.691 27.464 11.835 169.759 o
-10 11 17 256.345 235.064 16.305 53.517 o
-10 12 1 24.772 31.586 11.685 183.722 o
-10 12 2 1667.710 1565.870 36.519 7.759 o
-10 12 3 45.173 21.679 10.841 191.100 o
-10 12 4 1083.300 1138.150 29.959 12.229 o
-10 12 5 128.860 109.448 11.344 111.348 o
-10 12 6 1469.690 1507.420 35.850 8.517 o
-10 12 7 2.134 -15.759 11.050 250.860 o
-10 12 8 2490.940 2549.380 53.557 4.107 o
-10 12 9 30.800 31.674 9.626 238.789 o
-10 12 10 634.041 767.832 23.907 20.621 o
-10 12 11 24.762 36.881 9.773 238.623 o
-10 12 12 3612.650 3735.250 69.219 2.437 o
-9 0 2 854.555 953.598 22.840 17.314 o
-9 0 4 54064.700 58433.100 1064.640 0.015 o
-9 0 6 30646.500 30651.400 1555.070 0.011 o
-9 0 8 27713.200 26445.100 1344.390 0.015 o
-9 0 10 3872.840 3809.530 88.923 1.883 o
-9 0 12 1720.600 2005.470 44.432 6.176 o
-9 0 14 24885.600 25569.800 530.863 0.065 o
-9 0 16 23.956 37.075 4.475 574.185 o
-9 0 18 11740.300 11307.000 219.969 0.316 o
-9 0 20 2468.370 2489.410 57.477 3.927 o
-9 0 22 11245.200 11005.500 255.334 0.277 o
-9 0 24 456.231 441.119 25.875 24.585 o
-9 0 26 3149.640 3263.370 82.656 2.323 o
-9 0 28 3108.200 3194.330 82.169 2.363 o
-9 1 1 16123.500 16686.800 218.874 0.224 o
-9 1 2 48561.200 52759.800 2674.500 0.004 o
-9 1 3 6924.570 7998.030 105.468 0.911 o
-9 1 4 8600.460 9385.630 128.081 0.646 o
-9 1 5 24418.000 23530.900 637.677 0.052 o
-9 1 6 30253.900 24000.900 1219.420 0.018 o
-9 1 7 592.271 606.617 10.484 33.795 o
-9 1 8 15601.600 16010.300 246.007 0.213 o
-9 1 9 6448.360 6617.410 107.605 1.011 o
-9 1 10 6923.500 7499.730 116.367 0.871 o
-9 1 11 17.799 26.933 2.132 1050.510 o
-9 1 12 26661.300 26778.400 393.244 0.082 o
-9 1 13 5795.880 5645.190 102.952 1.179 o
-9 1 14 26.928 39.928 3.492 623.551 o
-9 1 15 3056.550 3094.170 47.781 3.662 o
-9 1 16 7226.090 7324.610 114.447 0.864 o
-9 1 17 747.616 775.942 14.020 24.746 o
-9 1 18 13.148 16.055 2.864 1236.380 o
-9 1 19 5203.110 5064.070 74.361 1.649 o
-9 1 20 11629.400 10948.700 163.407 0.413 o
-9 1 21 375.000 371.675 11.601 50.186 o
-9 1 22 1567.760 1560.930 30.263 9.016 o
-9 1 23 3161.340 3199.060 56.180 3.217 o
-9 1 24 2782.400 2793.430 50.365 3.906 o
-9 1 25 1.221 -6.972 5.498 995.489 o
-9 1 26 2412.140 2394.100 44.991 4.812 o
-9 1 27 1238.620 1257.530 40.823 8.699 o
-9 1 28 876.608 926.625 25.418 16.111 o
-9 1 29 92.668 71.323 10.367 146.739 o
-9 2 1 30834.400 30800.600 928.780 0.027 o
-9 2 2 244.650 301.686 5.983 84.060 o
-9 2 3 25628.400 26617.800 477.205 0.071 o
-9 2 4 8982.660 9921.810 135.408 0.590 o
-9 2 5 1342.300 1616.820 23.128 11.091 o
-9 2 6 6089.080 6285.580 83.311 1.269 o
-9 2 7 56965.300 57314.200 942.731 0.017 o
-9 2 8 1838.710 1921.030 29.877 7.653 o
-9 2 9 198.582 238.569 5.584 104.778 o
-9 2 10 9153.100 9297.410 127.535 0.621 o
-9 2 11 9940.920 10546.800 156.119 0.484 o
-9 2 12 632.733 636.301 12.087 30.706 o
-9 2 13 5390.360 5386.230 81.125 1.491 o
-9 2 14 5827.920 5686.360 79.063 1.403 o
-9 2 15 14252.800 14130.600 208.857 0.270 o
-9 2 16 1675.100 1607.220 25.569 9.238 o
-9 2 17 6704.740 6721.540 97.227 1.050 o
-9 2 18 2319.320 2212.670 31.813 6.040 o
-9 2 19 1514.110 1493.400 25.752 10.102 o
-9 2 20 31.541 28.522 4.183 572.703 o
-9 2 21 11614.600 11473.300 179.370 0.379 o
-9 2 22 803.853 785.352 17.901 21.501 o
-9 2 23 677.619 675.007 17.327 25.213 o
-9 2 24 570.612 546.815 16.209 30.447 o
-9 2 25 3585.990 3619.900 67.531 2.518 o
-9 2 26 408.122 394.519 17.134 37.898 o
-9 2 27 222.718 205.165 12.444 72.805 o
-9 2 28 1446.790 1529.730 35.540 8.606 o
-9 2 29 2643.230 2719.300 54.186 3.864 o
-9 3 1 23951.600 24371.200 319.244 0.108 o
-9 3 2 195.175 251.422 6.402 100.558 o
-9 3 3 5434.440 5616.490 83.656 1.433 o
-9 3 4 258.957 310.386 6.708 78.558 o
-9 3 5 31235.200 29986.900 679.949 0.041 o
-9 3 6 318.259 344.607 7.179 65.940 o
-9 3 7 51.483 66.189 3.416 388.766 o
-9 3 8 265.960 308.406 7.084 76.514 o
-9 3 9 34471.900 35765.100 908.535 0.026 o
-9 3 10 222.449 244.932 6.113 95.184 o
-9 3 11 3575.180 3454.240 50.681 3.060 o
-9 3 12 6.447 44.004 3.158 949.012 o
-9 3 13 30722.000 31210.200 478.705 0.059 o
-9 3 14 82.821 95.728 4.518 245.448 o
-9 3 15 7484.080 7561.310 108.739 0.864 o
-9 3 16 103.614 100.170 4.302 216.060 o
-9 3 17 9171.570 8841.530 126.557 0.635 o
-9 3 18 32.122 31.582 3.428 618.882 o
-9 3 19 10207.600 10066.000 144.531 0.511 o
-9 3 20 240.964 238.612 7.816 85.434 o
-9 3 21 941.069 911.884 18.274 18.490 o
-9 3 22 78.362 76.306 6.517 226.884 o
-9 3 23 5486.020 5555.740 94.483 1.312 o
-9 3 24 26.084 20.406 7.538 361.650 o
-9 3 25 242.495 241.188 12.345 67.910 o
-9 3 26 121.904 121.885 10.484 119.668 o
-9 3 27 3931.240 4091.830 76.689 2.083 o
-9 3 28 23.917 13.761 9.465 271.894 o
-9 3 29 273.471 220.359 12.768 63.883 o
-9 4 1 8289.440 8260.090 113.525 0.754 o
-9 4 2 390.747 394.147 8.208 53.842 o
-9 4 3 9879.140 10283.400 146.262 0.515 o
-9 4 4 524.436 570.499 11.283 36.517 o
-9 4 5 127.996 177.111 5.173 151.618 o
-9 4 6 6013.630 5935.560 85.123 1.292 o
-9 4 7 16486.200 16332.700 231.352 0.213 o
-9 4 8 5973.360 5902.990 88.247 1.272 o
-9 4 9 224.949 218.366 5.966 98.581 o
-9 4 10 3253.440 3453.640 51.096 3.255 o
-9 4 11 26478.700 26608.600 390.667 0.083 o
-9 4 12 734.602 707.368 16.548 24.224 o
-9 4 13 5264.790 5169.010 70.020 1.678 o
-9 4 14 11238.700 11361.900 172.100 0.402 o
-9 4 15 15764.900 15392.700 224.699 0.230 o
-9 4 16 467.429 405.553 8.410 47.187 o
-9 4 17 3177.350 3110.550 46.757 3.598 o
-9 4 18 2160.510 2108.560 31.874 6.456 o
-9 4 19 1518.660 1495.110 26.652 9.927 o
-9 4 20 1574.260 1546.730 27.887 9.395 o
-9 4 21 3984.230 4024.830 66.522 2.301 o
-9 4 22 926.369 924.249 22.618 16.808 o
-9 4 23 28.349 19.020 7.842 338.251 o
-9 4 24 461.101 445.286 16.430 35.683 o
-9 4 25 3451.060 3483.900 71.746 2.484 o
-9 4 26 16.613 15.714 9.162 300.083 o
-9 4 27 245.062 239.537 15.031 58.333 o
-9 4 28 1152.570 1219.050 32.249 11.036 o
-9 5 1 4830.410 4878.760 70.865 1.814 o
-9 5 2 15772.100 15966.400 241.211 0.215 o
-9 5 3 1615.430 1590.160 29.218 8.957 o
-9 5 4 3367.910 3437.910 50.830 3.193 o
-9 5 5 4683.250 4617.550 67.323 1.948 o
-9 5 6 5581.860 5707.320 86.889 1.364 o
-9 5 7 561.170 569.049 11.396 34.941 o
-9 5 8 9584.090 9302.500 138.191 0.568 o
-9 5 9 7709.980 7409.580 110.790 0.841 o
-9 5 10 6284.650 6108.170 84.972 1.239 o
-9 5 11 236.544 225.172 7.297 89.793 o
-9 5 12 16683.900 16631.800 227.765 0.212 o
-9 5 13 4787.210 4612.560 61.084 2.018 o
-9 5 14 1063.750 1037.280 20.160 15.799 o
-9 5 15 2293.160 2203.290 31.536 6.120 o
-9 5 16 8771.590 8579.070 115.500 0.704 o
-9 5 17 883.516 859.623 16.052 20.572 o
-9 5 18 67.505 74.555 4.768 288.895 o
-9 5 19 2173.960 2246.720 40.280 5.599 o
-9 5 20 5446.030 5521.400 89.187 1.378 o
-9 5 21 17.571 8.734 6.334 538.673 o
-9 5 22 1148.440 1137.240 32.892 11.085 o
-9 5 23 1928.280 1929.940 42.474 6.080 o
-9 5 24 801.292 793.910 36.462 12.649 o
-9 5 25 3.678 -10.623 8.835 383.469 o
-9 5 26 2875.570 2962.360 62.229 3.232 o
-9 5 27 1180.120 1179.590 35.995 10.085 o
-9 6 1 496.105 467.392 14.829 35.913 o
-9 6 2 540.445 580.001 13.007 34.018 o
-9 6 3 146.224 170.753 6.719 131.594 o
-9 6 4 13019.700 12926.400 192.062 0.318 o
-9 6 5 3910.600 3575.980 56.927 2.664 o
-9 6 6 7385.920 7499.750 110.257 0.867 o
-9 6 7 240.159 233.897 7.097 88.729 o
-9 6 8 9140.360 8799.620 126.398 0.638 o
-9 6 9 342.714 332.128 8.735 60.608 o
-9 6 10 10148.300 10148.900 140.128 0.523 o
-9 6 11 209.136 213.868 6.680 100.740 o
-9 6 12 1694.660 1635.660 25.368 9.138 o
-9 6 13 144.801 155.701 5.618 144.575 o
-9 6 14 12421.800 12226.200 162.572 0.378 o
-9 6 15 1089.840 1047.140 18.084 16.151 o
-9 6 16 174.266 174.347 8.155 109.787 o
-9 6 17 207.476 204.002 7.395 99.349 o
-9 6 18 7563.840 7656.910 121.484 0.790 o
-9 6 19 181.600 179.592 8.714 103.220 o
-9 6 20 1337.100 1355.020 35.413 9.289 o
-9 6 21 76.519 97.502 8.134 185.072 o
-9 6 22 4157.030 4269.060 76.890 1.984 o
-9 6 23 6.432 3.596 8.360 406.263 o
-9 6 24 2039.670 2062.590 64.023 4.049 o
-9 6 25 128.939 131.935 12.964 94.735 o
-9 6 26 853.027 904.867 32.258 13.598 o
-9 7 1 1996.700 2044.200 32.961 6.782 o
-9 7 2 9090.630 9175.460 132.457 0.612 o
-9 7 3 53.003 48.665 6.347 302.725 o
-9 7 4 1570.230 1652.210 27.511 9.267 o
-9 7 5 1819.920 1798.830 28.419 8.053 o
-9 7 6 10206.700 9908.220 142.665 0.519 o
-9 7 7 37.240 37.440 4.527 474.590 o
-9 7 8 5115.340 5029.160 71.380 1.713 o
-9 7 9 3685.440 3507.690 50.935 2.969 o
-9 7 10 2061.140 2057.260 32.623 6.657 o
-9 7 11 96.317 111.274 5.490 201.772 o
-9 7 12 3746.810 3675.880 55.306 2.765 o
-9 7 13 2066.210 2020.810 35.555 6.410 o
-9 7 14 254.647 262.399 8.961 76.611 o
-9 7 15 818.716 832.109 17.503 21.100 o
-9 7 16 5573.480 5530.130 77.273 1.485 o
-9 7 17 429.033 423.815 12.462 43.446 o
-9 7 18 496.608 548.764 18.270 30.482 o
-9 7 19 1387.840 1425.120 29.032 10.207 o
-9 7 20 3821.680 3797.920 67.964 2.374 o
-9 7 21 167.627 150.107 10.835 97.749 o
-9 7 22 968.162 1008.610 30.884 13.019 o
-9 7 23 619.452 551.742 23.598 22.741 o
-9 7 24 1918.420 1933.100 45.278 5.814 o
-9 7 25 196.193 191.529 15.276 65.235 o
-9 8 1 1968.970 1995.620 35.144 6.680 o
-9 8 2 150.626 153.990 9.109 114.837 o
-9 8 3 7257.070 7323.510 108.666 0.894 o
-9 8 4 3937.950 3907.210 57.240 2.564 o
-9 8 5 1194.930 1204.650 22.569 13.349 o
-9 8 6 89.179 84.526 6.970 199.942 o
-9 8 7 11407.700 11343.300 166.723 0.407 o
-9 8 8 1558.340 1519.760 26.520 9.731 o
-9 8 9 117.053 110.067 6.365 171.488 o
-9 8 10 2139.850 2172.970 34.086 6.243 o
-9 8 11 4414.190 4367.340 65.909 2.099 o
-9 8 12 278.009 284.131 9.573 69.434 o
-9 8 13 2412.470 2487.880 39.996 5.084 o
-9 8 14 392.395 369.847 10.791 50.413 o
-9 8 15 1849.980 1876.850 34.383 7.170 o
-9 8 16 345.683 360.342 13.248 49.504 o
-9 8 17 3975.010 3974.260 66.703 2.310 o
-9 8 18 1526.460 1541.660 34.423 8.520 o
-9 8 19 432.256 377.012 21.380 31.134 o
-9 8 20 9.039 16.782 8.440 364.762 o
-9 8 21 4507.950 4748.280 101.741 1.445 o
-9 8 22 915.409 927.170 26.473 15.327 o
-9 8 23 51.682 64.752 10.805 168.293 o
-9 8 24 676.978 707.883 25.260 19.581 o
-9 9 1 6292.750 6437.440 99.944 1.095 o
-9 9 2 31.449 34.005 6.614 375.920 o
-9 9 3 787.159 927.078 19.897 19.671 o
-9 9 4 130.057 103.546 9.017 134.991 o
-9 9 5 7768.860 7874.330 126.286 0.746 o
-9 9 6 10.950 8.817 7.352 468.372 o
-9 9 7 583.944 624.081 21.123 24.733 o
-9 9 8 16.732 2.140 6.442 557.432 o
-9 9 9 7629.960 7701.080 113.714 0.821 o
-9 9 10 9.349 -3.223 5.229 892.505 o
-9 9 11 516.318 587.549 16.736 30.943 o
-9 9 12 0.746 0.926 5.020 1187.010 o
-9 9 13 4170.510 4129.350 63.358 2.280 o
-9 9 14 25.510 19.390 5.979 485.757 o
-9 9 15 3270.760 3318.430 55.133 3.147 o
-9 9 16 106.963 108.074 8.106 157.624 o
-9 9 17 1207.140 1180.510 34.493 10.328 o
-9 9 18 1.819 -9.926 8.102 462.952 o
-9 9 19 3411.780 3398.220 93.537 1.948 o
-9 9 20 62.551 61.025 12.171 139.087 o
-9 9 21 589.563 620.182 23.452 22.782 o
-9 9 22 0.068 -11.171 9.008 382.470 o
-9 10 1 638.887 684.973 17.749 25.631 o
-9 10 2 71.716 68.509 8.388 198.966 o
-9 10 3 3357.210 3457.060 57.195 2.983 o
-9 10 4 1758.170 1755.080 35.735 7.384 o
-9 10 5 268.813 296.627 13.594 57.748 o
-9 10 6 814.421 836.294 22.277 18.716 o
-9 10 7 4503.430 4498.010 75.245 1.884 o
-9 10 8 793.434 748.256 20.803 20.359 o
-9 10 9 339.549 374.146 15.611 44.606 o
-9 10 10 216.365 190.711 9.569 88.371 o
-9 10 11 4652.980 4672.710 74.605 1.830 o
-9 10 12 30.031 20.449 7.470 352.678 o
-9 10 13 721.908 725.759 19.114 22.672 o
-9 10 14 1048.370 1008.210 28.149 13.406 o
-9 10 15 1609.720 1584.790 38.883 7.549 o
-9 10 16 67.342 55.861 9.940 176.685 o
-9 10 17 2506.100 2623.100 61.843 3.609 o
-9 10 18 695.316 700.196 27.158 18.261 o
-9 10 19 826.618 834.651 30.977 14.546 o
-9 10 20 326.128 295.770 16.991 44.812 o
-9 11 1 311.949 311.375 14.837 50.198 o
-9 11 2 2904.460 3001.010 53.290 3.584 o
-9 11 3 193.789 184.563 12.233 80.195 o
-9 11 4 348.018 398.058 17.794 39.409 o
-9 11 5 1029.700 1055.000 27.890 13.458 o
-9 11 6 2297.950 2363.970 69.090 3.454 o
-9 11 7 2.242 -3.246 8.984 376.466 o
-9 11 8 1434.220 1502.920 32.505 9.221 o
-9 11 9 1243.760 1277.510 30.255 10.943 o
-9 11 10 525.842 504.615 21.462 26.943 o
-9 11 11 155.053 163.390 13.321 83.328 o
-9 11 12 2573.160 2656.130 51.579 4.094 o
-9 11 13 540.399 515.668 19.571 28.366 o
-9 11 14 55.968 68.049 11.705 148.135 o
-9 11 15 252.075 219.253 14.220 61.390 o
-9 11 16 2079.140 2026.530 48.545 5.209 o
-9 11 17 586.008 551.581 25.117 22.089 o
-9 12 1 15.161 -10.825 10.000 277.065 o
-9 12 2 155.556 152.986 14.943 74.922 o
-9 12 3 190.319 197.715 13.172 75.053 o
-9 12 4 2075.960 2075.750 45.992 5.398 o
-9 12 5 0.058 -24.453 9.033 380.388 o
-9 12 6 915.891 917.497 27.045 15.135 o
-9 12 7 9.616 1.031 9.829 296.666 o
-9 12 8 1249.230 1253.060 30.614 10.892 o
-9 12 9 1.476 -11.186 9.256 357.576 o
-9 12 10 3896.790 4148.420 75.726 2.106 o
-9 12 11 2.753 4.441 9.311 342.584 o
-9 12 12 299.711 314.201 14.730 51.273 o
-9 12 13 55.116 63.373 11.508 153.392 o
-8 0 2 31982.200 33370.200 611.616 0.045 o
-8 0 4 25879.700 26655.500 955.678 0.028 o
-8 0 6 75347.100 74302.900 1504.580 0.008 o
-8 0 8 5734.070 5935.890 124.514 0.987 o
-8 0 10 22992.500 23491.100 596.314 0.059 o
-8 0 12 29224.900 30107.900 882.355 0.030 o
-8 0 14 2054.950 2130.240 47.075 5.296 o
-8 0 16 15515.900 15038.300 326.038 0.165 o
-8 0 18 3760.900 3447.420 97.349 1.781 o
-8 0 20 16767.900 16475.300 378.297 0.131 o
-8 0 22 1732.830 1784.130 47.798 5.975 o
-8 0 24 4377.400 4411.500 120.237 1.248 o
-8 0 26 3796.530 3835.160 96.485 1.749 o
-8 0 28 2246.040 2320.030 62.325 3.890 o
-8 1 1 10886.300 12027.300 152.789 0.438 o
-8 1 2 1.992 21.695 2.635 1807.000 o
-8 1 3 14479.300 15524.400 191.189 0.274 o
-8 1 4 23440.900 22372.900 637.461 0.054 o
-8 1 5 1153.440 1219.200 16.144 15.254 o
-8 1 6 7441.270 7534.630 106.879 0.878 o
-8 1 7 15394.200 16200.100 237.467 0.220 o
-8 1 8 35696.800 35188.200 580.610 0.043 o
-8 1 9 372.147 359.601 8.173 57.218 o
-8 1 10 16927.800 17652.000 251.198 0.191 o
-8 1 11 1926.540 1951.400 29.223 7.445 o
-8 1 12 4059.850 4273.190 61.735 2.329 o
-8 1 13 13.987 29.730 3.158 939.679 o
-8 1 14 22113.200 21985.500 309.938 0.123 o
-8 1 15 4842.720 4784.680 75.490 1.753 o
-8 1 16 42.348 71.406 4.876 358.361 o
-8 1 17 3437.480 3272.430 46.986 3.331 o
-8 1 18 9361.500 9094.430 130.671 0.606 o
-8 1 19 182.962 188.903 6.499 114.025 o
-8 1 20 1186.900 1128.180 25.545 12.869 o
-8 1 21 3971.120 3933.540 68.420 2.280 o
-8 1 22 5652.800 5592.850 94.269 1.286 o
-8 1 23 414.585 410.697 13.261 43.406 o
-8 1 24 1443.520 1459.530 29.569 9.799 o
-8 1 25 2603.780 2700.080 52.026 4.021 o
-8 1 26 2286.750 2314.560 46.814 4.890 o
-8 1 27 71.493 65.553 8.797 192.039 o
-8 1 28 1909.450 1937.730 41.218 6.235 o
-8 1 29 442.676 417.769 16.700 36.601 o
-8 2 1 13456.600 13559.600 167.042 0.334 o
-8 2 2 5332.570 5254.260 69.513 1.657 o
-8 2 3 5234.110 5352.080 74.331 1.609 o
-8 2 4 9.043 32.835 1.507 1372.650 o
-8 2 5 42795.300 42004.700 590.936 0.035 o
-8 2 6 9284.890 9865.900 175.202 0.469 o
-8 2 7 9549.280 9921.690 152.537 0.518 o
-8 2 8 12578.900 13480.300 183.468 0.332 o
-8 2 9 20600.500 21002.700 285.172 0.140 o
-8 2 10 949.379 988.363 16.731 18.502 o
-8 2 11 1004.830 971.251 17.553 17.641 o
-8 2 12 15713.300 15800.300 242.923 0.215 o
-8 2 13 17010.800 17175.800 252.927 0.191 o
-8 2 14 954.091 992.972 17.325 18.196 o
-8 2 15 2923.410 2825.510 42.246 4.150 o
-8 2 16 7154.300 7240.060 104.159 0.933 o
-8 2 17 2542.350 2586.590 39.011 4.903 o
-8 2 18 0.510 6.225 3.214 2349.790 o
-8 2 19 9145.300 8919.860 128.269 0.629 o
-8 2 20 2475.570 2468.200 42.132 4.873 o
-8 2 21 4100.110 4059.900 66.410 2.254 o
-8 2 22 673.966 674.762 16.910 25.591 o
-8 2 23 6147.440 6205.920 104.252 1.091 o
-8 2 24 264.484 243.629 10.915 69.850 o
-8 2 25 149.573 142.501 8.819 119.696 o
-8 2 26 1190.040 1228.620 30.952 11.156 o
-8 2 27 4082.320 4196.830 78.651 1.982 o
-8 2 28 179.788 163.798 12.464 83.498 o
-8 2 29 46.576 34.114 9.187 229.089 o
-8 3 1 19616.900 18759.700 289.350 0.150 o
-8 3 2 51.063 64.439 2.429 425.109 o
-8 3 3 9056.330 9170.850 135.545 0.603 o
-8 3 4 49.562 72.058 2.801 403.932 o
-8 3 5 5311.540 5648.880 75.166 1.550 o
-8 3 6 145.958 165.824 4.908 146.064 o
-8 3 7 36309.200 39476.600 2004.980 0.007 o
-8 3 8 645.534 659.026 15.863 27.201 o
-8 3 9 107.165 112.246 4.851 198.105 o
-8 3 10 118.260 152.947 5.199 166.385 o
-8 3 11 15905.900 16033.700 236.090 0.217 o
-8 3 12 328.215 317.382 8.396 63.825 o
-8 3 13 1813.840 1814.980 27.962 8.101 o
-8 3 14 462.276 482.071 11.140 41.781 o
-8 3 15 23211.200 22814.900 322.204 0.113 o
-8 3 16 88.240 84.545 3.114 268.479 o
-8 3 17 5905.300 5714.910 86.349 1.316 o
-8 3 18 7.727 14.673 3.815 1168.620 o
-8 3 19 5735.200 5610.380 82.370 1.393 o
-8 3 20 263.654 249.368 9.195 75.410 o
-8 3 21 5841.210 5865.690 89.814 1.281 o
-8 3 22 103.415 107.067 6.526 182.124 o
-8 3 23 541.215 532.131 16.132 31.658 o
-8 3 24 45.227 41.136 8.242 257.001 o
-8 3 25 4314.700 4449.240 82.112 1.821 o
-8 3 26 11.201 14.991 9.257 308.623 o
-8 3 27 160.500 186.007 12.798 83.179 o
-8 3 28 30.359 26.174 8.697 281.162 o
-8 4 1 7527.220 7769.790 116.311 0.814 o
-8 4 2 2125.860 2201.050 30.512 6.547 o
-8 4 3 5774.170 5660.390 95.609 1.250 o
-8 4 4 603.741 636.594 11.389 32.163 o
-8 4 5 11733.900 11758.900 149.967 0.422 o
-8 4 6 3911.400 3970.130 60.181 2.490 o
-8 4 7 450.859 474.132 9.879 44.240 o
-8 4 8 229.827 216.970 5.624 98.674 o
-8 4 9 15628.400 15611.500 221.264 0.233 o
-8 4 10 1220.380 1311.210 22.028 12.942 o
-8 4 11 1750.140 1641.420 24.720 9.007 o
-8 4 12 9638.260 9479.500 125.994 0.597 o
-8 4 13 22791.800 22572.800 300.204 0.121 o
-8 4 14 1304.790 1272.800 19.303 13.111 o
-8 4 15 3681.210 3617.790 49.755 2.972 o
-8 4 16 2096.570 2061.850 28.604 6.936 o
-8 4 17 6748.450 6664.740 92.923 1.078 o
-8 4 18 42.472 42.554 3.186 505.724 o
-8 4 19 3590.710 3610.750 54.490 2.890 o
-8 4 20 3541.170 3450.180 54.098 2.977 o
-8 4 21 1655.830 1669.400 33.217 8.114 o
-8 4 22 11.210 1.053 6.991 533.289 o
-8 4 23 2909.960 2951.700 56.457 3.459 o
-8 4 24 360.579 343.139 14.021 47.471 o
-8 4 25 74.190 74.176 10.481 155.316 o
-8 4 26 1307.100 1393.250 51.201 6.612 o
-8 4 27 2462.810 2508.400 62.680 3.637 o
-8 4 28 267.582 266.608 14.598 56.307 o
-8 5 1 1247.230 1280.070 22.745 12.698 o
-8 5 2 1478.020 1448.690 24.048 10.666 o
-8 5 3 4594.950 4519.860 65.954 2.014 o
-8 5 4 11454.600 11440.100 172.247 0.395 o
-8 5 5 2093.180 2016.890 36.714 6.252 o
-8 5 6 5451.240 5177.070 72.657 1.601 o
-8 5 7 3677.980 3584.170 54.643 2.845 o
-8 5 8 10951.400 10996.800 162.718 0.432 o
-8 5 9 584.501 579.707 11.264 33.958 o
-8 5 10 10746.700 10530.900 145.839 0.480 o
-8 5 11 5357.230 5415.400 70.796 1.617 o
-8 5 12 1914.070 2051.810 29.726 7.295 o
-8 5 13 302.295 322.911 8.003 67.649 o
-8 5 14 15732.900 15452.600 198.022 0.251 o
-8 5 15 1477.760 1452.290 22.501 10.929 o
-8 5 16 428.728 393.162 8.356 50.536 o
-8 5 17 1278.070 1237.910 23.275 12.511 o
-8 5 18 7372.310 7351.610 117.590 0.835 o
-8 5 19 1319.290 1313.010 28.441 10.902 o
-8 5 20 154.159 149.004 8.801 116.837 o
-8 5 21 1708.900 1739.200 34.221 7.728 o
-8 5 22 3201.210 3295.860 71.324 2.641 o
-8 5 23 16.094 9.555 8.149 373.804 o
-8 5 24 1028.020 1021.290 30.333 12.789 o
-8 5 25 830.988 791.810 28.318 15.855 o
-8 5 26 1540.160 1503.840 36.920 8.138 o
-8 5 27 5.647 -6.807 8.851 374.870 o
-8 6 1 2032.040 1905.160 31.502 7.005 o
-8 6 2 20468.600 20203.600 297.979 0.138 o
-8 6 3 148.157 151.134 7.056 132.748 o
-8 6 4 1834.420 1865.940 32.272 7.465 o
-8 6 5 609.704 615.362 11.463 32.265 o
-8 6 6 16474.500 16011.700 211.613 0.229 o
-8 6 7 75.813 52.690 3.846 318.849 o
-8 6 8 6160.470 6018.210 87.261 1.244 o
-8 6 9 100.049 120.004 4.879 201.232 o
-8 6 10 5729.130 5692.700 80.254 1.408 o
-8 6 11 1502.100 1413.820 23.578 10.716 o
-8 6 12 12828.000 12540.000 166.701 0.359 o
-8 6 13 1100.620 1032.900 17.223 16.373 o
-8 6 14 2345.730 2417.580 37.992 5.370 o
-8 6 15 146.407 140.133 5.467 149.387 o
-8 6 16 8580.710 8446.540 109.966 0.742 o
-8 6 17 214.183 205.374 6.606 100.834 o
-8 6 18 44.890 66.639 7.313 266.579 o
-8 6 19 454.042 430.652 16.485 36.181 o
-8 6 20 7048.880 7229.580 121.193 0.845 o
-8 6 21 416.061 439.044 14.924 39.961 o
-8 6 22 566.068 545.606 19.618 27.314 o
-8 6 23 266.448 285.902 15.029 54.299 o
-8 6 24 3053.780 3133.670 64.668 2.983 o
-8 6 25 3.663 6.094 10.083 290.231 o
-8 6 26 1938.890 1988.440 55.943 4.783 o
-8 7 1 3637.180 3493.210 58.782 2.772 o
-8 7 2 520.697 524.246 12.235 36.695 o
-8 7 3 279.084 270.701 8.718 72.801 o
-8 7 4 15684.400 15116.800 215.547 0.240 o
-8 7 5 219.189 208.332 8.021 92.886 o
-8 7 6 2760.920 2712.740 40.001 4.498 o
-8 7 7 5818.310 5610.020 78.990 1.412 o
-8 7 8 7419.670 7119.490 99.551 0.940 o
-8 7 9 43.255 40.512 4.130 455.930 o
-8 7 10 4866.300 4817.270 71.457 1.803 o
-8 7 11 2068.580 2030.940 32.736 6.659 o
-8 7 12 2662.810 2662.670 41.614 4.555 o
-8 7 13 395.061 386.865 11.359 48.595 o
-8 7 14 4211.400 4201.940 61.218 2.295 o
-8 7 15 2221.760 2165.840 32.950 6.184 o
-8 7 16 88.865 99.782 5.563 216.040 o
-8 7 17 702.463 698.479 17.279 24.487 o
-8 7 18 5760.050 5779.120 104.296 1.163 o
-8 7 19 190.555 173.841 10.772 89.703 o
-8 7 20 435.993 442.805 19.639 32.321 o
-8 7 21 771.201 797.203 24.323 18.413 o
-8 7 22 3250.530 3287.640 65.959 2.795 o
-8 7 23 73.118 68.494 11.565 140.768 o
-8 7 24 890.057 952.555 29.232 14.341 o
-8 7 25 1081.010 1054.910 30.780 12.239 o
-8 8 1 3669.110 3663.250 55.798 2.796 o
-8 8 2 6456.430 6389.080 93.656 1.126 o
-8 8 3 3128.500 3042.790 53.691 3.387 o
-8 8 4 482.584 451.175 13.759 38.190 o
-8 8 5 8140.260 8029.680 112.472 0.777 o
-8 8 6 2222.020 2225.440 37.207 5.785 o
-8 8 7 1786.810 1736.580 30.206 8.027 o
-8 8 8 1498.700 1503.870 30.549 9.324 o
-8 8 9 7579.600 7467.700 105.345 0.877 o
-8 8 10 2206.420 2224.030 36.117 5.901 o
-8 8 11 118.748 154.674 7.778 140.367 o
-8 8 12 612.119 605.917 13.894 30.392 o
-8 8 13 3836.070 3856.060 56.931 2.632 o
-8 8 14 12.287 10.825 5.177 758.668 o
-8 8 15 382.981 381.640 11.841 48.790 o
-8 8 16 2652.160 2647.520 43.260 4.484 o
-8 8 17 1140.370 1076.440 39.090 9.701 o
-8 8 18 50.857 44.889 9.509 207.830 o
-8 8 19 3200.020 3279.180 71.842 2.629 o
-8 8 20 783.802 757.761 24.277 18.521 o
-8 8 21 609.753 594.975 21.580 24.139 o
-8 8 22 427.535 450.843 18.624 33.838 o
-8 8 23 2625.670 2733.250 63.473 3.408 o
-8 8 24 859.066 903.860 28.711 14.976 o
-8 9 1 5635.960 5697.170 88.143 1.343 o
-8 9 2 119.586 108.010 7.817 153.024 o
-8 9 3 8883.750 9021.950 131.544 0.629 o
-8 9 4 12.359 7.555 9.485 301.999 o
-8 9 5 1200.190 1273.250 26.535 12.085 o
-8 9 6 118.878 84.135 10.156 132.481 o
-8 9 7 6900.970 7055.330 108.252 0.941 o
-8 9 8 90.975 86.836 6.775 200.253 o
-8 9 9 80.109 119.098 7.675 180.073 o
-8 9 10 153.692 143.999 7.009 132.178 o
-8 9 11 7780.530 7679.890 105.065 0.853 o
-8 9 12 49.336 48.219 6.163 319.758 o
-8 9 13 343.679 358.041 11.465 53.512 o
-8 9 14 66.452 65.328 6.456 255.000 o
-8 9 15 3174.160 3142.390 57.639 3.172 o
-8 9 16 4.911 -13.790 6.396 692.956 o
-8 9 17 1798.710 1779.730 45.128 6.161 o
-8 9 18 29.070 26.546 8.558 289.789 o
-8 9 19 1361.460 1424.970 43.035 7.730 o
-8 9 20 0.375 -5.824 10.243 295.174 o
-8 9 21 2964.170 2910.610 77.266 2.627 o
-8 9 22 0.251 -0.019 9.489 344.155 o
-8 10 1 1542.830 1560.290 28.910 9.325 o
-8 10 2 1946.720 1999.660 36.319 6.604 o
-8 10 3 2470.760 2583.590 44.873 4.635 o
-8 10 4 506.072 551.868 18.615 29.794 o
-8 10 5 3453.060 3541.470 63.789 2.703 o
-8 10 6 1614.770 1594.930 35.656 7.989 o
-8 10 7 36.087 63.451 10.806 181.270 o
-8 10 8 58.401 44.298 7.433 258.427 o
-8 10 9 4132.540 4222.740 65.122 2.239 o
-8 10 10 343.376 311.460 13.026 52.028 o
-8 10 11 8.871 36.302 7.099 431.285 o
-8 10 12 127.953 114.485 7.463 149.820 o
-8 10 13 2513.290 2385.450 43.828 4.768 o
-8 10 14 267.696 260.766 16.193 51.919 o
-8 10 15 291.412 306.092 23.254 33.819 o
-8 10 16 593.222 509.878 22.515 24.486 o
-8 10 17 2880.480 2987.380 65.710 3.079 o
-8 10 18 82.353 86.513 11.046 138.687 o
-8 10 19 924.325 852.015 36.018 11.989 o
-8 10 20 830.685 804.988 26.183 16.794 o
-8 11 1 1448.630 1472.290 31.433 9.416 o
-8 11 2 0.698 23.898 7.721 445.562 o
-8 11 3 905.216 943.184 24.697 16.068 o
-8 11 4 3905.590 4018.670 68.982 2.276 o
-8 11 5 175.253 162.098 11.410 90.766 o
-8 11 6 565.100 589.003 18.491 27.859 o
-8 11 7 678.485 647.700 29.373 17.437 o
-8 11 8 1489.120 1439.610 35.081 8.693 o
-8 11 9 63.922 69.178 10.749 159.145 o
-8 11 10 1334.880 1394.870 34.477 9.409 o
-8 11 11 1602.140 1582.420 40.966 7.276 o
-8 11 12 764.630 803.039 23.551 18.870 o
-8 11 13 128.349 139.373 13.013 93.620 o
-8 11 14 2193.960 2205.740 50.806 4.774 o
-8 11 15 382.167 364.742 20.073 34.872 o
-8 11 16 66.699 70.983 11.846 139.291 o
-8 11 17 46.314 46.603 12.086 153.668 o
-8 12 1 2.509 -10.431 11.690 224.006 o
-8 12 2 3013.940 3009.970 64.859 3.031 o
-8 12 3 133.440 104.660 11.540 108.878 o
-8 12 4 53.887 54.773 10.744 171.637 o
-8 12 5 4.015 -24.689 9.532 330.160 o
-8 12 6 2144.300 2029.430 44.362 5.472 o
-8 12 7 54.749 45.853 10.593 177.671 o
-8 12 8 1324.700 1367.430 30.569 10.298 o
-8 12 9 10.285 14.487 9.228 313.247 o
-8 12 10 1547.970 1683.260 37.338 7.805 o
-8 12 11 2.375 11.280 9.231 339.045 o
-8 12 12 2293.700 2286.760 49.500 4.707 o
-8 12 13 1.855 10.230 10.287 278.859 o
-7 0 2 22.743 51.530 2.385 696.285 o
-7 0 4 76639.400 80776.700 1518.130 0.008 o
-7 0 6 1498.440 1327.290 29.021 9.946 o
-7 0 8 63605.500 62443.200 1528.100 0.009 o
-7 0 10 4252.260 3885.960 83.293 1.887 o
-7 0 12 20523.900 21660.800 449.713 0.090 o
-7 0 14 4093.490 4195.340 104.950 1.513 o
-7 0 16 2915.490 2807.220 57.283 3.470 o
-7 0 18 16774.400 16345.500 342.565 0.147 o
-7 0 20 23.828 11.034 9.250 284.840 o
-7 0 22 5528.550 5641.240 134.272 0.941 o
-7 0 24 887.600 942.703 33.046 12.968 o
-7 0 26 5934.850 6089.710 150.676 0.787 o
-7 0 28 739.839 682.303 25.686 18.706 o
-7 1 1 4170.310 4383.120 54.507 2.413 o
-7 1 2 44511.800 47453.200 698.996 0.028 o
-7 1 3 3886.130 4296.350 51.919 2.621 o
-7 1 4 2184.760 2232.380 28.038 6.585 o
-7 1 5 27739.600 29372.000 1052.890 0.023 o
-7 1 6 41622.600 41606.200 731.797 0.030 o
-7 1 7 3075.370 3006.290 52.036 3.506 o
-7 1 8 385.409 293.617 6.402 62.276 o
-7 1 9 5685.330 5813.460 90.335 1.304 o
-7 1 10 21144.800 22439.800 329.121 0.120 o
-7 1 11 269.865 304.100 9.301 69.978 o
-7 1 12 16451.400 16251.100 288.950 0.177 o
-7 1 13 9237.210 9309.970 132.394 0.601 o
-7 1 14 8082.780 8171.920 121.536 0.737 o
-7 1 15 86.678 86.329 3.866 258.015 o
-7 1 16 8783.430 8835.170 126.410 0.656 o
-7 1 17 165.326 197.989 6.656 118.012 o
-7 1 18 7.410 12.252 3.210 1471.570 o
-7 1 19 3338.810 3255.890 53.695 3.174 o
-7 1 20 10573.500 10377.000 190.297 0.396 o
-7 1 21 1138.000 1145.640 23.862 13.612 o
-7 1 22 56.508 55.505 6.126 294.435 o
-7 1 23 2398.190 2448.060 44.648 4.818 o
-7 1 24 2796.160 2889.930 51.947 3.776 o
-7 1 25 29.613 32.476 6.510 392.365 o
-7 1 26 983.090 1004.940 24.221 15.273 o
-7 1 27 1972.020 2039.880 42.274 5.928 o
-7 1 28 2142.580 2204.960 52.480 4.708 o
-7 1 29 23.092 12.151 8.459 327.309 o
-7 2 1 18611.100 19477.400 286.593 0.155 o
-7 2 2 7555.280 8120.430 103.649 0.860 o
-7 2 3 18617.000 18941.300 329.612 0.138 o
-7 2 4 6842.660 7072.810 93.299 1.041 o
-7 2 5 19221.700 20730.800 398.042 0.108 o
-7 2 6 61.451 112.900 5.137 254.679 o
-7 2 7 37679.000 37358.000 709.564 0.033 o
-7 2 8 2965.370 3142.450 45.702 3.806 o
-7 2 9 2547.140 2679.030 40.860 4.728 o
-7 2 10 6125.720 6037.610 100.941 1.131 o
-7 2 11 21845.300 22157.700 339.428 0.115 o
-7 2 12 1013.420 1053.020 16.345 17.478 o
-7 2 13 28.181 46.273 3.903 550.481 o
-7 2 14 4246.020 4347.650 69.246 2.094 o
-7 2 15 7319.550 7668.510 109.954 0.867 o
-7 2 16 1682.290 1557.860 23.556 9.589 o
-7 2 17 3928.810 3843.820 56.879 2.592 o
-7 2 18 4774.580 4733.850 69.218 1.874 o
-7 2 19 5014.430 5041.510 77.099 1.658 o
-7 2 20 504.951 511.262 13.780 35.915 o
-7 2 21 4154.880 4106.660 70.679 2.135 o
-7 2 22 1557.210 1587.430 30.801 8.921 o
-7 2 23 510.090 521.095 15.184 33.933 o
-7 2 24 89.751 79.041 6.694 207.381 o
-7 2 25 5424.040 5621.630 96.013 1.301 o
-7 2 26 303.852 290.835 13.584 54.828 o
-7 2 27 251.400 250.306 14.126 60.144 o
-7 2 28 565.033 547.995 21.208 25.836 o
-7 2 29 1995.350 2009.210 42.664 5.877 o
-7 3 1 5128.860 5250.570 74.952 1.637 o
-7 3 2 2440.630 2601.920 47.403 4.502 o
-7 3 3 16690.100 17609.400 258.727 0.188 o
-7 3 4 65.008 54.666 2.636 381.027 o
-7 3 5 35073.000 33716.900 1208.800 0.017 o
-7 3 6 310.282 317.593 6.969 69.256 o
-7 3 7 9201.930 9455.120 134.190 0.594 o
-7 3 8 1684.110 1801.220 29.541 8.328 o
-7 3 9 22949.500 22156.700 326.217 0.114 o
-7 3 10 276.977 306.606 6.815 75.519 o
-7 3 11 886.451 848.503 15.722 20.756 o
-7 3 12 159.076 195.574 5.942 125.348 o
-7 3 13 25575.200 25575.000 360.866 0.092 o
-7 3 14 50.839 62.998 2.861 416.463 o
-7 3 15 522.976 534.172 14.181 34.321 o
-7 3 16 1042.160 967.288 15.915 17.782 o
-7 3 17 10546.900 10634.600 158.127 0.459 o
-7 3 18 368.967 367.350 10.252 53.386 o
-7 3 19 5196.880 5137.850 86.204 1.492 o
-7 3 20 141.717 136.587 6.871 141.339 o
-7 3 21 5963.830 6017.430 96.081 1.195 o
-7 3 22 154.421 148.636 7.493 126.988 o
-7 3 23 4303.120 4342.470 75.053 1.966 o
-7 3 24 113.807 96.398 9.435 140.415 o
-7 3 25 93.151 97.250 11.116 130.016 o
-7 3 26 63.362 60.869 11.656 146.757 o
-7 3 27 3753.670 3839.920 73.867 2.247 o
-7 3 28 77.673 88.673 10.734 145.012 o
-7 4 1 26371.900 26617.700 481.413 0.069 o
-7 4 2 1482.140 1572.940 30.091 9.335 o
-7 4 3 6264.960 6401.440 96.089 1.130 o
-7 4 4 8367.330 8357.730 144.627 0.625 o
-7 4 5 5850.160 6001.760 82.742 1.336 o
-7 4 6 123.008 108.143 4.027 192.905 o
-7 4 7 9420.590 9318.290 137.587 0.577 o
-7 4 8 2425.290 2477.220 35.612 5.364 o
-7 4 9 71.452 88.042 3.678 290.006 o
-7 4 10 4180.060 4207.370 61.227 2.306 o
-7 4 11 19558.500 19620.600 267.276 0.157 o
-7 4 12 1694.580 1757.710 27.745 8.602 o
-7 4 13 321.003 389.464 7.899 61.510 o
-7 4 14 2674.300 2755.500 37.061 4.733 o
-7 4 15 13015.300 12347.800 169.143 0.353 o
-7 4 16 845.623 823.291 13.975 22.417 o
-7 4 17 2203.400 2150.180 32.326 6.287 o
-7 4 18 6989.280 6897.200 100.347 0.989 o
-7 4 19 5774.930 5749.450 89.905 1.299 o
-7 4 20 120.430 124.252 7.679 149.062 o
-7 4 21 1727.430 1698.110 33.135 7.877 o
-7 4 22 506.724 484.340 16.622 33.049 o
-7 4 23 1489.190 1535.500 33.672 8.774 o
-7 4 24 641.060 640.572 21.383 23.294 o
-7 4 25 2653.050 2638.690 56.671 3.760 o
-7 4 26 654.353 651.698 23.854 21.207 o
-7 4 27 0.438 3.339 9.158 363.033 o
-7 4 28 389.151 365.769 16.471 40.546 o
-7 5 1 2995.040 2988.560 44.146 3.916 o
-7 5 2 16105.600 15450.400 219.015 0.230 o
-7 5 3 2350.520 2269.090 35.794 5.639 o
-7 5 4 722.280 706.907 12.914 26.733 o
-7 5 5 2845.400 2719.340 39.051 4.446 o
-7 5 6 14564.000 14346.400 203.832 0.269 o
-7 5 7 890.747 820.303 14.679 21.364 o
-7 5 8 143.016 156.211 6.958 134.816 o
-7 5 9 10797.400 10047.800 128.896 0.525 o
-7 5 10 6870.630 7015.460 90.837 1.057 o
-7 5 11 11.282 25.294 2.533 1215.760 o
-7 5 12 14779.100 14382.000 196.884 0.273 o
-7 5 13 2354.760 2305.990 32.766 5.819 o
-7 5 14 3947.730 3813.220 50.595 2.744 o
-7 5 15 654.925 639.406 11.993 30.050 o
-7 5 16 7362.700 7374.850 102.569 0.916 o
-7 5 17 2255.100 2271.890 36.467 5.747 o
-7 5 18 249.779 257.872 9.537 75.801 o
-7 5 19 992.824 951.127 20.302 16.886 o
-7 5 20 6880.960 6986.700 111.115 0.928 o
-7 5 21 376.329 369.984 15.105 43.568 o
-7 5 22 134.354 121.393 10.312 116.657 o
-7 5 23 1935.810 2020.070 44.363 5.804 o
-7 5 24 1622.650 1598.850 41.974 7.072 o
-7 5 25 114.546 106.262 10.990 120.520 o
-7 5 26 1324.540 1397.540 38.053 8.752 o
-7 5 27 974.575 972.670 31.582 12.855 o
-7 6 1 1167.850 1104.770 18.236 15.105 o
-7 6 2 773.362 821.153 15.271 23.115 o
-7 6 3 238.189 216.982 7.104 91.094 o
-7 6 4 24548.700 23443.000 325.477 0.106 o
-7 6 5 125.718 132.271 6.320 157.542 o
-7 6 6 1199.770 1193.150 20.684 13.840 o
-7 6 7 719.101 713.469 13.903 26.134 o
-7 6 8 12241.200 12116.600 172.609 0.368 o
-7 6 9 831.757 744.275 13.420 23.671 o
-7 6 10 5301.930 5281.750 77.346 1.565 o
-7 6 11 62.978 85.254 4.664 289.720 o
-7 6 12 9304.170 9168.730 122.589 0.632 o
-7 6 13 242.760 236.208 6.944 88.436 o
-7 6 14 7135.020 7212.590 97.529 0.975 o
-7 6 15 189.880 179.733 6.091 115.349 o
-7 6 16 1870.260 1730.590 27.204 8.146 o
-7 6 17 56.421 63.787 4.444 341.223 o
-7 6 18 8355.200 8258.130 127.087 0.695 o
-7 6 19 191.586 188.108 9.155 96.734 o
-7 6 20 3.659 9.940 6.387 651.491 o
-7 6 21 272.951 282.800 12.209 62.167 o
-7 6 22 4883.850 4929.400 102.149 1.366 o
-7 6 23 159.072 172.053 12.062 89.275 o
-7 6 24 806.881 808.187 29.789 15.321 o
-7 6 25 53.396 49.309 11.717 155.151 o
-7 6 26 2309.120 2325.660 69.596 3.432 o
-7 7 1 110.380 147.719 7.111 154.236 o
-7 7 2 10695.200 10430.600 149.681 0.476 o
-7 7 3 1201.560 1179.610 20.686 13.878 o
-7 7 4 3.253 34.110 4.754 799.950 o
-7 7 5 3460.170 3375.060 47.022 3.277 o
-7 7 6 13299.300 12850.300 183.191 0.324 o
-7 7 7 1724.980 1614.380 26.210 8.951 o
-7 7 8 2384.390 2380.390 37.051 5.405 o
-7 7 9 851.198 912.372 16.355 20.528 o
-7 7 10 9001.080 8752.740 126.541 0.646 o
-7 7 11 385.856 396.098 10.686 50.096 o
-7 7 12 2358.580 2402.710 42.552 5.042 o
-7 7 13 3235.100 3206.850 54.652 3.223 o
-7 7 14 2460.530 2479.880 39.986 5.024 o
-7 7 15 99.508 102.618 5.658 200.563 o
-7 7 16 4267.540 4203.830 61.328 2.270 o
-7 7 17 1117.800 1082.690 22.469 14.411 o
-7 7 18 272.268 261.247 14.185 57.356 o
-7 7 19 847.419 841.796 21.167 18.819 o
-7 7 20 4022.520 4023.670 75.496 2.091 o
-7 7 21 276.715 264.082 14.806 54.996 o
-7 7 22 326.333 344.523 18.415 40.550 o
-7 7 23 459.913 442.001 20.413 30.617 o
-7 7 24 2879.180 2873.800 61.661 3.281 o
-7 7 25 71.950 84.481 11.733 134.933 o
-7 8 1 3208.170 3206.030 49.343 3.439 o
-7 8 2 44.481 61.592 5.428 344.725 o
-7 8 3 5276.150 5292.780 78.606 1.554 o
-7 8 4 2484.550 2414.050 36.843 5.241 o
-7 8 5 5516.410 5457.310 88.236 1.382 o
-7 8 6 124.094 123.821 6.897 155.406 o
-7 8 7 9186.760 9214.060 133.313 0.603 o
-7 8 8 3445.530 3425.930 54.830 3.017 o
-7 8 9 872.910 887.116 21.663 18.006 o
-7 8 10 56.123 75.635 6.046 276.241 o
-7 8 11 8836.920 8971.110 125.811 0.652 o
-7 8 12 2128.910 2044.370 32.491 6.536 o
-7 8 13 298.697 314.567 10.355 62.713 o
-7 8 14 2560.350 2583.660 41.658 4.723 o
-7 8 15 3035.500 3007.630 47.674 3.720 o
-7 8 16 35.350 36.474 5.761 407.527 o
-7 8 17 2117.540 2149.040 44.879 5.379 o
-7 8 18 652.002 623.412 19.297 24.829 o
-7 8 19 1136.520 1140.760 30.131 11.875 o
-7 8 20 17.828 16.027 8.962 307.583 o
-7 8 21 2787.860 2890.480 60.670 3.378 o
-7 8 22 1281.150 1289.070 32.558 10.227 o
-7 8 23 59.474 59.146 11.286 155.881 o
-7 9 1 3604.000 3766.970 63.777 2.581 o
-7 9 2 78.451 87.935 7.536 198.973 o
-7 9 3 4735.350 4856.140 73.412 1.803 o
-7 9 4 578.097 565.553 20.724 25.803 o
-7 9 5 5464.900 5607.820 100.693 1.248 o
-7 9 6 75.345 74.420 11.186 143.589 o
-7 9 7 2369.520 2382.440 40.396 5.192 o
-7 9 8 181.810 153.610 8.177 110.590 o
-7 9 9 8776.090 8796.660 128.190 0.652 o
-7 9 10 1.386 15.700 5.166 911.972 o
-7 9 11 54.616 93.102 7.083 235.343 o
-7 9 12 30.400 25.172 5.705 463.526 o
-7 9 13 6760.350 6882.850 102.006 1.003 o
-7 9 14 3.574 5.121 5.719 826.059 o
-7 9 15 1363.250 1384.160 34.755 9.272 o
-7 9 16 375.230 384.425 15.592 42.340 o
-7 9 17 2548.350 2545.970 83.038 2.658 o
-7 9 18 13.456 5.504 9.782 285.915 o
-7 9 19 1799.040 1770.640 50.111 5.637 o
-7 9 20 0.217 -4.924 8.974 384.839 o
-7 9 21 820.167 779.005 29.692 15.376 o
-7 9 22 5.734 -6.112 8.821 376.982 o
-7 10 1 2972.430 3085.530 51.554 3.574 o
-7 10 2 32.014 9.956 7.284 375.616 o
-7 10 3 1875.980 1945.290 36.793 6.764 o
-7 10 4 2218.100 2233.760 44.984 5.169 o
-7 10 5 2124.640 2171.290 42.438 5.557 o
-7 10 6 385.429 398.441 16.758 39.447 o
-7 10 7 4150.620 4274.510 69.458 2.134 o
-7 10 8 1327.290 1299.340 30.032 10.552 o
-7 10 9 171.086 173.918 10.823 93.938 o
-7 10 10 256.465 251.794 9.614 74.941 o
-7 10 11 4702.640 4677.710 74.608 1.817 o
-7 10 12 671.223 664.292 18.776 24.418 o
-7 10 13 797.114 823.539 22.456 18.919 o
-7 10 14 437.790 410.066 15.771 38.339 o
-7 10 15 3799.040 3962.660 82.520 2.016 o
-7 10 16 26.762 42.265 13.141 147.118 o
-7 10 17 815.125 895.316 30.340 14.672 o
-7 10 18 536.502 440.186 28.595 20.863 o
-7 10 19 1384.910 1315.250 42.935 7.826 o
-7 11 1 216.233 221.966 13.339 68.813 o
-7 11 2 3054.640 3130.530 61.333 3.109 o
-7 11 3 1913.490 2005.700 42.868 6.000 o
-7 11 4 0.519 19.144 9.285 329.455 o
-7 11 5 466.341 413.274 15.487 37.421 o
-7 11 6 2674.380 2676.870 50.910 4.028 o
-7 11 7 40.840 13.879 8.324 288.576 o
-7 11 8 629.278 692.730 23.285 21.674 o
-7 11 9 1361.130 1397.500 32.018 9.789 o
-7 11 10 1868.050 1894.230 37.942 6.710 o
-7 11 11 41.459 32.257 9.584 224.855 o
-7 11 12 1719.440 1782.000 38.966 7.040 o
-7 11 13 955.435 972.043 27.922 14.274 o
-7 11 14 376.033 364.917 16.295 41.542 o
-7 11 15 461.078 489.591 21.273 28.911 o
-7 11 16 1964.630 1969.000 51.003 5.186 o
-7 11 17 920.349 964.461 33.653 12.500 o
-7 12 1 109.965 111.222 14.266 91.702 o
-7 12 2 52.682 93.319 12.867 126.323 o
-7 12 3 61.507 28.172 9.740 199.387 o
-7 12 4 2601.760 2582.130 55.729 3.874 o
-7 12 5 13.284 -2.067 10.072 277.204 o
-7 12 6 178.591 162.468 14.384 73.614 o
-7 12 7 30.661 8.002 9.055 282.977 o
-7 12 8 2464.440 2452.020 47.218 4.570 o
-7 12 9 34.888 34.520 10.584 201.844 o
-7 12 10 1583.500 1661.060 37.372 7.735 o
-7 12 11 2.077 -3.907 9.353 348.451 o
-7 12 12 1197.900 1196.150 31.826 10.980 o
-7 12 13 44.614 54.213 10.780 178.545 o
-7 13 2 1851.050 1803.880 44.607 6.104 o
-7 13 3 166.725 133.088 14.331 78.102 o
-7 13 4 0.853 -2.563 11.369 239.023 o
-7 13 5 104.487 74.722 13.654 102.900 o
-6 0 2 62466.500 70445.000 1229.450 0.011 o
-6 0 4 10595.400 11023.700 232.159 0.318 o
-6 0 6 121032.000 120982.000 2380.740 0.003 o
-6 0 8 3664.010 3315.820 76.794 2.297 o
-6 0 10 61943.900 62052.200 1202.090 0.012 o
-6 0 12 14513.000 14817.400 414.261 0.126 o
-6 0 14 15739.600 15229.400 294.103 0.182 o
-6 0 16 9635.290 9312.360 196.784 0.417 o
-6 0 18 286.206 297.080 13.152 57.323 o
-6 0 20 8702.460 8904.200 231.857 0.366 o
-6 0 22 467.193 465.318 19.489 31.190 o
-6 0 24 8477.620 8757.970 207.077 0.426 o
-6 0 26 1083.270 1146.530 37.090 10.274 o
-6 0 28 2047.280 2113.080 67.357 3.806 o
-6 1 1 7726.530 8682.900 113.938 0.777 o
-6 1 2 2590.820 2992.600 33.594 4.869 o
-6 1 3 10367.900 11181.600 133.819 0.509 o
-6 1 4 56012.200 59527.900 879.409 0.018 o
-6 1 5 10415.700 11194.100 164.453 0.441 o
-6 1 6 74.521 123.815 3.422 253.337 o
-6 1 7 12511.600 13220.400 202.649 0.311 o
-6 1 8 31446.000 31171.400 556.671 0.051 o
-6 1 9 340.893 352.785 6.758 63.430 o
-6 1 10 14440.800 14970.200 244.998 0.230 o
-6 1 11 17423.900 17774.300 301.516 0.160 o
-6 1 12 24314.300 24046.600 383.189 0.093 o
-6 1 13 1197.670 1131.770 16.473 15.169 o
-6 1 14 5674.330 5738.740 79.534 1.421 o
-6 1 15 1514.100 1583.940 23.857 10.213 o
-6 1 16 1464.040 1410.690 22.844 11.045 o
-6 1 17 1214.860 1131.440 21.041 13.867 o
-6 1 18 13187.200 12769.300 198.628 0.308 o
-6 1 19 1865.450 1955.400 35.675 6.898 o
-6 1 20 33.510 37.979 5.432 433.439 o
-6 1 21 617.597 653.810 16.291 27.627 o
-6 1 22 4032.780 4081.710 70.206 2.191 o
-6 1 23 581.105 565.313 15.965 30.096 o
-6 1 24 533.812 505.544 16.791 31.617 o
-6 1 25 3504.560 3661.650 61.570 2.715 o
-6 1 26 3246.990 3307.790 59.276 3.019 o
-6 1 27 58.397 50.179 8.160 231.937 o
-6 1 28 368.413 354.509 14.164 46.301 o
-6 1 29 600.099 585.896 21.638 24.364 o
-6 2 1 5743.190 5978.850 87.216 1.312 o
-6 2 2 15116.600 15793.800 214.143 0.244 o
-6 2 3 18405.500 19630.500 406.106 0.110 o
-6 2 4 4622.670 4944.470 65.397 1.948 o
-6 2 5 42715.800 42568.200 701.875 0.030 o
-6 2 6 8679.930 9124.900 134.345 0.627 o
-6 2 7 18850.600 20272.000 352.844 0.125 o
-6 2 8 2397.390 2584.670 44.650 4.735 o
-6 2 9 24804.500 25573.800 675.569 0.047 o
-6 2 10 4749.280 4882.700 73.053 1.801 o
-6 2 11 3069.540 2993.110 50.407 3.583 o
-6 2 12 11336.700 10843.400 160.111 0.428 o
-6 2 13 29469.500 28813.200 439.369 0.068 o
-6 2 14 646.822 708.551 11.600 29.534 o
-6 2 15 505.662 480.877 9.732 41.112 o
-6 2 16 7048.500 6783.160 101.775 0.980 o
-6 2 17 7056.170 7033.680 101.494 0.968 o
-6 2 18 136.263 147.432 6.321 146.178 o
-6 2 19 1743.800 1745.950 32.501 7.846 o
-6 2 20 4606.650 4593.750 81.831 1.736 o
-6 2 21 3692.710 3848.920 70.192 2.358 o
-6 2 22 47.190 43.836 5.828 346.730 o
-6 2 23 5280.350 5441.540 88.192 1.425 o
-6 2 24 937.655 955.167 21.205 17.101 o
-6 2 25 660.135 693.852 19.575 23.774 o
-6 2 26 257.225 271.414 14.143 58.441 o
-6 2 27 2759.890 2828.570 57.039 3.587 o
-6 2 28 120.307 82.234 9.772 136.719 o
-6 3 1 28906.100 28072.700 1006.810 0.024 o
-6 3 2 3563.700 3850.950 53.232 2.874 o
-6 3 3 10870.600 11028.000 150.066 0.459 o
-6 3 4 62.190 105.408 2.940 305.303 o
-6 3 5 47027.400 46607.400 2362.060 0.005 o
-6 3 6 603.303 795.035 16.508 26.115 o
-6 3 7 17571.700 17952.400 252.957 0.183 o
-6 3 8 239.288 269.888 6.250 87.770 o
-6 3 9 2395.630 2668.950 42.946 4.795 o
-6 3 10 222.222 255.905 5.953 94.405 o
-6 3 11 33477.000 33691.000 604.794 0.044 o
-6 3 12 548.417 564.064 11.098 35.823 o
-6 3 13 546.841 521.745 9.101 38.626 o
-6 3 14 1345.590 1172.530 23.638 12.212 o
-6 3 15 18468.500 17783.700 234.205 0.187 o
-6 3 16 21.952 24.527 3.170 829.585 o
-6 3 17 2371.090 2307.170 40.271 5.252 o
-6 3 18 10.581 16.691 3.969 1006.100 o
-6 3 19 13652.200 13395.300 199.351 0.295 o
-6 3 20 183.770 163.345 7.175 114.474 o
-6 3 21 1512.640 1549.150 31.438 9.042 o
-6 3 22 14.364 13.502 6.074 577.727 o
-6 3 23 2189.200 2262.280 42.439 5.390 o
-6 3 24 65.357 70.038 7.872 217.011 o
-6 3 25 4123.870 4179.290 84.153 1.866 o
-6 3 26 55.101 59.456 11.575 153.435 o
-6 3 27 504.624 528.952 20.300 28.355 o
-6 3 28 19.551 26.748 9.692 258.203 o
-6 4 1 5496.930 5635.810 75.038 1.514 o
-6 4 2 5612.720 5665.940 104.132 1.190 o
-6 4 3 27755.200 28707.100 594.642 0.052 o
-6 4 4 40.599 75.461 2.831 436.617 o
-6 4 5 5424.110 5337.950 71.127 1.607 o
-6 4 6 8843.800 8690.460 148.637 0.582 o
-6 4 7 6758.000 6810.230 97.509 1.037 o
-6 4 8 130.436 129.729 3.791 178.006 o
-6 4 9 12290.500 12134.800 165.670 0.377 o
-6 4 10 707.609 776.781 12.402 26.540 o
-6 4 11 666.611 666.506 11.539 29.609 o
-6 4 12 2186.720 2241.860 30.407 6.383 o
-6 4 13 24020.500 22974.100 292.129 0.118 o
-6 4 14 1875.660 1737.940 24.410 8.436 o
-6 4 15 1186.000 1158.160 17.419 14.922 o
-6 4 16 3184.000 3137.810 43.752 3.698 o
-6 4 17 13570.900 13654.400 187.449 0.307 o
-6 4 18 744.742 790.844 18.018 22.376 o
-6 4 19 2616.750 2648.280 41.594 4.619 o
-6 4 20 2147.250 2191.250 38.642 5.825 o
-6 4 21 3652.750 3735.460 65.473 2.520 o
-6 4 22 71.171 55.574 7.056 239.334 o
-6 4 23 1650.720 1682.510 44.774 6.564 o
-6 4 24 971.129 963.358 27.094 14.491 o
-6 4 25 552.418 536.483 23.075 24.522 o
-6 4 26 154.573 129.455 12.039 95.463 o
-6 4 27 1814.010 1784.120 41.602 6.524 o
-6 5 1 6352.570 6180.640 92.192 1.164 o
-6 5 2 351.255 317.052 8.122 61.742 o
-6 5 3 1493.840 1400.040 21.210 11.204 o
-6 5 4 26378.800 25638.800 389.291 0.085 o
-6 5 5 1365.430 1360.330 23.836 11.515 o
-6 5 6 230.334 222.437 6.500 94.627 o
-6 5 7 3015.990 3000.720 48.507 3.703 o
-6 5 8 7100.410 7017.070 93.868 1.012 o
-6 5 9 2062.020 1970.270 28.038 7.186 o
-6 5 10 4251.270 4132.510 54.581 2.431 o
-6 5 11 4136.560 4004.630 56.840 2.461 o
-6 5 12 9590.280 9323.490 123.859 0.610 o
-6 5 13 19.710 21.084 3.204 900.965 o
-6 5 14 8465.230 8298.360 111.256 0.750 o
-6 5 15 6034.650 5989.680 80.862 1.323 o
-6 5 16 1098.210 1107.050 19.838 15.262 o
-6 5 17 285.039 296.228 8.959 69.376 o
-6 5 18 9240.790 9466.930 142.355 0.568 o
-6 5 19 812.092 809.238 17.491 21.392 o
-6 5 20 1156.090 1187.360 24.228 13.236 o
-6 5 21 1627.290 1685.860 35.346 7.871 o
-6 5 22 2900.630 3027.870 61.581 3.223 o
-6 5 23 149.108 151.742 11.315 99.145 o
-6 5 24 382.690 393.510 17.091 39.130 o
-6 5 25 586.709 574.472 23.032 23.569 o
-6 5 26 2374.140 2413.030 52.354 4.359 o
-6 5 27 70.796 50.802 9.234 190.557 o
-6 6 1 230.497 218.728 7.300 91.947 o
-6 6 2 22363.600 22184.600 314.010 0.120 o
-6 6 3 14.774 16.797 3.434 1024.520 o
-6 6 4 32.451 68.603 5.358 376.895 o
-6 6 5 500.088 429.919 9.314 43.296 o
-6 6 6 21450.500 20577.900 302.444 0.131 o
-6 6 7 5.703 10.659 2.978 1757.820 o
-6 6 8 2145.120 2118.110 32.844 6.394 o
-6 6 9 1820.120 1784.170 27.207 8.218 o
-6 6 10 11275.900 11071.200 152.771 0.441 o
-6 6 11 39.498 45.482 3.224 513.973 o
-6 6 12 4705.160 4624.020 63.458 2.004 o
-6 6 13 302.130 302.908 8.076 68.854 o
-6 6 14 5056.750 4978.750 66.218 1.806 o
-6 6 15 323.941 312.384 8.358 64.731 o
-6 6 16 5682.330 5564.620 81.813 1.412 o
-6 6 17 19.932 26.244 4.848 621.691 o
-6 6 18 1714.220 1718.060 36.138 7.490 o
-6 6 19 356.287 373.226 12.414 49.955 o
-6 6 20 6300.150 6532.070 115.829 0.972 o
-6 6 21 383.507 396.159 13.985 44.419 o
-6 6 22 3.569 22.482 8.451 373.071 o
-6 6 23 266.820 248.704 14.844 56.450 o
-6 6 24 3544.300 3584.560 80.893 2.188 o
-6 6 25 2.797 -0.118 10.329 285.127 o
-6 6 26 696.227 716.197 26.248 18.693 o
-6 7 1 870.486 823.655 14.434 21.779 o
-6 7 2 812.202 837.239 17.231 21.299 o
-6 7 3 1279.570 1242.320 19.848 13.276 o
-6 7 4 14282.300 13923.400 178.691 0.302 o
-6 7 5 5350.430 5023.650 70.786 1.665 o
-6 7 6 1334.960 1330.490 22.329 12.087 o
-6 7 7 2451.740 2383.910 38.074 5.231 o
-6 7 8 12052.900 11773.500 168.333 0.383 o
-6 7 9 11.274 14.058 4.224 956.725 o
-6 7 10 1631.800 1674.190 27.753 8.964 o
-6 7 11 2764.870 2750.470 41.089 4.416 o
-6 7 12 4272.900 4179.180 60.402 2.292 o
-6 7 13 220.059 231.823 8.159 89.337 o
-6 7 14 2299.960 2327.570 34.816 5.747 o
-6 7 15 1765.010 1766.770 28.839 8.219 o
-6 7 16 2081.650 2041.610 38.951 6.045 o
-6 7 17 787.536 784.708 23.013 18.988 o
-6 7 18 2983.260 2970.300 49.220 3.712 o
-6 7 19 1749.010 1704.560 35.085 7.555 o
-6 7 20 82.243 82.517 8.921 172.770 o
-6 7 21 192.491 167.849 11.893 83.777 o
-6 7 22 3841.560 4089.570 105.471 1.557 o
-6 7 23 92.170 86.518 11.511 128.037 o
-6 7 24 299.509 286.540 15.830 49.560 o
-6 7 25 697.818 725.645 24.133 19.889 o
-6 8 1 1270.580 1252.790 22.255 12.749 o
-6 8 2 3643.200 3618.530 52.840 2.906 o
-6 8 3 2540.030 2486.590 38.146 5.027 o
-6 8 4 57.076 40.763 4.243 386.231 o
-6 8 5 5451.900 5387.700 79.704 1.496 o
-6 8 6 3274.630 3170.260 48.694 3.427 o
-6 8 7 4126.400 4014.950 65.776 2.266 o
-6 8 8 723.509 773.674 17.799 23.032 o
-6 8 9 7983.090 7841.050 118.806 0.766 o
-6 8 10 1776.000 1767.540 28.766 8.193 o
-6 8 11 1411.980 1477.300 26.373 10.489 o
-6 8 12 511.490 524.418 13.124 36.115 o
-6 8 13 4996.260 5062.640 73.072 1.716 o
-6 8 14 333.929 320.330 11.514 55.933 o
-6 8 15 4.625 15.667 7.691 449.486 o
-6 8 16 1069.650 1028.280 25.116 14.169 o
-6 8 17 2673.000 2683.390 55.328 3.795 o
-6 8 18 59.764 50.506 8.402 223.162 o
-6 8 19 1234.140 1267.070 32.677 10.450 o
-6 8 20 1056.770 1045.400 30.986 12.343 o
-6 8 21 1132.850 1100.230 35.998 10.441 o
-6 8 22 109.510 125.647 11.418 114.524 o
-6 8 23 1898.480 1841.980 48.316 5.617 o
-6 9 1 7372.340 7619.850 116.750 0.829 o
-6 9 2 106.360 74.682 10.138 141.362 o
-6 9 3 3341.200 3445.600 56.112 3.031 o
-6 9 4 128.531 115.558 8.894 134.082 o
-6 9 5 4223.900 4212.460 64.423 2.222 o
-6 9 6 106.119 91.950 9.196 148.978 o
-6 9 7 8345.740 8347.900 117.462 0.731 o
-6 9 8 1.392 -0.829 5.051 1166.830 o
-6 9 9 2111.350 2194.200 42.777 5.531 o
-6 9 10 0.086 -2.587 4.920 1279.390 o
-6 9 11 6098.240 6272.580 90.709 1.205 o
-6 9 12 543.542 541.171 14.364 33.256 o
-6 9 13 372.436 392.922 22.403 31.256 o
-6 9 14 131.036 143.648 8.045 134.329 o
-6 9 15 5411.820 5479.580 89.803 1.381 o
-6 9 16 0.203 -1.803 7.091 615.633 o
-6 9 17 761.551 794.734 28.064 16.599 o
-6 9 18 0.620 2.075 10.238 292.609 o
-6 9 19 2501.090 2403.410 54.317 4.121 o
-6 9 20 31.221 28.404 10.382 215.367 o
-6 9 21 1748.200 1736.380 39.258 6.991 o
-6 10 1 394.932 462.544 16.920 37.334 o
-6 10 2 1322.400 1342.940 26.945 11.136 o
-6 10 3 4125.960 4273.240 71.622 2.098 o
-6 10 4 84.736 80.510 7.614 194.853 o
-6 10 5 1561.200 1546.080 30.833 8.974 o
-6 10 6 1825.330 1839.840 35.267 7.172 o
-6 10 7 2141.260 2156.560 37.382 5.973 o
-6 10 8 37.965 27.217 6.414 376.295 o
-6 10 9 3779.060 3868.470 64.867 2.454 o
-6 10 10 1472.550 1492.820 31.683 9.245 o
-6 10 11 165.684 178.486 9.907 100.529 o
-6 10 12 183.143 185.612 9.990 94.490 o
-6 10 13 2427.020 2461.180 47.085 4.616 o
-6 10 14 503.759 478.409 17.922 31.728 o
-6 10 15 36.470 74.959 13.159 133.462 o
-6 10 16 140.599 115.056 15.456 77.376 o
-6 10 17 3108.770 3105.270 71.605 2.716 o
-6 10 18 74.747 67.404 10.318 159.899 o
-6 10 19 400.102 341.224 25.116 27.624 o
-6 11 1 1911.380 1946.390 39.516 6.400 o
-6 11 2 724.080 767.192 23.416 19.693 o
-6 11 3 107.989 97.722 10.700 128.150 o
-6 11 4 4052.900 4201.080 79.277 1.977 o
-6 11 5 381.555 331.274 13.660 47.187 o
-6 11 6 87.401 90.893 9.785 152.489 o
-6 11 7 677.434 648.345 20.313 23.348 o
-6 11 8 2419.760 2377.730 44.327 4.857 o
-6 11 9 525.716 566.372 18.074 29.605 o
-6 11 10 699.146 734.992 23.296 20.324 o
-6 11 11 749.065 686.455 21.315 21.174 o
-6 11 12 1299.810 1306.920 30.562 10.544 o
-6 11 13 97.231 119.693 10.169 134.180 o
-6 11 14 1104.900 1095.700 29.608 12.328 o
-6 11 15 1032.510 1108.860 35.254 11.062 o
-6 11 16 457.888 444.826 22.057 28.661 o
-6 11 17 44.138 32.039 12.630 149.416 o
-6 12 1 10.311 1.800 14.368 144.186 o
-6 12 2 3250.790 3391.040 74.244 2.510 o
-6 12 3 0.657 -26.707 9.450 345.785 o
-6 12 4 294.599 313.140 16.590 47.138 o
-6 12 5 1.238 -37.086 12.990 182.981 o
-6 12 6 2546.460 2513.390 53.090 4.100 o
-6 12 7 3.550 -12.838 9.623 325.414 o
-6 12 8 197.222 197.517 12.337 77.954 o
-6 12 9 2.793 11.779 9.700 307.459 o
-6 12 10 1710.660 1595.410 34.892 7.829 o
-6 12 11 23.279 21.472 8.973 288.241 o
-6 12 12 1127.070 1100.030 27.640 12.751 o
-6 12 13 3.663 5.616 9.625 317.567 o
-6 13 1 686.549 656.817 26.383 19.083 o
-6 13 2 181.322 190.424 15.226 67.338 o
-6 13 3 48.010 12.299 12.003 165.580 o
-6 13 4 1498.970 1378.170 37.721 8.310 o
-6 13 5 456.808 416.008 19.800 31.875 o
-6 13 6 14.550 35.684 11.461 197.465 o
-5 0 2 746.367 870.101 12.291 24.673 o
-5 0 4 66723.400 69652.700 1829.230 0.007 o
-5 0 6 5752.660 6304.070 154.532 0.768 o
-5 0 8 42318.900 40559.600 851.220 0.025 o
-5 0 10 4030.290 3840.450 113.179 1.426 o
-5 0 12 51878.200 43775.800 2219.230 0.006 o
-5 0 14 2964.110 2940.560 59.330 3.304 o
-5 0 16 12608.000 12417.300 260.199 0.248 o
-5 0 18 9021.170 9098.400 210.940 0.402 o
-5 0 20 1053.460 1020.710 32.474 11.981 o
-5 0 22 4308.780 4365.430 105.843 1.451 o
-5 0 24 93.425 84.612 11.245 131.186 o
-5 0 26 7892.640 8314.750 180.626 0.521 o
-5 0 28 513.173 458.193 26.263 23.061 o
-5 1 1 311.278 343.635 4.534 71.694 o
-5 1 2 36398.700 38282.100 528.420 0.045 o
-5 1 3 8284.750 8668.580 106.725 0.768 o
-5 1 4 9158.730 9996.440 132.233 0.589 o
-5 1 5 10722.000 11155.300 210.379 0.349 o
-5 1 6 35810.000 34572.100 618.171 0.041 o
-5 1 7 124.333 113.196 3.289 195.535 o
-5 1 8 693.847 564.659 9.558 31.605 o
-5 1 9 14956.400 15451.200 255.564 0.214 o
-5 1 10 35151.100 29449.900 1494.360 0.012 o
-5 1 11 2803.680 2732.070 53.546 3.758 o
-5 1 12 2911.360 2909.710 44.283 4.025 o
-5 1 13 4268.380 4209.500 56.684 2.363 o
-5 1 14 13598.200 13359.900 182.679 0.315 o
-5 1 15 24.906 20.123 2.894 853.845 o
-5 1 16 11343.300 11112.200 181.055 0.387 o
-5 1 17 3148.100 3205.220 52.331 3.369 o
-5 1 18 5659.650 5470.230 91.106 1.327 o
-5 1 19 203.947 204.304 8.107 96.839 o
-5 1 20 7341.070 7421.160 122.995 0.806 o
-5 1 21 710.137 695.925 17.005 24.539 o
-5 1 22 151.676 157.128 8.012 122.323 o
-5 1 23 2161.290 2232.610 41.421 5.537 o
-5 1 24 4979.640 5130.450 83.699 1.567 o
-5 1 25 439.849 451.904 14.127 39.674 o
-5 1 26 71.425 58.168 9.450 182.086 o
-5 1 27 1120.550 1119.380 26.314 13.116 o
-5 1 28 2338.700 2452.980 44.966 4.868 o
-5 2 1 6852.990 7070.480 96.012 1.022 o
-5 2 2 11425.700 12026.600 213.315 0.324 o
-5 2 3 26426.800 27164.800 1048.320 0.023 o
-5 2 4 8292.110 8196.940 107.808 0.780 o
-5 2 5 25494.500 24156.100 377.883 0.091 o
-5 2 6 6267.100 6791.710 122.723 0.916 o
-5 2 7 14047.700 14225.800 253.389 0.231 o
-5 2 8 2704.560 2746.890 56.238 3.699 o
-5 2 9 2126.520 2266.600 37.246 5.912 o
-5 2 10 810.616 814.777 13.131 23.533 o
-5 2 11 25239.600 25181.100 434.164 0.080 o
-5 2 12 1833.840 1799.670 25.282 8.373 o
-5 2 13 3393.400 3324.420 48.830 3.282 o
-5 2 14 4315.000 4188.900 58.675 2.308 o
-5 2 15 9070.100 9097.250 130.031 0.622 o
-5 2 16 1166.160 1160.670 19.924 14.430 o
-5 2 17 219.070 210.241 8.590 90.141 o
-5 2 18 4030.350 3966.390 63.879 2.355 o
-5 2 19 9349.920 9351.020 153.667 0.533 o
-5 2 20 1104.320 1068.020 22.638 14.527 o
-5 2 21 1961.800 1970.620 35.353 6.701 o
-5 2 22 1834.450 1895.830 34.286 7.195 o
-5 2 23 1463.390 1517.710 29.066 9.691 o
-5 2 24 17.078 16.835 6.913 455.534 o
-5 2 25 3660.900 3862.030 78.187 2.172 o
-5 2 26 1094.580 1120.690 28.455 12.651 o
-5 2 27 557.511 570.892 18.814 27.974 o
-5 2 28 166.111 159.344 11.313 93.841 o
-5 3 1 3392.100 3473.140 48.206 3.252 o
-5 3 2 11.725 20.991 1.832 1471.140 o
-5 3 3 53336.900 51061.600 736.708 0.023 o
-5 3 4 1739.900 1760.010 25.000 8.794 o
-5 3 5 11684.400 11476.200 184.114 0.370 o
-5 3 6 254.742 260.307 6.015 86.167 o
-5 3 7 18444.400 18787.800 264.765 0.168 o
-5 3 8 1529.650 1512.190 22.902 10.460 o
-5 3 9 22875.100 23293.700 356.605 0.105 o
-5 3 10 315.830 336.663 8.574 63.756 o
-5 3 11 3199.830 3270.510 50.797 3.367 o
-5 3 12 1676.780 1649.370 27.192 8.927 o
-5 3 13 13237.300 12935.800 165.393 0.347 o
-5 3 14 23.925 38.038 2.506 763.016 o
-5 3 15 62.457 71.250 3.990 326.273 o
-5 3 16 0.422 5.829 2.764 3014.990 o
-5 3 17 18386.500 17822.900 243.824 0.182 o
-5 3 18 8.340 12.966 3.427 1317.390 o
-5 3 19 442.193 439.072 19.843 31.916 o
-5 3 20 3.395 -1.725 4.116 1580.600 o
-5 3 21 6928.090 6968.440 110.714 0.927 o
-5 3 22 296.252 265.516 11.129 63.705 o
-5 3 23 3324.010 3430.430 60.820 2.890 o
-5 3 24 26.323 23.815 7.276 371.677 o
-5 3 25 2373.120 2433.680 46.584 4.728 o
-5 3 26 74.243 66.235 10.207 162.555 o
-5 3 27 1810.480 1762.760 47.321 5.917 o
-5 3 28 7.236 -5.798 8.629 387.114 o
-5 4 1 32373.500 28976.700 947.326 0.026 o
-5 4 2 837.718 810.236 14.436 22.460 o
-5 4 3 3446.920 3277.810 42.806 3.461 o
-5 4 4 13214.700 12471.300 176.354 0.338 o
-5 4 5 20955.500 20064.800 338.252 0.122 o
-5 4 6 2101.560 1916.480 26.538 7.291 o
-5 4 7 4288.070 4079.680 66.264 2.185 o
-5 4 8 5851.300 6009.790 80.106 1.360 o
-5 4 9 3639.620 3983.160 53.732 2.783 o
-5 4 10 6385.940 5949.750 79.456 1.282 o
-5 4 11 6869.970 7175.770 100.342 0.987 o
-5 4 12 1989.690 2113.430 27.826 7.207 o
-5 4 13 598.269 558.387 10.352 34.586 o
-5 4 14 872.527 914.280 13.834 21.249 o
-5 4 15 10725.600 10522.100 144.948 0.483 o
-5 4 16 447.908 442.409 10.143 45.058 o
-5 4 17 710.889 717.824 16.808 24.431 o
-5 4 18 7345.080 7371.310 107.591 0.890 o
-5 4 19 9353.370 9460.700 142.062 0.564 o
-5 4 20 131.791 121.463 8.936 130.709 o
-5 4 21 494.469 506.719 15.708 34.161 o
-5 4 22 1316.320 1318.950 29.461 10.681 o
-5 4 23 3138.580 3260.920 61.831 3.004 o
-5 4 24 0.475 -9.160 9.269 359.871 o
-5 4 25 1235.090 1293.000 36.070 9.638 o
-5 4 26 1109.090 1114.540 28.281 12.632 o
-5 4 27 365.338 321.288 15.535 44.796 o
-5 5 1 1429.940 1410.810 22.848 11.223 o
-5 5 2 28495.000 26812.900 340.363 0.087 o
-5 5 3 3001.130 2813.780 41.769 4.099 o
-5 5 4 1858.050 1702.400 25.029 8.483 o
-5 5 5 3463.910 3217.150 49.778 3.238 o
-5 5 6 13169.800 12840.400 182.217 0.328 o
-5 5 7 2215.520 2122.360 32.121 6.307 o
-5 5 8 33.825 32.779 2.304 681.045 o
-5 5 9 1648.260 1608.490 22.655 9.751 o
-5 5 10 14514.800 14589.100 186.645 0.285 o
-5 5 11 550.918 577.087 10.995 35.549 o
-5 5 12 3832.980 3719.510 51.249 2.815 o
-5 5 13 4173.790 4077.530 55.889 2.449 o
-5 5 14 3219.230 3188.340 45.964 3.564 o
-5 5 15 6.738 17.699 3.253 1348.800 o
-5 5 16 10020.200 10023.600 149.883 0.506 o
-5 5 17 1933.660 1890.290 32.354 7.173 o
-5 5 18 1738.680 1669.210 32.026 8.033 o
-5 5 19 350.126 326.193 10.844 55.678 o
-5 5 20 4700.320 4747.360 77.474 1.763 o
-5 5 21 1141.100 1121.220 35.006 10.612 o
-5 5 22 110.252 103.130 8.637 150.319 o
-5 5 23 510.695 491.244 19.505 29.547 o
-5 5 24 4405.440 4390.910 101.677 1.493 o
-5 5 25 187.640 165.968 11.247 88.535 o
-5 5 26 28.331 27.424 9.455 252.295 o
-5 6 1 758.840 731.193 12.356 25.897 o
-5 6 2 6328.960 6014.390 80.869 1.274 o
-5 6 3 49.914 38.661 3.552 454.466 o
-5 6 4 22112.600 21241.600 289.700 0.131 o
-5 6 5 933.382 872.346 16.902 19.404 o
-5 6 6 865.918 867.566 15.299 21.113 o
-5 6 7 1723.890 1525.920 24.340 9.378 o
-5 6 8 27161.600 26767.800 378.305 0.084 o
-5 6 9 198.174 209.073 7.048 102.937 o
-5 6 10 3361.300 3300.700 47.920 3.344 o
-5 6 11 576.871 524.623 10.200 36.259 o
-5 6 12 13048.400 12864.600 165.714 0.352 o
-5 6 13 80.758 77.924 4.063 273.457 o
-5 6 14 3858.820 3778.340 54.848 2.693 o
-5 6 15 36.615 43.710 3.842 503.024 o
-5 6 16 3115.220 3059.090 48.398 3.604 o
-5 6 17 834.969 833.070 17.799 20.696 o
-5 6 18 6158.780 6208.530 99.353 1.129 o
-5 6 19 323.351 334.321 12.255 54.526 o
-5 6 20 1183.730 1206.720 24.926 12.801 o
-5 6 21 68.763 68.740 8.462 200.350 o
-5 6 22 4559.600 4586.500 98.185 1.500 o
-5 6 23 19.006 22.093 9.154 287.985 o
-5 6 24 16.320 34.504 10.544 224.975 o
-5 6 25 6.558 4.075 9.473 321.545 o
-5 7 1 71.627 68.046 3.487 318.078 o
-5 7 2 7227.510 7350.250 102.634 0.929 o
-5 7 3 3805.000 3729.280 53.529 2.768 o
-5 7 4 840.391 827.551 15.411 21.806 o
-5 7 5 99.721 114.899 5.048 202.186 o
-5 7 6 14673.800 14282.500 213.773 0.259 o
-5 7 7 1924.440 1911.670 33.966 6.997 o
-5 7 8 34.232 69.535 5.768 349.787 o
-5 7 9 4564.740 4574.550 67.931 1.981 o
-5 7 10 16805.600 16581.600 227.518 0.211 o
-5 7 11 14.240 23.688 4.241 799.611 o
-5 7 12 2364.630 2402.780 35.297 5.541 o
-5 7 13 2021.550 1997.010 31.524 6.919 o
-5 7 14 5022.350 4939.150 73.144 1.723 o
-5 7 15 138.276 140.531 6.177 148.286 o
-5 7 16 1817.430 1778.340 29.997 7.902 o
-5 7 17 2530.400 2547.030 42.678 4.720 o
-5 7 18 1026.600 985.439 20.913 16.149 o
-5 7 19 150.362 133.698 8.836 120.987 o
-5 7 20 2758.420 2733.780 51.262 3.908 o
-5 7 21 309.574 280.805 13.665 54.554 o
-5 7 22 167.766 154.106 13.857 78.793 o
-5 7 23 753.883 785.249 24.532 18.575 o
-5 7 24 2712.970 2723.010 57.009 3.663 o
-5 8 1 4543.870 4508.640 64.585 2.056 o
-5 8 2 1062.970 1008.630 18.847 16.373 o
-5 8 3 1893.260 1876.700 29.718 7.582 o
-5 8 4 2013.030 1985.820 32.103 6.896 o
-5 8 5 4975.190 5046.780 81.181 1.611 o
-5 8 6 173.074 167.942 7.305 116.766 o
-5 8 7 6482.480 6440.840 97.781 1.088 o
-5 8 8 3964.150 3964.510 59.611 2.482 o
-5 8 9 1560.870 1563.220 30.032 9.073 o
-5 8 10 102.874 111.996 6.930 174.899 o
-5 8 11 9711.950 9907.720 137.849 0.551 o
-5 8 12 2950.690 2918.550 43.996 3.997 o
-5 8 13 1000.340 1001.470 19.575 16.807 o
-5 8 14 1324.160 1398.010 26.533 11.075 o
-5 8 15 6014.670 6124.990 113.463 1.037 o
-5 8 16 762.548 718.561 18.933 22.148 o
-5 8 17 609.931 663.479 18.496 25.924 o
-5 8 18 367.733 336.821 13.689 47.874 o
-5 8 19 1853.900 1782.090 43.474 6.241 o
-5 8 20 4.516 7.272 9.201 340.665 o
-5 8 21 1433.200 1463.240 47.934 6.779 o
-5 8 22 1177.350 1162.690 30.637 11.465 o
-5 8 23 484.392 401.187 17.293 34.483 o
-5 9 1 465.033 488.617 13.337 38.680 o
-5 9 2 9.318 -12.433 5.817 752.564 o
-5 9 3 5494.180 5573.790 87.277 1.386 o
-5 9 4 110.827 68.476 8.570 162.185 o
-5 9 5 2424.060 2504.870 40.401 5.030 o
-5 9 6 103.063 103.666 6.728 181.098 o
-5 9 7 3729.670 3828.110 58.685 2.645 o
-5 9 8 18.718 7.739 6.700 493.440 o
-5 9 9 6190.650 6230.910 88.728 1.212 o
-5 9 10 38.414 43.516 5.725 382.806 o
-5 9 11 2308.130 2321.080 44.031 5.059 o
-5 9 12 2.206 -0.580 5.190 1082.200 o
-5 9 13 7485.660 7696.550 124.429 0.779 o
-5 9 14 22.351 28.590 6.398 441.897 o
-5 9 15 13.659 48.339 7.525 357.293 o
-5 9 16 27.523 19.034 7.739 346.801 o
-5 9 17 3599.900 3571.720 69.427 2.470 o
-5 9 18 133.371 124.664 11.573 105.503 o
-5 9 19 715.633 731.532 23.567 19.955 o
-5 9 20 68.341 69.880 10.102 167.356 o
-5 9 21 1444.900 1418.790 34.120 9.043 o
-5 10 1 8141.330 8503.260 136.008 0.665 o
-5 10 2 10.003 -18.416 6.232 663.300 o
-5 10 3 364.161 348.916 13.565 47.954 o
-5 10 4 1955.930 2007.720 37.330 6.474 o
-5 10 5 3647.160 3730.620 63.549 2.576 o
-5 10 6 44.431 17.863 6.225 380.644 o
-5 10 7 2190.950 2327.790 44.477 5.181 o
-5 10 8 1398.610 1379.510 27.150 10.631 o
-5 10 9 1952.620 2048.320 38.669 6.307 o
-5 10 10 360.148 376.835 13.615 47.183 o
-5 10 11 3028.050 2986.610 52.551 3.527 o
-5 10 12 1529.060 1546.840 32.998 8.734 o
-5 10 13 68.914 87.976 9.823 165.247 o
-5 10 14 360.338 352.194 18.358 38.888 o
-5 10 15 4370.420 4386.820 113.693 1.333 o
-5 10 16 167.351 142.189 12.721 86.623 o
-5 10 17 75.112 85.397 11.510 136.235 o
-5 10 18 379.190 340.826 17.730 39.404 o
-5 10 19 1624.120 1579.870 44.123 6.802 o
-5 11 1 8.493 12.235 8.289 386.436 o
-5 11 2 3132.700 3280.170 64.092 2.922 o
-5 11 3 1636.170 1709.540 38.025 7.446 o
-5 11 4 96.356 90.703 9.571 150.136 o
-5 11 5 181.591 151.862 10.682 94.940 o
-5 11 6 2646.120 2681.740 51.007 4.046 o
-5 11 7 724.242 713.494 20.460 21.884 o
-5 11 8 17.896 38.078 7.808 342.975 o
-5 11 9 472.646 423.978 14.834 37.815 o
-5 11 10 2959.400 2957.040 51.298 3.646 o
-5 11 11 19.243 1.799 8.376 360.117 o
-5 11 12 815.798 828.239 31.560 14.403 o
-5 11 13 964.624 925.677 23.370 16.121 o
-5 11 14 887.322 817.919 23.881 17.221 o
-5 11 15 6.600 28.455 11.008 225.343 o
-5 11 16 1379.600 1375.910 39.049 8.435 o
-5 12 1 198.732 202.079 19.556 49.146 o
-5 12 2 1240.960 1362.040 40.489 8.600 o
-5 12 3 16.939 -7.035 15.821 117.719 o
-5 12 4 3953.970 3981.130 81.787 1.985 o
-5 12 5 26.685 6.163 10.000 250.822 o
-5 12 6 39.896 45.075 9.543 219.849 o
-5 12 7 14.099 -0.922 8.998 336.758 o
-5 12 8 3201.370 3201.130 60.859 3.020 o
-5 12 9 5.200 -8.320 10.007 297.827 o
-5 12 10 160.182 133.247 11.197 99.494 o
-5 12 11 40.204 38.926 9.479 225.377 o
-5 12 12 1735.330 1601.730 35.812 7.629 o
-5 12 13 63.249 70.447 10.976 155.238 o
-5 13 1 101.632 92.238 13.637 101.407 o
-5 13 2 1641.210 1533.010 40.357 7.327 o
-5 13 3 435.068 367.625 18.810 34.799 o
-5 13 4 339.927 310.672 17.525 42.492 o
-5 13 5 106.255 65.200 13.037 109.797 o
-5 13 6 2789.600 2806.160 58.663 3.497 o
-4 0 2 40529.800 44216.200 814.347 0.026 o
-4 0 4 15550.600 14939.900 378.946 0.138 o
-4 0 6 38284.900 37678.100 777.839 0.030 o
-4 0 8 54.510 29.800 1.986 519.340 o
-4 0 10 82665.900 81744.200 1683.110 0.007 o
-4 0 12 186.676 202.899 10.266 90.075 o
-4 0 14 25687.400 24877.400 517.986 0.066 o
-4 0 16 12407.700 12272.600 282.004 0.229 o
-4 0 18 6140.060 6210.880 145.779 0.800 o
-4 0 20 3257.980 3328.400 81.725 2.302 o
-4 0 22 20.796 29.337 8.181 325.791 o
-4 0 24 5731.010 5761.830 138.262 0.892 o
-4 0 26 2.165 18.741 10.564 257.088 o
-4 0 28 2833.350 2805.950 74.637 2.801 o
-4 1 1 7018.750 7419.460 91.607 1.012 o
-4 1 2 4865.150 5226.650 55.404 1.977 o
-4 1 3 112.922 115.933 2.499 212.956 o
-4 1 4 21543.100 21006.800 1065.870 0.024 o
-4 1 5 3238.410 3308.150 66.958 2.763 o
-4 1 6 3652.400 4041.130 55.604 2.711 o
-4 1 7 5697.060 5795.450 95.509 1.253 o
-4 1 8 30883.400 27389.500 1389.030 0.014 o
-4 1 9 6495.210 6576.430 111.298 0.982 o
-4 1 10 246.427 351.601 6.865 76.741 o
-4 1 11 14423.700 14744.400 226.283 0.248 o
-4 1 12 22586.200 22502.300 330.408 0.114 o
-4 1 13 438.738 455.885 8.765 46.992 o
-4 1 14 3566.470 3577.480 54.698 2.907 o
-4 1 15 4353.560 4225.730 64.312 2.175 o
-4 1 16 7023.230 7097.730 116.636 0.878 o
-4 1 17 74.000 69.755 4.972 275.195 o
-4 1 18 7291.650 7276.000 120.135 0.830 o
-4 1 19 694.909 759.382 18.687 23.125 o
-4 1 20 1144.300 1140.010 24.473 13.414 o
-4 1 21 92.394 99.314 6.747 192.813 o
-4 1 22 4437.510 4599.030 78.561 1.831 o
-4 1 23 1075.200 1092.130 23.128 14.512 o
-4 1 24 29.214 26.052 6.774 389.500 o
-4 1 25 1242.980 1305.190 29.851 10.974 o
-4 1 26 1972.450 1995.370 49.754 5.269 o
-4 1 27 261.662 262.561 12.071 65.094 o
-4 1 28 274.686 264.369 12.766 61.281 o
-4 2 1 347.185 368.437 7.383 60.722 o
-4 2 2 17303.100 16391.400 314.075 0.158 o
-4 2 3 66153.700 65602.800 969.039 0.014 o
-4 2 4 6817.860 6841.980 127.151 0.843 o
-4 2 5 3029.610 3145.270 53.619 3.424 o
-4 2 6 15818.700 16887.500 326.038 0.159 o
-4 2 7 14949.700 15794.200 236.871 0.227 o
-4 2 8 839.418 906.234 13.469 22.020 o
-4 2 9 38027.100 38242.900 1940.710 0.007 o
-4 2 10 5126.610 5296.880 75.481 1.625 o
-4 2 11 11769.900 11485.700 153.537 0.419 o
-4 2 12 460.695 396.738 6.799 49.849 o
-4 2 13 15308.800 14994.400 212.084 0.248 o
-4 2 14 809.053 881.573 14.388 22.359 o
-4 2 15 21.005 29.401 3.624 744.388 o
-4 2 16 7158.200 6982.770 109.405 0.913 o
-4 2 17 10649.300 10611.700 164.762 0.442 o
-4 2 18 996.782 1020.970 19.481 16.776 o
-4 2 19 87.218 76.614 7.369 198.889 o
-4 2 20 5081.430 4999.180 80.477 1.603 o
-4 2 21 3839.470 3922.100 64.728 2.421 o
-4 2 22 131.894 124.294 7.746 141.790 o
-4 2 23 4391.930 4500.350 73.997 1.937 o
-4 2 24 1081.340 1119.690 25.619 13.591 o
-4 2 25 2016.980 2100.060 41.373 5.884 o
-4 2 26 0.859 -7.822 7.361 566.017 o
-4 2 27 1502.960 1483.580 33.861 8.783 o
-4 2 28 389.620 344.451 13.650 46.250 o
-4 3 1 55465.300 53362.600 690.646 0.023 o
-4 3 2 140.682 186.405 3.849 149.583 o
-4 3 3 953.015 833.734 12.375 21.151 o
-4 3 4 8.861 26.051 2.023 1439.210 o
-4 3 5 72367.100 68510.700 1035.340 0.012 o
-4 3 6 990.626 906.203 13.847 19.526 o
-4 3 7 13310.400 13751.200 208.265 0.287 o
-4 3 8 156.122 197.918 5.040 131.413 o
-4 3 9 19670.800 19061.600 268.419 0.158 o
-4 3 10 1.192 9.662 1.583 4250.420 o
-4 3 11 19959.900 19382.900 254.085 0.161 o
-4 3 12 749.794 770.503 13.513 25.037 o
-4 3 13 2130.470 2081.640 28.357 6.854 o
-4 3 14 149.196 123.566 4.442 160.852 o
-4 3 15 15781.100 15282.700 208.787 0.243 o
-4 3 16 146.687 141.622 5.233 150.574 o
-4 3 17 26.209 38.560 4.258 568.728 o
-4 3 18 168.578 154.850 6.282 128.009 o
-4 3 19 9704.990 9648.950 151.327 0.520 o
-4 3 20 92.865 92.080 5.570 215.741 o
-4 3 21 1064.000 1083.050 24.102 14.328 o
-4 3 22 66.590 57.039 7.193 241.572 o
-4 3 23 5717.950 5813.450 99.011 1.215 o
-4 3 24 2.347 -15.800 6.814 643.063 o
-4 3 25 1442.230 1416.940 34.477 8.991 o
-4 3 26 106.285 108.283 10.653 127.115 o
-4 3 27 1352.160 1383.980 34.640 9.335 o
-4 4 1 141.627 127.056 4.214 166.811 o
-4 4 2 10760.000 9849.810 131.961 0.524 o
-4 4 3 59879.300 56005.900 758.244 0.020 o
-4 4 4 8476.430 8319.410 113.798 0.738 o
-4 4 5 6011.960 6128.200 87.558 1.256 o
-4 4 6 460.451 469.106 8.120 45.864 o
-4 4 7 18400.100 17577.400 239.085 0.186 o
-4 4 8 6.476 11.465 2.468 1961.710 o
-4 4 9 9948.440 9822.220 129.896 0.564 o
-4 4 10 5768.220 5725.400 74.158 1.460 o
-4 4 11 6478.170 6184.830 82.776 1.222 o
-4 4 12 50.368 66.439 3.138 402.011 o
-4 4 13 10601.300 10667.000 146.860 0.481 o
-4 4 14 292.032 339.084 8.418 66.943 o
-4 4 15 112.008 120.164 5.523 181.515 o
-4 4 16 2535.630 2555.610 39.456 4.906 o
-4 4 17 12480.400 12354.900 183.817 0.344 o
-4 4 18 1475.650 1450.170 28.319 9.912 o
-4 4 19 438.185 453.017 13.359 40.830 o
-4 4 20 837.840 871.522 21.508 18.589 o
-4 4 21 6707.270 6764.280 119.856 0.899 o
-4 4 22 36.512 28.092 7.134 339.537 o
-4 4 23 1550.170 1606.470 34.765 8.294 o
-4 4 24 1732.470 1796.510 38.860 7.008 o
-4 4 25 1966.930 1944.790 41.883 6.057 o
-4 4 26 147.974 168.263 12.422 89.862 o
-4 4 27 1324.440 1273.200 33.039 9.977 o
-4 5 1 10424.400 9983.380 123.835 0.555 o
-4 5 2 10144.900 9604.900 122.875 0.578 o
-4 5 3 392.326 342.980 10.391 52.197 o
-4 5 4 26339.000 25260.700 343.746 0.094 o
-4 5 5 6813.590 6621.090 103.140 1.004 o
-4 5 6 1660.280 1518.780 26.416 9.342 o
-4 5 7 7810.730 7824.420 107.924 0.830 o
-4 5 8 5314.730 5251.830 68.436 1.675 o
-4 5 9 533.564 504.785 8.991 39.787 o
-4 5 10 6.435 23.905 4.196 961.826 o
-4 5 11 3381.590 3352.090 46.268 3.367 o
-4 5 12 9441.260 9255.790 123.436 0.620 o
-4 5 13 705.784 652.614 12.144 28.318 o
-4 5 14 3070.910 2962.290 42.927 3.910 o
-4 5 15 4114.670 4084.570 63.241 2.312 o
-4 5 16 4448.420 4474.790 69.335 2.007 o
-4 5 17 2.096 -0.219 4.631 1343.810 o
-4 5 18 4574.260 4705.790 76.258 1.820 o
-4 5 19 2039.760 2018.910 35.915 6.431 o
-4 5 20 656.093 663.584 17.786 25.463 o
-4 5 21 495.597 467.116 15.934 34.580 o
-4 5 22 4571.370 4654.330 84.921 1.689 o
-4 5 23 645.988 617.943 21.472 23.341 o
-4 5 24 136.246 155.859 12.575 92.931 o
-4 5 25 544.615 501.919 25.100 23.190 o
-4 5 26 2262.280 2227.670 58.934 4.128 o
-4 6 1 677.333 593.265 10.504 31.077 o
-4 6 2 16303.700 15323.200 184.215 0.255 o
-4 6 3 1670.930 1403.720 24.146 9.874 o
-4 6 4 5943.790 5694.260 79.561 1.377 o
-4 6 5 1497.400 1375.730 23.003 10.936 o
-4 6 6 13678.200 13306.000 197.037 0.298 o
-4 6 7 567.403 524.648 11.434 35.543 o
-4 6 8 126.891 140.183 8.274 135.040 o
-4 6 9 2857.910 2674.340 37.955 4.512 o
-4 6 10 19423.700 18592.000 237.750 0.175 o
-4 6 11 732.760 699.416 12.814 26.629 o
-4 6 12 925.180 932.615 19.798 17.937 o
-4 6 13 1230.340 1199.890 21.234 13.452 o
-4 6 14 6859.750 6860.950 95.826 1.034 o
-4 6 15 734.604 652.866 14.267 26.251 o
-4 6 16 2577.880 2611.750 44.025 4.545 o
-4 6 17 148.544 137.698 8.144 126.704 o
-4 6 18 5048.420 5171.370 83.745 1.549 o
-4 6 19 215.985 226.122 9.442 85.287 o
-4 6 20 3891.600 3964.170 66.088 2.359 o
-4 6 21 16.382 27.771 6.597 458.525 o
-4 6 22 253.613 244.371 13.268 63.098 o
-4 6 23 6.258 -1.615 8.354 415.354 o
-4 6 24 3613.660 3632.130 73.163 2.353 o
-4 6 25 15.933 -3.805 8.978 332.759 o
-4 7 1 1874.440 1804.400 30.149 7.685 o
-4 7 2 5603.790 5324.000 70.013 1.581 o
-4 7 3 194.508 177.598 5.727 115.875 o
-4 7 4 7365.180 7236.460 108.973 0.887 o
-4 7 5 4516.830 4318.460 66.559 2.061 o
-4 7 6 686.245 695.512 16.115 25.647 o
-4 7 7 112.125 136.247 6.243 166.605 o
-4 7 8 13764.700 13439.000 184.984 0.309 o
-4 7 9 706.976 701.442 14.241 26.346 o
-4 7 10 593.376 676.278 14.414 29.486 o
-4 7 11 958.715 974.229 16.973 18.385 o
-4 7 12 8192.470 8166.700 123.242 0.723 o
-4 7 13 188.350 191.141 7.086 108.603 o
-4 7 14 534.280 545.306 13.054 34.862 o
-4 7 15 2255.010 2190.650 37.981 5.697 o
-4 7 16 5686.890 5830.870 90.125 1.304 o
-4 7 17 0.462 -1.396 5.094 1179.920 o
-4 7 18 1606.490 1614.560 29.785 8.860 o
-4 7 19 1582.510 1592.500 38.717 7.632 o
-4 7 20 887.793 902.866 22.278 17.476 o
-4 7 21 461.094 468.277 20.586 30.000 o
-4 7 22 2444.710 2405.030 50.710 4.396 o
-4 7 23 495.517 497.941 19.463 29.921 o
-4 7 24 2.209 3.798 9.314 344.956 o
-4 8 1 0.318 1.954 2.902 3285.920 o
-4 8 2 1200.880 1194.240 20.406 13.898 o
-4 8 3 6296.240 6363.870 89.798 1.179 o
-4 8 4 19.865 6.971 4.128 869.811 o
-4 8 5 1818.800 1750.850 28.449 8.125 o
-4 8 6 2879.310 2858.820 45.500 4.023 o
-4 8 7 1810.080 1852.170 31.621 7.625 o
-4 8 8 61.086 46.621 4.992 334.003 o
-4 8 9 3914.840 4005.000 61.064 2.460 o
-4 8 10 1927.730 1867.550 31.020 7.361 o
-4 8 11 2876.100 2881.660 45.038 4.037 o
-4 8 12 822.992 832.184 18.043 20.763 o
-4 8 13 3827.090 3808.140 60.738 2.550 o
-4 8 14 3457.820 3529.990 61.042 2.787 o
-4 8 15 507.872 559.270 21.878 26.321 o
-4 8 16 173.493 167.831 9.390 103.147 o
-4 8 17 4717.470 4819.560 79.912 1.713 o
-4 8 18 159.492 138.318 9.322 112.828 o
-4 8 19 29.297 27.619 8.527 289.548 o
-4 8 20 892.801 863.274 24.430 16.686 o
-4 8 21 1532.130 1430.860 48.392 6.559 o
-4 8 22 94.141 93.713 10.675 135.841 o
-4 8 23 1075.290 1052.100 29.099 12.789 o
-4 9 1 8240.330 8446.490 119.206 0.727 o
-4 9 2 20.719 -5.951 5.749 626.158 o
-4 9 3 396.734 417.261 12.842 44.956 o
-4 9 4 51.996 38.125 6.171 325.974 o
-4 9 5 7447.090 7493.010 109.551 0.866 o
-4 9 6 0.096 -16.003 6.549 722.727 o
-4 9 7 3988.050 4112.240 71.530 2.173 o
-4 9 8 0.171 -4.155 5.219 1134.460 o
-4 9 9 4185.450 4342.230 72.015 2.060 o
-4 9 10 3.008 -0.901 4.868 1190.100 o
-4 9 11 4616.120 4706.370 74.130 1.843 o
-4 9 12 6.098 19.383 6.265 598.891 o
-4 9 13 1515.880 1652.710 41.778 7.280 o
-4 9 14 41.220 40.614 6.821 323.588 o
-4 9 15 5640.380 5753.680 94.560 1.273 o
-4 9 16 17.471 9.481 7.708 402.506 o
-4 9 17 41.171 60.050 8.468 240.725 o
-4 9 18 64.535 54.405 9.945 179.545 o
-4 9 19 3682.480 3726.840 71.544 2.351 o
-4 9 20 5.138 -9.187 8.789 381.818 o
-4 9 21 430.013 386.466 16.078 38.760 o
-4 10 1 7.789 35.157 6.712 475.342 o
-4 10 2 560.254 522.882 16.451 30.880 o
-4 10 3 5536.190 5789.040 99.058 1.241 o
-4 10 4 160.247 136.546 9.912 108.405 o
-4 10 5 679.196 713.997 18.861 23.721 o
-4 10 6 642.559 608.942 16.634 27.289 o
-4 10 7 6118.610 6315.260 98.103 1.138 o
-4 10 8 15.154 3.202 6.577 548.334 o
-4 10 9 1275.170 1272.820 25.856 11.820 o
-4 10 10 2536.190 2630.150 45.075 4.520 o
-4 10 11 823.544 836.237 21.682 18.901 o
-4 10 12 140.975 140.597 10.025 113.304 o
-4 10 13 3372.340 3368.540 59.118 2.936 o
-4 10 14 387.873 358.440 14.434 44.469 o
-4 10 15 320.378 371.900 19.116 38.855 o
-4 10 16 104.180 97.073 10.984 126.731 o
-4 10 17 2511.240 2373.960 66.536 3.448 o
-4 10 18 320.782 296.929 15.051 49.568 o
-4 10 19 104.364 126.851 11.156 118.781 o
-4 11 1 2005.640 2092.220 48.946 5.230 o
-4 11 2 1481.800 1529.350 35.092 8.571 o
-4 11 3 124.746 104.769 10.388 122.885 o
-4 11 4 2405.570 2452.940 47.180 4.639 o
-4 11 5 1485.700 1468.360 32.062 9.176 o
-4 11 6 239.570 226.422 11.796 71.400 o
-4 11 7 216.692 206.759 10.101 84.122 o
-4 11 8 4085.700 4209.610 65.885 2.243 o
-4 11 9 843.245 845.895 22.040 18.424 o
-4 11 10 140.920 149.909 10.239 110.004 o
-4 11 11 761.865 719.943 22.368 20.113 o
-4 11 12 1577.610 1524.810 32.540 8.684 o
-4 11 13 12.268 7.229 8.025 402.928 o
-4 11 14 459.422 420.688 16.601 36.003 o
-4 11 15 712.809 684.280 24.319 19.851 o
-4 11 16 919.611 856.403 26.967 15.393 o
-4 12 1 6.673 -20.599 13.858 157.358 o
-4 12 2 2332.930 2437.930 64.210 3.672 o
-4 12 3 16.708 8.676 13.003 167.071 o
-4 12 4 861.539 972.968 28.855 14.627 o
-4 12 5 31.749 11.957 12.214 173.111 o
-4 12 6 3358.700 3454.650 68.746 2.617 o
-4 12 7 11.433 -0.781 8.983 345.791 o
-4 12 8 184.456 223.302 15.438 64.083 o
-4 12 9 2.725 -18.339 9.068 368.015 o
-4 12 10 1913.570 1827.450 41.718 6.278 o
-4 12 11 22.773 6.598 9.127 298.208 o
-4 12 12 204.469 187.401 11.861 79.882 o
-4 12 13 20.375 30.273 10.361 228.717 o
-4 13 1 460.758 403.733 21.304 30.035 o
-4 13 2 793.150 779.828 31.764 14.661 o
-4 13 3 26.356 -9.600 11.952 189.452 o
-4 13 4 1598.810 1529.660 40.221 7.452 o
-4 13 5 774.786 760.292 34.566 13.658 o
-4 13 6 200.485 219.326 15.055 64.013 o
-3 0 2 71228.700 73997.800 1949.100 0.006 o
-3 0 4 15255.300 14921.300 296.045 0.186 o
-3 0 6 595.854 810.157 20.206 23.437 o
-3 0 8 42879.400 41379.200 883.305 0.024 o
-3 0 10 234.788 222.933 9.670 80.963 o
-3 0 12 35974.900 36557.500 1856.800 0.008 o
-3 0 14 167.147 233.161 10.585 89.339 o
-3 0 16 32817.900 32062.800 729.459 0.036 o
-3 0 18 1572.770 1653.990 43.369 6.932 o
-3 0 20 1560.000 1643.420 44.142 6.867 o
-3 0 22 5914.290 5911.030 140.817 0.856 o
-3 0 24 962.929 1004.510 30.172 13.308 o
-3 0 26 3156.610 3104.450 72.661 2.659 o
-3 0 28 496.373 544.179 26.241 22.650 o
-3 1 1 405.912 470.223 7.378 50.577 o
-3 1 2 45847.500 46872.800 715.318 0.027 o
-3 1 3 6413.160 6508.420 80.260 1.227 o
-3 1 4 17896.300 18546.600 665.944 0.056 o
-3 1 5 276.169 300.309 5.296 79.776 o
-3 1 6 25649.000 23861.600 1210.490 0.019 o
-3 1 7 5368.650 5424.930 128.704 1.008 o
-3 1 8 35.931 55.456 1.872 567.877 o
-3 1 9 12647.100 12971.400 190.740 0.326 o
-3 1 10 37079.100 29583.800 1499.720 0.012 o
-3 1 11 4310.870 4283.600 64.364 2.179 o
-3 1 12 258.385 278.532 7.534 79.155 o
-3 1 13 4398.220 4411.590 66.556 2.085 o
-3 1 14 15758.300 15720.500 231.881 0.223 o
-3 1 15 275.616 305.625 8.100 72.437 o
-3 1 16 1689.550 1735.400 31.417 8.163 o
-3 1 17 3538.750 3606.080 61.350 2.718 o
-3 1 18 9445.950 9332.010 153.052 0.531 o
-3 1 19 511.662 475.460 13.686 36.484 o
-3 1 20 4765.780 4784.580 80.996 1.690 o
-3 1 21 1009.470 1055.640 22.631 15.384 o
-3 1 22 849.120 870.653 20.435 18.964 o
-3 1 23 547.107 565.138 14.608 32.472 o
-3 1 24 6348.880 6628.150 106.513 1.029 o
-3 1 25 424.350 409.605 16.505 37.839 o
-3 1 26 32.540 40.051 7.595 310.933 o
-3 1 27 549.591 553.592 18.411 28.791 o
-3 1 28 1361.270 1293.940 29.906 10.438 o
-3 2 1 41734.600 41379.600 531.818 0.039 o
-3 2 2 2653.840 2502.610 40.070 4.751 o
-3 2 3 5693.400 6023.200 76.797 1.419 o
-3 2 4 2658.180 2415.170 43.080 4.622 o
-3 2 5 33292.800 32770.200 470.761 0.056 o
-3 2 6 4182.580 4127.690 68.714 2.163 o
-3 2 7 15281.600 15657.100 250.735 0.214 o
-3 2 8 8211.960 7929.890 110.707 0.783 o
-3 2 9 17297.100 16798.300 246.154 0.194 o
-3 2 10 253.154 231.386 5.319 91.802 o
-3 2 11 9946.140 9810.440 125.278 0.577 o
-3 2 12 1075.840 1141.290 17.579 15.975 o
-3 2 13 4260.620 4324.800 60.445 2.267 o
-3 2 14 35.212 48.906 3.703 503.729 o
-3 2 15 13315.400 13445.700 198.637 0.300 o
-3 2 16 1879.800 1797.150 30.609 7.627 o
-3 2 17 3335.070 3167.960 51.540 3.281 o
-3 2 18 2474.140 2389.740 40.517 5.032 o
-3 2 19 4305.690 4382.650 74.668 1.967 o
-3 2 20 402.652 408.500 11.883 46.454 o
-3 2 21 333.785 340.831 11.017 56.130 o
-3 2 22 2851.340 2969.430 50.544 3.763 o
-3 2 23 4670.770 4681.210 76.791 1.790 o
-3 2 24 303.580 308.384 11.681 59.038 o
-3 2 25 617.667 554.422 19.578 26.062 o
-3 2 26 987.136 991.663 24.850 15.067 o
-3 2 27 441.763 413.281 14.780 39.559 o
-3 3 1 409.834 384.838 7.711 53.322 o
-3 3 2 142.797 125.859 2.579 176.905 o
-3 3 3 70025.200 65411.200 876.053 0.015 o
-3 3 4 2937.010 3154.370 44.970 3.857 o
-3 3 5 1776.940 2054.140 27.823 7.870 o
-3 3 6 2476.900 2781.100 36.199 5.028 o
-3 3 7 51803.600 49351.500 2501.320 0.004 o
-3 3 8 1674.250 1505.060 20.950 10.099 o
-3 3 9 13073.200 12965.900 170.825 0.343 o
-3 3 10 1.204 16.215 1.687 3023.150 o
-3 3 11 20235.200 19269.700 274.928 0.151 o
-3 3 12 132.748 138.894 4.237 168.903 o
-3 3 13 9246.960 9173.450 121.816 0.638 o
-3 3 14 57.361 59.729 3.425 378.231 o
-3 3 15 1761.910 1699.260 26.935 8.579 o
-3 3 16 1.298 4.565 4.542 1322.720 o
-3 3 17 13381.500 13380.900 190.595 0.309 o
-3 3 18 607.649 572.492 12.798 31.979 o
-3 3 19 46.704 49.257 4.722 389.592 o
-3 3 20 198.076 195.927 9.430 92.658 o
-3 3 21 6876.960 7083.880 118.550 0.879 o
-3 3 22 106.428 110.686 8.365 153.794 o
-3 3 23 678.807 673.553 17.863 24.823 o
-3 3 24 74.460 87.694 8.439 185.836 o
-3 3 25 3081.840 3129.670 64.984 2.957 o
-3 3 26 37.907 19.772 8.479 281.731 o
-3 3 27 776.204 713.133 23.815 19.140 o
-3 4 1 37055.300 29131.900 1201.900 0.017 o
-3 4 2 8359.800 8125.240 109.271 0.771 o
-3 4 3 126.297 131.918 5.236 167.916 o
-3 4 4 12064.600 11993.000 176.732 0.367 o
-3 4 5 29676.500 27396.600 659.372 0.045 o
-3 4 6 2340.360 2372.300 30.458 5.948 o
-3 4 7 288.896 281.799 8.147 72.102 o
-3 4 8 12640.200 12648.600 166.531 0.362 o
-3 4 9 22679.200 22418.600 316.413 0.118 o
-3 4 10 645.628 668.671 11.640 30.133 o
-3 4 11 2055.570 2164.160 30.626 6.733 o
-3 4 12 1323.040 1425.420 21.585 12.027 o
-3 4 13 3759.800 3693.550 55.160 2.758 o
-3 4 14 2364.920 2337.520 37.504 5.437 o
-3 4 15 9958.280 9750.860 139.936 0.538 o
-3 4 16 3101.660 3072.730 48.617 3.600 o
-3 4 17 8.110 16.843 4.669 887.466 o
-3 4 18 1653.760 1653.580 32.020 8.313 o
-3 4 19 5119.440 5098.320 86.735 1.504 o
-3 4 20 57.768 60.639 7.709 237.968 o
-3 4 21 41.031 48.073 7.429 288.844 o
-3 4 22 1489.080 1555.440 33.698 8.737 o
-3 4 23 4260.660 4381.470 76.404 1.948 o
-3 4 24 403.665 402.960 15.726 40.176 o
-3 4 25 353.625 314.345 13.150 50.838 o
-3 4 26 529.853 477.004 24.433 24.274 o
-3 5 1 822.957 730.157 11.876 24.730 o
-3 5 2 29046.700 27557.100 349.262 0.083 o
-3 5 3 5344.220 4969.230 66.968 1.722 o
-3 5 4 15984.300 15385.200 236.805 0.219 o
-3 5 5 778.538 726.030 12.661 25.350 o
-3 5 6 18038.500 17388.900 237.177 0.191 o
-3 5 7 2447.300 2397.790 34.644 5.456 o
-3 5 8 1191.750 1284.100 19.726 13.795 o
-3 5 9 208.164 208.613 5.953 104.935 o
-3 5 10 14927.900 14724.000 194.557 0.270 o
-3 5 11 1983.200 1966.890 29.224 7.277 o
-3 5 12 80.764 90.448 5.260 239.081 o
-3 5 13 4840.600 4700.980 68.385 1.873 o
-3 5 14 4296.050 4361.780 64.346 2.170 o
-3 5 15 536.452 514.428 12.683 35.771 o
-3 5 16 4208.450 4215.220 71.877 2.076 o
-3 5 17 2477.290 2475.660 43.238 4.795 o
-3 5 18 3219.410 3273.080 54.605 3.213 o
-3 5 19 148.384 140.968 7.771 129.176 o
-3 5 20 2828.450 2836.380 51.384 3.798 o
-3 5 21 968.497 951.507 22.575 16.268 o
-3 5 22 1094.630 1103.540 26.784 13.202 o
-3 5 23 25.223 1.962 7.201 426.577 o
-3 5 24 3059.050 3177.110 62.945 3.032 o
-3 5 25 600.368 572.739 23.871 22.669 o
-3 5 26 16.067 8.938 9.358 298.672 o
-3 6 1 2042.390 1904.500 24.768 7.631 o
-3 6 2 13164.500 12298.700 148.257 0.379 o
-3 6 3 12.195 5.667 2.516 1694.680 o
-3 6 4 15094.100 14622.000 226.078 0.241 o
-3 6 5 1455.060 1438.990 23.979 10.815 o
-3 6 6 6513.440 6502.800 97.986 1.080 o
-3 6 7 453.434 492.196 10.544 42.733 o
-3 6 8 26412.400 25670.400 337.802 0.094 o
-3 6 9 809.156 815.009 14.216 23.041 o
-3 6 10 244.396 290.600 10.664 70.228 o
-3 6 11 1123.320 1060.650 16.645 16.170 o
-3 6 12 12041.700 11839.800 157.722 0.400 o
-3 6 13 145.358 149.278 5.378 147.950 o
-3 6 14 2517.760 2494.750 43.542 4.714 o
-3 6 15 108.970 116.257 8.052 154.315 o
-3 6 16 7666.070 7784.860 123.674 0.768 o
-3 6 17 28.792 22.589 5.590 490.138 o
-3 6 18 2673.990 2715.660 46.883 4.225 o
-3 6 19 0.951 -4.833 5.542 986.694 o
-3 6 20 2338.530 2415.570 45.153 4.879 o
-3 6 21 100.858 106.739 8.598 155.591 o
-3 6 22 2831.260 2758.310 60.927 3.382 o
-3 6 23 389.358 391.086 17.292 38.546 o
-3 6 24 403.951 398.454 16.693 38.700 o
-3 6 25 1.857 -10.452 9.031 373.969 o
-3 7 1 763.022 682.770 11.398 26.885 o
-3 7 2 3937.530 3980.450 49.833 2.724 o
-3 7 3 4765.130 4642.280 65.713 1.946 o
-3 7 4 3808.300 3760.190 64.221 2.481 o
-3 7 5 130.629 110.644 5.267 172.562 o
-3 7 6 12066.000 12025.200 171.763 0.374 o
-3 7 7 2304.160 2308.390 35.933 5.673 o
-3 7 8 668.848 755.202 16.849 24.883 o
-3 7 9 1861.640 1868.610 29.060 7.755 o
-3 7 10 11132.200 10867.300 155.805 0.442 o
-3 7 11 2250.620 2213.850 33.855 6.011 o
-3 7 12 703.443 749.452 20.370 21.988 o
-3 7 13 1411.950 1408.920 24.532 11.004 o
-3 7 14 7689.020 7566.030 110.538 0.838 o
-3 7 15 8.506 14.540 3.911 1113.430 o
-3 7 16 995.665 1047.720 23.108 15.375 o
-3 7 17 1728.770 1748.310 31.652 7.996 o
-3 7 18 3350.500 3370.960 55.093 3.082 o
-3 7 19 9.602 3.534 5.692 748.970 o
-3 7 20 1763.190 1707.460 38.581 7.073 o
-3 7 21 849.827 823.132 29.652 14.975 o
-3 7 22 506.425 478.312 18.442 31.047 o
-3 7 23 172.035 178.493 12.443 83.695 o
-3 7 24 1465.010 1374.970 33.808 9.106 o
-3 8 1 6903.580 6808.780 86.247 1.096 o
-3 8 2 1329.930 1315.470 20.876 12.469 o
-3 8 3 43.857 37.091 5.730 374.196 o
-3 8 4 3188.410 3177.020 47.957 3.517 o
-3 8 5 5692.180 5656.350 82.972 1.390 o
-3 8 6 112.890 121.466 6.982 162.922 o
-3 8 7 4597.160 4549.740 67.734 1.978 o
-3 8 8 1197.770 1192.640 21.243 13.714 o
-3 8 9 3787.950 3770.630 59.744 2.603 o
-3 8 10 253.477 256.034 8.913 77.513 o
-3 8 11 4000.420 4101.480 64.665 2.322 o
-3 8 12 3128.060 3171.290 53.891 3.335 o
-3 8 13 2264.020 2295.520 41.211 5.349 o
-3 8 14 164.284 179.636 8.871 107.547 o
-3 8 15 6890.930 7020.590 112.393 0.918 o
-3 8 16 636.427 619.116 18.130 26.120 o
-3 8 17 186.701 191.318 10.152 92.032 o
-3 8 18 457.734 424.823 14.266 39.268 o
-3 8 19 2589.060 2559.340 46.931 4.392 o
-3 8 20 866.034 889.347 26.201 16.045 o
-3 8 21 262.036 241.886 12.956 63.332 o
-3 8 22 636.120 594.129 23.859 21.925 o
-3 9 1 755.234 752.276 22.089 20.142 o
-3 9 2 13.173 -19.915 5.795 704.336 o
-3 9 3 7893.200 8013.840 126.751 0.731 o
-3 9 4 206.011 164.046 7.672 104.155 o
-3 9 5 1462.990 1479.460 31.477 9.341 o
-3 9 6 299.418 296.860 10.448 63.408 o
-3 9 7 4949.780 5131.200 87.703 1.521 o
-3 9 8 10.778 -2.464 4.953 937.448 o
-3 9 9 1685.110 1766.500 32.210 8.023 o
-3 9 10 323.687 321.961 10.842 58.421 o
-3 9 11 5456.020 5484.850 85.586 1.419 o
-3 9 12 17.917 22.394 6.546 469.614 o
-3 9 13 5943.320 6131.260 104.875 1.114 o
-3 9 14 1.283 3.471 6.135 775.505 o
-3 9 15 784.645 835.695 22.220 19.122 o
-3 9 16 42.897 26.491 8.577 261.729 o
-3 9 17 3566.980 3556.200 64.150 2.635 o
-3 9 18 18.334 12.049 8.020 370.678 o
-3 9 19 0.545 32.768 10.122 267.803 o
-3 9 20 104.670 99.311 10.005 137.506 o
-3 9 21 2056.820 1993.520 51.288 5.028 o
-3 10 1 5396.970 5581.520 95.810 1.310 o
-3 10 2 843.068 810.408 21.157 19.078 o
-3 10 3 7.760 22.843 7.427 440.640 o
-3 10 4 226.673 201.198 9.743 84.308 o
-3 10 5 7373.600 7518.820 115.569 0.839 o
-3 10 6 101.473 74.398 7.865 177.874 o
-3 10 7 415.114 465.058 14.293 40.323 o
-3 10 8 2092.460 2139.250 38.005 6.022 o
-3 10 9 3858.890 3906.080 63.644 2.443 o
-3 10 10 27.965 38.861 8.375 287.151 o
-3 10 11 2574.340 2714.010 48.896 4.215 o
-3 10 12 1823.700 1854.350 36.189 7.051 o
-3 10 13 1372.640 1403.510 37.566 8.682 o
-3 10 14 223.915 235.481 12.067 71.945 o
-3 10 15 1976.090 1876.420 40.276 6.264 o
-3 10 16 958.392 938.040 29.640 13.750 o
-3 10 17 22.024 31.467 11.642 187.337 o
-3 10 18 148.589 125.007 11.959 98.141 o
-3 10 19 2658.410 2648.770 62.975 3.438 o
-3 11 1 233.866 241.448 14.736 60.355 o
-3 11 2 1843.280 1905.360 40.940 6.421 o
-3 11 3 1117.120 1093.580 26.253 13.243 o
-3 11 4 708.166 658.043 20.251 22.758 o
-3 11 5 107.064 109.728 9.926 134.662 o
-3 11 6 2672.310 2771.370 47.470 4.167 o
-3 11 7 1913.770 2004.970 37.116 6.585 o
-3 11 8 159.134 180.743 9.787 102.860 o
-3 11 9 224.048 196.724 10.645 81.190 o
-3 11 10 2945.190 3019.290 52.137 3.596 o
-3 11 11 230.119 208.293 12.606 70.828 o
-3 11 12 121.061 118.421 11.411 111.847 o
-3 11 13 521.617 501.694 16.830 32.026 o
-3 11 14 1700.800 1615.090 36.557 7.601 o
-3 11 15 51.573 42.418 9.935 197.436 o
-3 11 16 534.567 503.762 20.715 27.500 o
-3 12 1 55.210 44.620 14.570 113.040 o
-3 12 2 2504.500 2759.850 87.341 2.480 o
-3 12 3 0.317 -26.951 15.165 134.894 o
-3 12 4 4103.690 4345.580 90.861 1.729 o
-3 12 5 4.892 -6.120 8.655 394.113 o
-3 12 6 940.645 1052.380 31.132 12.970 o
-3 12 7 9.483 -10.540 8.573 383.154 o
-3 12 8 3176.540 3078.330 54.875 3.296 o
-3 12 9 13.818 6.475 8.898 334.708 o
-3 12 10 1.372 7.373 9.903 304.168 o
-3 12 11 79.392 61.665 9.961 164.794 o
-3 12 12 2418.090 2365.170 47.842 4.632 o
-3 13 1 2.270 -43.676 11.183 244.782 o
-3 13 2 1108.450 1083.260 33.356 11.285 o
-3 13 3 893.537 872.110 29.780 14.398 o
-3 13 4 837.183 808.323 28.725 15.546 o
-3 13 5 71.201 55.041 12.534 131.106 o
-3 13 6 2112.560 2053.790 46.285 5.336 o
-2 0 2 66692.600 70108.600 2641.040 0.004 o
-2 0 4 31186.600 30140.600 617.834 0.046 o
-2 0 6 7116.490 7140.160 232.978 0.406 o
-2 0 8 10328.900 11100.100 215.793 0.348 o
-2 0 10 55708.200 55028.200 1193.580 0.013 o
-2 0 12 729.726 728.728 20.189 21.841 o
-2 0 14 44803.100 47935.800 3477.920 0.002 o
-2 0 16 1537.000 1561.500 49.788 6.253 o
-2 0 18 14163.800 14143.400 325.283 0.176 o
-2 0 20 2846.510 2853.030 71.176 2.916 o
-2 0 22 3349.960 3381.830 84.406 2.191 o
-2 0 24 2344.910 2318.090 55.899 4.207 o
-2 0 26 66.067 71.242 13.832 113.536 o
-2 1 1 15578.400 15949.600 245.574 0.214 o
-2 1 2 93678.100 91455.000 1707.240 0.006 o
-2 1 3 360.649 397.977 4.657 61.521 o
-2 1 4 31402.600 31666.800 459.860 0.060 o
-2 1 5 169.797 195.736 3.272 133.612 o
-2 1 6 4373.860 4616.400 75.419 1.900 o
-2 1 7 3904.170 4036.650 56.125 2.576 o
-2 1 8 28052.500 26618.100 960.181 0.027 o
-2 1 9 8249.670 8366.590 121.290 0.721 o
-2 1 10 3627.140 3740.080 50.257 2.954 o
-2 1 11 3274.620 3194.000 46.051 3.515 o
-2 1 12 16479.500 16715.900 236.119 0.208 o
-2 1 13 1041.140 1065.920 17.749 16.656 o
-2 1 14 2040.590 1978.200 34.748 6.584 o
-2 1 15 10872.300 10728.600 165.988 0.432 o
-2 1 16 19587.300 19533.500 332.342 0.131 o
-2 1 17 1101.440 1084.920 21.660 14.781 o
-2 1 18 761.814 801.212 17.684 22.185 o
-2 1 19 1328.550 1355.480 27.878 10.875 o
-2 1 20 2738.320 2698.620 45.720 4.230 o
-2 1 21 119.188 109.091 7.034 162.214 o
-2 1 22 2332.960 2354.150 39.324 5.342 o
-2 1 23 826.316 845.365 19.612 19.836 o
-2 1 24 1607.020 1632.190 31.331 8.596 o
-2 1 25 20.779 16.333 8.027 354.581 o
-2 1 26 2893.660 2919.430 51.377 3.710 o
-2 1 27 484.953 487.384 15.842 34.712 o
-2 2 1 2063.250 1996.400 23.593 7.548 o
-2 2 2 16955.500 16737.200 302.315 0.165 o
-2 2 3 35530.300 34627.700 509.561 0.049 o
-2 2 4 23855.300 25151.900 1014.990 0.026 o
-2 2 5 70.106 69.313 1.676 354.699 o
-2 2 6 24477.700 23638.100 549.756 0.064 o
-2 2 7 25704.700 23554.000 750.604 0.041 o
-2 2 8 5769.050 5885.070 84.628 1.341 o
-2 2 9 12183.500 12117.400 162.969 0.384 o
-2 2 10 7090.720 7040.590 110.655 0.910 o
-2 2 11 12720.700 12492.200 164.658 0.365 o
-2 2 12 235.340 185.549 5.124 103.372 o
-2 2 13 18315.200 17559.500 243.970 0.184 o
-2 2 14 1583.270 1754.010 26.846 9.126 o
-2 2 15 3568.760 3580.250 55.041 2.895 o
-2 2 16 409.642 414.427 9.599 49.385 o
-2 2 17 7832.860 7895.450 118.527 0.776 o
-2 2 18 2417.250 2354.920 40.028 5.169 o
-2 2 19 179.929 173.962 8.645 104.984 o
-2 2 20 1949.590 1968.520 34.956 6.771 o
-2 2 21 7004.190 7178.400 114.100 0.891 o
-2 2 22 482.629 462.994 13.023 38.857 o
-2 2 23 133.881 130.536 7.931 137.269 o
-2 2 24 1627.830 1682.820 39.688 7.273 o
-2 2 25 1680.590 1640.520 34.594 7.891 o
-2 2 26 175.944 163.008 10.215 97.875 o
-2 2 27 1060.410 1075.440 26.214 13.711 o
-2 3 1 71425.100 67928.800 881.882 0.014 o
-2 3 2 268.332 261.161 4.585 86.814 o
-2 3 3 1585.250 1717.310 23.792 9.627 o
-2 3 4 1366.160 1278.160 17.746 12.982 o
-2 3 5 48573.100 47313.500 715.333 0.026 o
-2 3 6 3777.960 3846.780 53.024 2.764 o
-2 3 7 7917.980 7705.970 101.872 0.856 o
-2 3 8 319.538 299.830 5.848 71.490 o
-2 3 10 427.879 409.830 6.704 52.043 o
-2 3 11 4751.210 4723.990 74.338 1.802 o
-2 3 12 5.919 16.944 1.649 2186.180 o
-2 3 13 7264.320 7076.520 97.909 0.967 o
-2 3 14 7.308 5.222 2.409 2264.090 o
-2 3 15 14288.600 14092.800 200.159 0.279 o
-2 3 16 1091.470 981.090 17.120 16.769 o
-2 3 17 2309.220 2257.540 35.046 5.775 o
-2 3 18 0.299 -4.259 4.702 1390.070 o
-2 3 19 8997.960 9086.460 158.159 0.538 o
-2 3 20 158.605 151.489 8.496 117.025 o
-2 3 21 736.793 800.241 20.292 21.104 o
-2 3 22 6.059 2.793 6.002 740.020 o
-2 3 23 5517.260 5691.550 97.071 1.271 o
-2 3 24 3.009 -6.134 6.549 685.828 o
-2 3 25 138.030 130.673 10.609 111.131 o
-2 3 26 59.867 44.493 9.690 193.983 o
-2 3 27 2126.860 2071.750 41.405 5.722 o
-2 4 1 1669.450 1777.810 22.326 9.361 o
-2 4 2 6546.950 6167.520 74.546 1.278 o
-2 4 3 58809.500 61758.100 3131.560 0.003 o
-2 4 4 92.693 99.170 3.145 247.223 o
-2 4 5 4495.200 4618.890 61.695 2.105 o
-2 4 6 2053.700 1845.460 24.840 7.676 o
-2 4 7 34520.400 33456.700 848.724 0.029 o
-2 4 8 2763.200 2719.190 37.346 4.630 o
-2 4 9 1685.960 1749.690 24.917 9.019 o
-2 4 10 5818.920 5821.770 77.979 1.403 o
-2 4 11 14029.300 13353.800 182.711 0.307 o
-2 4 12 338.813 292.321 7.133 66.757 o
-2 4 13 6769.680 6765.540 101.649 1.011 o
-2 4 14 3101.970 2988.000 48.964 3.619 o
-2 4 15 1449.430 1459.640 26.292 10.372 o
-2 4 16 453.096 447.890 12.064 41.996 o
-2 4 17 7053.110 7124.760 113.371 0.893 o
-2 4 18 498.589 478.157 13.738 36.918 o
-2 4 19 4.795 1.214 5.815 814.701 o
-2 4 20 2267.490 2269.850 42.335 5.277 o
-2 4 21 6682.840 6889.290 122.179 0.881 o
-2 4 22 573.783 579.378 17.150 29.001 o
-2 4 23 458.182 476.205 17.712 33.532 o
-2 4 24 588.950 570.587 17.683 28.227 o
-2 4 25 3076.410 3089.870 60.798 3.128 o
-2 4 26 100.069 84.954 10.639 135.536 o
-2 5 1 5054.430 4801.410 60.375 1.915 o
-2 5 2 25417.400 23769.200 291.255 0.111 o
-2 5 3 17.902 17.377 2.070 1215.660 o
-2 5 4 8894.410 8519.800 126.560 0.659 o
-2 5 5 9860.740 9477.990 135.095 0.561 o
-2 5 6 3287.930 3162.960 44.926 3.558 o
-2 5 7 638.699 667.896 11.356 30.550 o
-2 5 8 24801.100 23361.400 317.817 0.107 o
-2 5 9 1786.690 1784.290 26.383 8.424 o
-2 5 10 3401.910 3249.540 44.927 3.436 o
-2 5 11 3460.080 3349.960 48.090 3.251 o
-2 5 12 7736.230 7593.260 105.722 0.857 o
-2 5 13 1360.270 1294.300 22.318 12.046 o
-2 5 14 441.178 444.907 11.837 43.059 o
-2 5 15 1322.380 1304.260 24.352 11.803 o
-2 5 16 5849.110 5937.750 99.745 1.183 o
-2 5 17 58.134 67.971 6.241 274.040 o
-2 5 18 1625.280 1620.400 30.577 8.667 o
-2 5 19 2363.450 2404.140 42.311 5.051 o
-2 5 20 1733.000 1789.220 35.107 7.484 o
-2 5 21 0.948 -2.110 5.957 857.068 o
-2 5 22 4002.920 4182.110 73.996 2.103 o
-2 5 23 1012.580 1054.160 33.309 11.859 o
-2 5 24 1687.550 1816.190 41.511 6.759 o
-2 5 25 377.931 372.508 17.138 39.762 o
-2 6 1 1326.700 1111.630 15.479 14.364 o
-2 6 2 3360.620 3068.200 40.054 3.713 o
-2 6 3 101.006 76.579 4.392 234.307 o
-2 6 4 14854.300 14400.500 213.019 0.257 o
-2 6 5 2.200 2.009 2.995 2694.330 o
-2 6 6 15929.500 15484.200 219.961 0.231 o
-2 6 7 468.918 490.698 10.976 41.394 o
-2 6 8 5572.430 5425.950 73.603 1.536 o
-2 6 9 875.848 772.575 14.556 22.067 o
-2 6 10 18762.900 18450.900 243.755 0.177 o
-2 6 11 55.518 64.521 3.840 362.908 o
-2 6 12 28.381 55.433 5.438 416.159 o
-2 6 13 320.634 312.940 9.249 63.033 o
-2 6 14 9432.280 9289.600 160.709 0.512 o
-2 6 15 84.320 77.384 5.903 230.691 o
-2 6 16 430.225 472.533 15.394 37.835 o
-2 6 17 411.511 441.777 14.117 41.369 o
-2 6 18 5635.190 5782.390 93.243 1.285 o
-2 6 19 4.213 -5.088 5.785 843.384 o
-2 6 20 2458.190 2471.800 43.959 4.775 o
-2 6 21 131.745 149.151 9.796 117.033 o
-2 6 22 2190.090 2234.540 52.023 4.672 o
-2 6 23 7.737 -0.162 7.744 469.539 o
-2 6 24 2400.790 2350.630 48.033 4.647 o
-2 7 1 6083.660 5703.660 72.632 1.416 o
-2 7 2 9260.580 8826.900 110.324 0.684 o
-2 7 3 369.438 339.135 9.398 56.231 o
-2 7 4 1979.920 1960.410 30.765 7.138 o
-2 7 5 1514.270 1540.590 26.202 9.924 o
-2 7 6 9227.830 9076.120 130.540 0.613 o
-2 7 7 1059.240 1080.860 19.065 15.983 o
-2 7 8 13134.300 12972.900 185.442 0.324 o
-2 7 9 2487.760 2422.760 38.029 5.153 o
-2 7 10 32.714 65.510 5.172 391.103 o
-2 7 11 92.682 121.808 6.125 190.935 o
-2 7 12 9791.890 9566.860 166.288 0.481 o
-2 7 13 505.736 487.238 12.579 37.777 o
-2 7 14 4.229 29.250 6.209 579.287 o
-2 7 15 2128.620 2236.040 42.496 5.496 o
-2 7 16 5287.910 5388.930 83.936 1.478 o
-2 7 17 471.266 444.122 13.466 39.266 o
-2 7 18 659.860 702.274 16.935 25.581 o
-2 7 19 1431.900 1449.410 26.943 10.355 o
-2 7 20 3044.160 3103.020 59.261 3.204 o
-2 7 21 165.864 171.841 12.357 86.079 o
-2 7 22 1471.780 1432.220 33.458 9.045 o
-2 7 23 1066.840 1052.590 28.709 12.961 o
-2 8 1 1674.000 1630.660 23.554 9.476 o
-2 8 2 66.098 51.894 3.034 371.817 o
-2 8 3 5526.650 5528.630 81.222 1.451 o
-2 8 4 2362.010 2345.130 44.738 4.923 o
-2 8 5 75.814 70.225 5.906 249.048 o
-2 8 6 1766.040 1758.510 29.847 8.102 o
-2 8 7 2786.140 2887.650 53.671 3.703 o
-2 8 8 60.443 65.821 6.031 277.865 o
-2 8 9 1635.390 1576.650 27.599 9.151 o
-2 8 10 2747.030 2722.150 44.572 4.269 o
-2 8 11 2021.830 2083.040 37.145 6.286 o
-2 8 12 70.871 83.827 7.047 220.252 o
-2 8 13 3306.130 3337.740 56.737 3.064 o
-2 8 14 2519.840 2541.190 43.086 4.712 o
-2 8 15 1852.570 1943.950 38.369 6.644 o
-2 8 16 275.788 280.939 11.321 64.649 o
-2 8 17 3339.130 3359.660 55.621 3.075 o
-2 8 18 728.382 724.560 21.864 20.861 o
-2 8 19 371.926 365.513 15.530 43.153 o
-2 8 20 204.671 185.400 11.550 81.555 o
-2 8 21 2626.040 2610.270 50.796 4.110 o
-2 8 22 414.993 377.254 15.926 39.924 o
-2 9 1 9296.390 9452.400 149.332 0.545 o
-2 9 2 556.393 493.748 15.122 32.847 o
-2 9 3 44.232 70.450 7.947 244.163 o
-2 9 4 107.698 83.403 5.235 208.357 o
-2 9 5 6859.590 7007.310 112.241 0.922 o
-2 9 6 89.955 80.746 7.186 197.231 o
-2 9 7 357.365 364.238 16.424 42.302 o
-2 9 8 184.431 186.733 8.953 99.982 o
-2 9 9 4669.440 4740.420 74.785 1.814 o
-2 9 10 39.903 21.060 5.497 439.380 o
-2 9 11 2229.480 2343.330 40.484 5.421 o
-2 9 12 97.563 117.227 7.843 164.488 o
-2 9 13 3874.850 3988.730 64.315 2.403 o
-2 9 14 57.112 56.517 6.933 265.607 o
-2 9 15 4432.300 4546.080 79.630 1.821 o
-2 9 16 131.002 151.044 10.499 110.993 o
-2 9 17 701.305 730.877 21.762 21.285 o
-2 9 18 90.588 82.265 10.083 148.850 o
-2 9 19 3019.830 3030.070 60.059 3.210 o
-2 9 20 5.562 1.710 8.324 417.383 o
-2 10 1 128.985 119.039 8.674 135.261 o
-2 10 2 131.062 104.318 11.733 107.989 o
-2 10 3 5105.240 5314.530 83.475 1.526 o
-2 10 4 414.488 396.992 13.489 43.434 o
-2 10 5 6.591 43.693 10.033 251.671 o
-2 10 6 214.509 191.126 9.780 87.709 o
-2 10 7 4687.850 4821.170 76.855 1.767 o
-2 10 8 80.795 64.720 8.662 186.320 o
-2 10 9 371.406 396.309 13.500 46.036 o
-2 10 10 1417.150 1425.690 29.660 9.960 o
-2 10 11 3104.330 3181.430 55.830 3.273 o
-2 10 12 173.504 183.096 10.612 93.517 o
-2 10 13 985.813 892.021 26.853 14.745 o
-2 10 14 1020.550 1045.810 27.664 13.627 o
-2 10 15 1187.910 1196.130 31.129 11.202 o
-2 10 16 31.789 22.740 9.546 247.045 o
-2 10 17 2291.980 2244.380 49.574 4.728 o
-2 10 18 589.455 575.631 22.964 23.565 o
-2 11 1 939.345 918.839 28.357 14.433 o
-2 11 2 1579.740 1592.920 35.782 8.073 o
-2 11 3 26.216 19.904 7.791 346.371 o
-2 11 4 1184.370 1157.230 26.058 12.654 o
-2 11 5 2099.700 2179.370 39.053 5.882 o
-2 11 6 1497.400 1542.420 30.299 9.300 o
-2 11 7 2.661 15.513 7.228 512.888 o
-2 11 8 2997.220 3125.960 53.508 3.459 o
-2 11 9 690.318 622.955 18.469 24.671 o
-2 11 10 47.280 59.609 9.446 205.216 o
-2 11 11 328.103 293.444 14.852 49.638 o
-2 11 12 2102.550 2069.540 40.154 5.875 o
-2 11 13 540.671 534.900 20.120 27.571 o
-2 11 14 80.418 90.042 11.622 131.128 o
-2 11 15 305.585 210.197 13.409 58.928 o
-2 11 16 1581.130 1465.940 33.701 8.583 o
-2 12 1 77.641 19.768 15.338 101.537 o
-2 12 2 1070.940 1191.670 39.337 9.685 o
-2 12 3 86.776 60.928 15.251 94.802 o
-2 12 4 2503.320 2670.560 60.982 3.638 o
-2 12 5 3.594 -17.168 8.231 439.806 o
-2 12 6 2769.610 2822.160 51.998 3.824 o
-2 12 7 3.625 -4.305 8.187 444.165 o
-2 12 8 781.252 870.816 26.317 16.893 o
-2 12 9 0.083 -6.662 8.110 471.722 o
-2 12 10 2075.300 1946.320 39.535 6.089 o
-2 12 11 24.988 24.118 8.396 310.076 o
-2 12 12 129.581 160.346 11.607 101.154 o
-2 13 1 284.144 228.177 15.980 52.508 o
-2 13 2 1640.230 1573.470 40.964 7.198 o
-2 13 3 39.455 -0.776 11.892 179.481 o
-2 13 4 1311.280 1278.650 36.438 9.310 o
-2 13 5 946.396 903.245 34.443 12.260 o
-2 13 6 1095.470 1191.150 32.643 11.277 o
-1 0 2 84419.100 78476.400 4158.150 0.002 o
-1 0 4 162.950 187.589 5.242 129.496 o
-1 0 6 3804.360 3633.450 71.952 2.313 o
-1 0 8 18112.500 17959.300 576.469 0.070 o
-1 0 10 7147.120 7820.680 163.381 0.620 o
-1 0 12 18310.300 18490.100 581.965 0.069 o
-1 0 14 92.579 96.908 11.119 130.308 o
-1 0 16 18800.900 19007.400 434.512 0.101 o
-1 0 18 911.099 885.841 26.964 15.341 o
-1 0 20 8789.780 8787.250 186.313 0.471 o
-1 0 22 2197.180 2203.120 53.484 4.576 o
-1 0 24 1242.320 1188.070 36.713 9.665 o
-1 0 26 1778.660 1794.020 55.318 5.137 o
-1 1 1 8893.650 8969.750 455.272 0.130 o
-1 1 2 1463.100 1288.620 17.741 12.306 o
-1 1 3 868.045 865.675 12.566 22.245 o
-1 1 4 12302.200 12616.200 225.292 0.290 o
-1 1 5 893.635 984.963 13.609 20.450 o
-1 1 6 31224.000 30743.800 404.094 0.068 o
-1 1 7 9924.510 10334.000 136.163 0.538 o
-1 1 8 16706.900 17439.400 236.535 0.202 o
-1 1 9 173.981 197.165 3.954 128.554 o
-1 1 10 12155.800 12067.500 170.566 0.374 o
-1 1 11 1367.930 1493.240 26.097 10.712 o
-1 1 12 293.562 329.736 8.145 68.025 o
-1 1 13 9525.510 9649.910 143.016 0.550 o
-1 1 14 17841.500 17617.200 282.659 0.167 o
-1 1 15 1943.040 2000.670 35.364 6.708 o
-1 1 16 189.918 173.133 8.451 103.265 o
-1 1 17 1279.050 1285.670 23.425 12.322 o
-1 1 18 5249.030 5513.320 92.351 1.377 o
-1 1 19 526.986 520.493 13.818 34.819 o
-1 1 20 2613.160 2642.170 42.882 4.553 o
-1 1 21 2558.680 2572.020 44.223 4.578 o
-1 1 22 4460.750 4570.700 75.228 1.886 o
-1 1 23 38.293 34.298 6.248 371.649 o
-1 1 24 1886.170 1926.400 37.692 6.665 o
-1 1 25 497.406 478.492 16.365 33.783 o
-1 1 26 57.000 43.283 7.782 250.607 o
-1 1 27 414.519 410.732 15.453 39.898 o
-1 2 1 6694.180 5848.410 77.855 1.254 o
-1 2 2 8296.070 8904.110 103.561 0.771 o
-1 2 3 93756.100 95905.200 1414.360 0.007 o
-1 2 4 7862.040 7347.280 118.731 0.793 o
-1 2 5 37142.100 37807.900 508.044 0.046 o
-1 2 6 3643.680 3389.410 44.756 3.215 o
-1 2 7 4167.720 4430.000 60.577 2.280 o
-1 2 8 6950.630 6864.700 90.502 1.059 o
-1 2 9 21313.000 21121.700 342.332 0.118 o
-1 2 10 4788.760 4542.210 85.312 1.647 o
-1 2 11 4614.380 4634.570 72.902 1.874 o
-1 2 12 1420.990 1490.410 24.063 10.841 o
-1 2 13 5158.240 5278.640 73.296 1.648 o
-1 2 14 315.062 271.720 6.812 72.256 o
-1 2 15 8165.300 8160.740 112.773 0.769 o
-1 2 16 1144.040 1191.180 20.271 14.392 o
-1 2 17 3553.290 3506.290 54.542 2.940 o
-1 2 18 775.376 730.674 17.177 22.853 o
-1 2 19 5123.700 5222.330 88.271 1.472 o
-1 2 20 788.243 803.067 17.771 21.681 o
-1 2 21 352.407 339.122 10.397 55.822 o
-1 2 22 1369.570 1370.340 28.544 10.508 o
-1 2 23 3779.600 3794.710 67.099 2.413 o
-1 2 24 303.443 304.305 12.896 56.063 o
-1 2 25 112.519 113.338 9.779 132.843 o
-1 2 26 474.812 447.918 16.916 34.470 o
-1 2 27 1672.350 1630.160 34.561 7.934 o
-1 3 1 19502.300 17925.500 677.578 0.054 o
-1 3 2 2586.570 2405.790 34.833 5.223 o
-1 3 3 34099.600 30133.700 1528.290 0.012 o
-1 3 4 910.130 1090.130 15.713 18.723 o
-1 3 5 863.887 1077.090 16.285 19.205 o
-1 3 6 269.783 233.489 4.388 90.033 o
-1 3 7 63599.400 63270.800 844.325 0.017 o
-1 3 8 45.572 70.841 2.585 431.532 o
-1 3 9 310.465 340.315 7.368 66.838 o
-1 3 10 35.541 35.431 2.971 602.088 o
-1 3 11 20214.200 19644.500 277.487 0.149 o
-1 3 12 2663.520 2527.150 37.786 4.854 o
-1 3 13 7778.690 7828.390 112.243 0.812 o
-1 3 14 387.087 369.566 8.827 54.254 o
-1 3 15 9388.570 9251.430 138.292 0.578 o
-1 3 16 325.688 295.954 10.790 59.670 o
-1 3 17 5072.220 5147.880 78.919 1.609 o
-1 3 18 26.253 25.828 5.421 511.103 o
-1 3 19 492.366 501.625 15.250 34.879 o
-1 3 20 127.139 129.495 7.659 143.855 o
-1 3 21 9966.890 10030.300 157.956 0.488 o
-1 3 22 70.803 66.958 8.179 205.336 o
-1 3 23 31.780 35.371 7.048 347.525 o
-1 3 24 4.338 -9.294 9.478 332.927 o
-1 3 25 2584.000 2581.850 55.353 3.910 o
-1 3 26 111.326 104.313 10.182 130.998 o
-1 4 1 27105.600 25334.500 576.373 0.056 o
-1 4 2 15798.500 15309.100 194.632 0.254 o
-1 4 3 566.173 578.726 9.984 35.760 o
-1 4 4 2422.480 2361.300 33.479 5.605 o
-1 4 5 33581.200 34054.800 1291.720 0.015 o
-1 4 6 1826.310 1867.900 26.927 8.101 o
-1 4 7 12.435 37.180 3.600 821.919 o
-1 4 8 8200.440 7996.990 106.258 0.801 o
-1 4 9 24003.200 23798.800 312.267 0.111 o
-1 4 10 756.745 820.807 13.471 24.382 o
-1 4 11 192.092 276.114 8.972 87.126 o
-1 4 12 2194.310 2385.120 41.310 5.379 o
-1 4 13 11228.300 10991.500 170.638 0.409 o
-1 4 14 8.980 15.124 4.032 1054.070 o
-1 4 15 4726.250 4730.960 75.737 1.786 o
-1 4 16 3562.050 3494.690 57.467 2.850 o
-1 4 17 1409.510 1391.680 26.395 10.699 o
-1 4 18 394.175 393.223 12.085 47.180 o
-1 4 19 3865.800 3910.720 68.112 2.331 o
-1 4 20 355.403 333.914 11.646 53.157 o
-1 4 21 12.742 17.882 6.625 507.306 o
-1 4 22 1357.730 1376.350 29.188 10.417 o
-1 4 23 4027.200 4093.520 71.988 2.153 o
-1 4 24 230.247 219.587 11.915 72.799 o
-1 4 25 203.694 203.921 13.007 73.288 o
-1 4 26 817.620 785.401 22.246 19.009 o
-1 5 1 2157.030 2001.780 28.240 6.896 o
-1 5 2 4140.290 3910.410 62.005 2.364 o
-1 5 3 9076.190 8718.260 119.587 0.667 o
-1 5 4 7636.200 7785.690 111.285 0.829 o
-1 5 5 88.027 69.093 3.032 285.945 o
-1 5 6 10004.900 9478.410 125.652 0.581 o
-1 5 7 2294.190 2244.020 30.559 6.152 o
-1 5 8 9688.120 9493.800 126.235 0.594 o
-1 5 9 346.386 343.386 7.136 62.665 o
-1 5 10 9865.080 9872.130 135.876 0.550 o
-1 5 11 4946.990 4877.930 68.649 1.815 o
-1 5 12 133.564 145.488 5.729 153.580 o
-1 5 13 1008.290 1020.740 19.162 16.768 o
-1 5 14 10211.800 10358.000 161.729 0.466 o
-1 5 15 1208.890 1197.880 23.908 12.931 o
-1 5 16 113.857 126.846 7.418 155.307 o
-1 5 17 3144.060 3112.580 52.786 3.387 o
-1 5 18 1272.790 1262.380 25.036 12.055 o
-1 5 19 340.024 328.972 13.153 51.316 o
-1 5 20 1785.090 1873.070 34.857 7.278 o
-1 5 21 1199.370 1221.360 27.227 12.065 o
-1 5 22 2480.430 2515.360 47.836 4.479 o
-1 5 23 21.415 24.854 8.143 332.551 o
-1 5 24 1854.790 1887.790 37.883 6.752 o
-1 5 25 746.564 689.924 22.385 20.530 o
-1 6 1 47.567 37.416 2.244 532.297 o
-1 6 2 23627.500 22264.000 266.957 0.128 o
-1 6 3 0.111 -6.670 2.950 3532.750 o
-1 6 4 5087.390 4888.550 71.118 1.742 o
-1 6 5 1271.480 1279.390 21.812 12.759 o
-1 6 6 12241.000 12123.200 172.608 0.368 o
-1 6 7 730.494 724.410 12.754 26.419 o
-1 6 8 11334.400 11119.900 153.221 0.437 o
-1 6 9 1056.980 1022.870 16.645 17.064 o
-1 6 10 2522.150 2539.520 36.189 5.136 o
-1 6 11 352.076 330.064 8.355 60.471 o
-1 6 12 11578.100 11518.000 165.249 0.403 o
-1 6 13 19.594 18.806 4.330 740.375 o
-1 6 14 9.480 29.683 4.151 846.902 o
-1 6 15 18.655 18.226 5.175 633.913 o
-1 6 16 10448.100 10571.500 166.091 0.446 o
-1 6 17 140.035 149.814 8.103 128.139 o
-1 6 18 1023.680 1068.630 21.812 15.478 o
-1 6 19 89.611 85.435 7.284 193.452 o
-1 6 20 2303.990 2272.010 43.488 5.138 o
-1 6 21 87.282 84.244 8.817 169.899 o
-1 6 22 1543.710 1514.620 32.096 8.886 o
-1 6 23 187.782 201.522 10.939 86.408 o
-1 6 24 954.495 936.987 25.591 15.298 o
-1 7 1 1099.230 955.628 12.123 18.268 o
-1 7 2 1277.380 1276.980 17.742 13.627 o
-1 7 3 2680.620 2569.670 34.845 4.969 o
-1 7 4 12674.200 12325.700 175.652 0.352 o
-1 7 5 570.843 513.649 12.758 34.364 o
-1 7 6 3023.390 3057.320 48.129 3.690 o
-1 7 7 2947.500 2905.490 44.244 3.995 o
-1 7 8 2284.240 2307.370 37.887 5.561 o
-1 7 9 4.287 10.202 3.999 1322.920 o
-1 7 10 8569.750 8486.220 122.911 0.691 o
-1 7 11 944.481 933.699 18.597 18.185 o
-1 7 12 100.833 145.484 6.776 165.409 o
-1 7 13 801.976 811.386 16.791 21.902 o
-1 7 14 7744.510 7749.410 130.335 0.733 o
-1 7 15 930.611 932.119 20.468 17.603 o
-1 7 16 116.584 133.398 7.464 150.983 o
-1 7 17 588.745 570.078 15.092 30.601 o
-1 7 18 4994.020 5092.610 77.042 1.658 o
-1 7 19 18.706 18.737 6.128 517.531 o
-1 7 20 754.463 791.595 20.930 20.537 o
-1 7 21 1839.840 1852.730 36.645 6.964 o
-1 7 22 678.900 590.334 19.022 24.827 o
-1 7 23 1.218 -8.116 8.735 401.950 o
-1 8 1 10837.000 10670.200 141.974 0.483 o
-1 8 2 2595.190 2509.500 34.682 5.142 o
-1 8 3 1614.370 1567.480 25.953 9.496 o
-1 8 4 618.809 587.671 12.595 31.530 o
-1 8 5 6465.260 6456.150 102.599 1.054 o
-1 8 6 1161.610 1174.180 22.857 13.619 o
-1 8 7 378.692 392.514 12.290 47.894 o
-1 8 8 657.122 677.275 16.405 26.306 o
-1 8 9 4100.870 4202.830 68.982 2.173 o
-1 8 10 26.079 27.974 5.232 522.163 o
-1 8 11 1637.260 1660.920 31.528 8.424 o
-1 8 12 3641.880 3697.040 62.492 2.615 o
-1 8 13 2574.180 2576.160 41.805 4.702 o
-1 8 14 27.215 27.647 5.779 468.598 o
-1 8 15 4127.400 4253.180 70.966 2.114 o
-1 8 16 1059.560 1039.780 22.831 14.952 o
-1 8 17 1081.340 1081.610 23.754 14.309 o
-1 8 18 112.991 106.487 8.804 145.671 o
-1 8 19 2897.920 2945.490 53.694 3.592 o
-1 8 20 631.734 601.784 19.328 25.451 o
-1 8 21 126.643 137.421 11.093 109.662 o
-1 8 22 87.982 70.299 10.123 153.483 o
-1 9 1 4429.920 4536.610 68.718 2.015 o
-1 9 2 485.150 418.623 12.211 40.874 o
-1 9 3 12656.700 12993.500 194.814 0.320 o
-1 9 4 7.171 -11.449 5.770 796.193 o
-1 9 5 9.015 22.030 6.382 547.471 o
-1 9 6 22.422 2.488 6.143 548.176 o
-1 9 7 6382.960 6500.810 100.344 1.077 o
-1 9 8 100.597 96.193 7.278 178.446 o
-1 9 9 506.247 542.695 15.219 33.642 o
-1 9 10 38.586 53.562 7.368 290.646 o
-1 9 11 5185.030 5234.420 82.128 1.535 o
-1 9 12 46.800 34.859 6.661 323.447 o
-1 9 13 2385.660 2503.450 43.233 4.894 o
-1 9 14 63.521 66.448 7.594 228.642 o
-1 9 15 2355.460 2432.650 46.358 4.765 o
-1 9 16 6.964 -4.027 7.527 499.244 o
-1 9 17 2805.270 2854.180 58.654 3.470 o
-1 9 18 19.760 15.780 8.720 316.422 o
-1 9 19 593.943 634.174 21.259 24.326 o
-1 9 20 5.782 2.650 8.545 394.706 o
-1 10 1 6590.140 6842.420 110.086 0.969 o
-1 10 2 2159.220 2188.710 38.211 5.842 o
-1 10 3 112.759 120.690 8.036 150.748 o
-1 10 4 33.624 1.983 6.863 415.092 o
-1 10 5 7584.820 7948.900 121.898 0.776 o
-1 10 6 509.517 479.822 15.758 34.044 o
-1 10 7 0.867 15.841 6.507 629.348 o
-1 10 8 959.887 948.037 21.595 16.752 o
-1 10 9 6588.180 6799.820 110.426 0.969 o
-1 10 10 99.757 114.941 9.333 144.265 o
-1 10 11 1267.030 1403.650 29.633 10.676 o
-1 10 12 1254.810 1263.460 27.829 11.494 o
-1 10 13 2564.330 2605.120 50.102 4.211 o
-1 10 14 61.438 79.002 12.105 136.134 o
-1 10 15 805.671 796.767 25.159 17.595 o
-1 10 16 1302.070 1312.010 31.149 10.395 o
-1 10 17 648.874 670.841 21.873 22.536 o
-1 10 18 175.373 181.349 12.503 82.454 o
-1 11 1 225.198 177.618 13.600 69.507 o
-1 11 2 362.480 333.678 13.352 49.038 o
-1 11 3 2222.760 2346.520 45.463 5.051 o
-1 11 4 2263.060 2338.550 41.767 5.277 o
-1 11 5 94.148 81.888 8.472 171.075 o
-1 11 6 1855.300 1951.370 36.069 6.882 o
-1 11 7 2578.790 2588.730 43.374 4.596 o
-1 11 8 933.856 975.305 25.024 15.531 o
-1 11 9 590.814 651.470 19.650 25.531 o
-1 11 10 2376.580 2396.460 64.484 3.640 o
-1 11 11 849.058 842.913 25.269 16.849 o
-1 11 12 50.527 55.178 9.039 214.697 o
-1 11 13 37.444 21.081 9.747 232.661 o
-1 11 14 2059.020 1977.120 42.802 5.785 o
-1 11 15 202.416 175.933 12.475 78.236 o
-1 12 1 0.726 -33.339 12.112 210.866 o
-1 12 2 2882.720 2874.110 66.305 3.085 o
-1 12 3 50.041 26.887 14.038 125.171 o
-1 12 4 1978.630 2076.320 49.390 5.238 o
-1 12 5 25.512 14.912 10.101 241.827 o
-1 12 6 2477.680 2589.460 46.937 4.496 o
-1 12 7 4.470 -4.780 8.329 425.829 o
-1 12 8 2906.490 2900.170 54.334 3.574 o
-1 12 9 6.357 -4.350 8.263 423.417 o
-1 12 10 687.616 750.198 22.200 21.068 o
-1 12 11 55.748 47.707 9.056 212.479 o
-1 12 12 2803.610 2738.450 53.509 3.757 o
-1 13 1 68.102 21.107 12.285 144.927 o
-1 13 2 755.518 779.403 28.460 16.531 o
-1 13 3 468.455 407.950 19.508 32.013 o
-1 13 4 1621.880 1579.550 38.839 7.531 o
-1 13 5 2.481 -11.473 11.032 251.089 o
-1 13 6 872.147 831.623 27.396 15.729 o
0 0 2 21925.300 23963.000 678.633 0.050 o
0 0 4 43943.300 45547.300 1026.970 0.019 o
0 0 6 16640.300 16465.700 481.722 0.095 o
0 0 8 28241.400 28835.700 1462.230 0.013 o
0 0 10 13504.000 14126.400 321.451 0.182 o
0 0 12 1542.450 1660.490 41.175 7.295 o
0 0 14 31818.300 32760.300 834.217 0.031 o
0 0 16 565.681 533.004 18.510 28.542 o
0 0 18 12739.600 13076.400 303.313 0.205 o
0 0 20 1404.520 1479.630 38.029 8.386 o
0 0 22 8446.660 8647.570 185.725 0.484 o
0 0 24 1716.980 1727.820 45.441 6.318 o
0 0 26 494.052 457.506 22.721 26.906 o
0 1 1 10632.900 11233.500 173.175 0.417 o
0 1 2 111078.000 110227.000 2405.210 0.003 o
0 1 3 2404.710 2410.050 30.367 5.801 o
0 1 4 7808.770 8165.920 121.545 0.755 o
0 1 5 9000.390 9243.770 130.230 0.621 o
0 1 6 30770.500 32272.600 1157.670 0.019 o
0 1 7 1379.470 1335.000 17.927 12.665 o
0 1 8 18470.700 19349.500 310.465 0.146 o
0 1 9 1926.240 1980.510 29.122 7.418 o
0 1 10 2231.650 2243.990 31.868 6.174 o
0 1 11 1242.220 1198.720 20.662 13.511 o
0 1 12 15538.700 15967.800 234.674 0.222 o
0 1 13 4023.020 4073.330 61.744 2.385 o
0 1 14 3067.730 2854.980 44.978 3.874 o
0 1 15 2261.400 2373.250 41.356 5.285 o
0 1 16 11118.300 11066.500 180.266 0.394 o
0 1 17 1376.690 1350.080 24.855 11.274 o
0 1 18 228.878 235.566 8.027 87.512 o
0 1 19 2691.780 2702.700 43.585 4.391 o
0 1 20 5706.820 5802.120 88.789 1.317 o
0 1 21 408.129 404.756 13.569 43.444 o
0 1 22 765.923 774.663 17.966 22.181 o
0 1 23 512.621 488.740 15.173 34.448 o
0 1 24 1741.550 1742.520 41.061 6.777 o
0 1 25 3.520 -3.672 7.096 584.247 o
0 1 26 1887.750 1875.470 36.623 6.833 o
0 2 0 18631.400 18727.600 548.380 0.075 o
0 2 1 54854.400 54405.800 700.853 0.023 o
0 2 2 2776.480 2699.010 38.985 4.541 o
0 2 3 12869.400 13019.000 251.139 0.252 o
0 2 4 10945.400 11481.100 145.675 0.458 o
0 2 5 3348.890 3589.920 51.795 3.124 o
0 2 6 16145.200 15849.400 261.877 0.198 o
0 2 7 40703.900 39443.600 510.935 0.042 o
0 2 8 4983.220 4533.670 67.554 1.869 o
0 2 9 609.733 533.782 10.230 34.715 o
0 2 10 12393.400 11766.300 166.679 0.378 o
0 2 11 11939.200 11801.300 167.519 0.387 o
0 2 12 1346.410 1310.520 20.786 12.399 o
0 2 13 7124.250 6980.460 100.171 0.972 o
0 2 14 3988.780 4005.270 58.871 2.480 o
0 2 15 10144.600 10017.100 149.284 0.503 o
0 2 16 608.676 532.104 11.499 33.747 o
0 2 17 5144.060 5349.810 85.376 1.492 o
0 2 18 931.962 937.613 18.435 18.379 o
0 2 19 502.018 499.625 12.735 37.487 o
0 2 20 455.518 436.435 13.181 40.621 o
0 2 21 4437.760 4446.060 72.977 1.950 o
0 2 22 1127.520 1174.510 26.050 12.964 o
0 2 23 626.993 639.212 18.179 26.067 o
0 2 24 1214.420 1263.940 31.883 10.731 o
0 2 25 1546.350 1503.230 36.791 8.142 o
0 2 26 643.694 659.157 24.020 21.196 o
0 3 1 24883.600 23503.500 898.629 0.031 o
0 3 2 60.101 65.900 1.843 395.431 o
0 3 3 12626.500 13243.100 146.600 0.383 o
0 3 4 127.634 153.353 2.981 175.864 o
0 3 5 53405.200 51110.100 2590.590 0.004 o
0 3 6 561.757 613.073 9.114 35.918 o
0 3 7 702.395 758.012 11.931 27.164 o
0 3 8 1638.500 1496.680 24.632 9.741 o
0 3 9 36381.900 33763.300 905.034 0.026 o
0 3 10 37.372 43.914 2.869 555.560 o
0 3 11 1166.130 1122.750 20.896 14.319 o
0 3 12 23.774 39.189 3.898 621.619 o
0 3 13 18257.500 18115.500 266.929 0.171 o
0 3 14 0.059 -1.839 3.582 2411.090 o
0 3 15 2178.430 2352.330 38.153 5.676 o
0 3 16 396.006 404.789 10.830 48.781 o
0 3 17 3635.180 3548.940 64.653 2.592 o
0 3 18 115.268 122.876 6.841 162.376 o
0 3 19 6767.370 6902.370 109.995 0.949 o
0 3 20 100.407 114.205 7.953 162.044 o
0 3 21 451.195 457.287 14.944 37.875 o
0 3 22 20.062 10.032 6.272 522.993 o
0 3 23 2961.560 2969.800 57.413 3.376 o
0 3 24 154.661 166.591 11.506 94.494 o
0 3 25 41.580 36.076 8.456 260.087 o
0 3 26 16.971 9.459 7.978 383.504 o
0 4 0 13164.300 13065.100 251.509 0.248 o
0 4 1 6882.060 6896.670 85.756 1.096 o
0 4 2 1495.560 1615.130 23.617 10.265 o
0 4 3 24781.500 24323.000 341.670 0.100 o
0 4 4 181.060 173.802 3.419 132.903 o
0 4 5 938.149 1021.830 14.110 19.362 o
0 4 6 5571.910 5258.390 81.916 1.460 o
0 4 7 38419.600 36596.800 1072.360 0.020 o
0 4 8 9162.450 8826.540 121.155 0.654 o
0 4 9 11.338 34.259 2.613 1049.360 o
0 4 10 612.293 690.496 12.935 29.878 o
0 4 11 22564.800 21307.000 342.983 0.113 o
0 4 12 579.874 560.476 13.008 32.949 o
0 4 13 3072.630 3097.590 50.628 3.531 o
0 4 14 3690.990 3682.670 59.879 2.666 o
0 4 15 5687.320 5696.910 90.621 1.310 o
0 4 16 550.418 551.314 14.261 32.941 o
0 4 17 2005.340 1986.780 35.265 6.599 o
0 4 18 1390.080 1429.000 27.321 10.522 o
0 4 19 573.541 601.565 16.017 29.743 o
0 4 20 1059.060 1074.260 22.994 14.759 o
0 4 21 4038.480 4129.620 72.177 2.139 o
0 4 22 692.376 656.648 19.436 23.615 o
0 4 23 17.570 26.923 7.936 353.701 o
0 4 24 202.409 199.026 12.653 75.483 o
0 4 25 3022.360 2974.890 74.957 2.668 o
0 5 1 3753.600 3420.360 44.578 3.136 o
0 5 2 13783.400 13246.600 166.054 0.332 o
0 5 3 923.709 859.852 12.735 21.285 o
0 5 4 4922.870 4584.870 58.074 2.025 o
0 5 5 2774.610 2679.920 38.446 4.583 o
0 5 6 16774.400 16480.700 217.178 0.219 o
0 5 7 151.235 159.992 4.753 145.714 o
0 5 8 9384.030 9341.170 124.297 0.618 o
0 5 9 5541.320 5276.260 76.390 1.527 o
0 5 10 9058.090 8534.840 122.214 0.664 o
0 5 11 426.056 377.968 11.351 46.782 o
0 5 12 10447.900 10227.100 158.940 0.466 o
0 5 13 1660.990 1653.810 32.500 8.223 o
0 5 14 966.992 963.343 19.609 17.360 o
0 5 15 1702.380 1699.320 32.736 8.000 o
0 5 16 5095.030 5092.350 82.091 1.569 o
0 5 17 332.225 330.234 10.725 57.442 o
0 5 18 716.514 710.231 16.472 24.610 o
0 5 19 803.192 813.545 19.437 20.482 o
0 5 20 3315.950 3326.610 57.059 3.050 o
0 5 21 367.276 352.574 12.597 49.541 o
0 5 22 466.378 437.505 17.979 33.576 o
0 5 23 1453.090 1481.400 32.238 9.239 o
0 5 24 1087.890 1016.290 26.724 13.565 o
0 5 25 0.470 -17.061 8.360 442.057 o
0 6 0 21308.400 19881.900 280.336 0.141 o
0 6 1 3.602 -2.107 2.554 3305.840 o
0 6 2 278.034 283.086 6.716 77.583 o
0 6 3 150.740 153.892 4.402 150.101 o
0 6 4 23040.200 22539.700 296.188 0.121 o
0 6 5 1721.170 1540.740 25.477 9.202 o
0 6 6 7599.110 7528.050 112.803 0.835 o
0 6 7 611.164 609.405 12.320 31.645 o
0 6 8 16612.700 15934.900 210.810 0.228 o
0 6 9 1273.450 1161.090 18.987 13.818 o
0 6 10 9171.660 8987.620 124.511 0.638 o
0 6 11 139.034 148.446 7.817 131.386 o
0 6 12 1212.970 1246.920 21.870 13.251 o
0 6 13 10.058 9.282 3.832 1175.760 o
0 6 14 9663.290 10039.400 164.960 0.480 o
0 6 15 132.115 139.330 7.868 136.526 o
0 6 16 115.059 144.700 7.476 148.357 o
0 6 17 799.724 843.326 18.723 20.684 o
0 6 18 6762.450 7021.890 107.864 0.958 o
0 6 19 444.746 448.955 14.863 38.465 o
0 6 20 876.064 912.514 21.780 17.772 o
0 6 21 50.807 50.476 7.742 256.245 o
0 6 22 2792.260 2812.090 53.228 3.750 o
0 6 23 6.248 -13.295 8.067 443.323 o
0 6 24 1204.480 1120.750 26.640 12.486 o
0 7 1 1645.040 1603.870 22.259 9.830 o
0 7 2 16855.300 16174.200 206.476 0.227 o
0 7 3 1050.870 1013.010 16.099 17.358 o
0 7 4 1068.450 1157.830 22.800 14.405 o
0 7 5 3981.640 4019.810 64.910 2.340 o
0 7 6 12216.000 12250.300 190.287 0.341 o
0 7 7 1.195 8.689 4.115 1454.680 o
0 7 8 4604.210 4698.830 72.518 1.874 o
0 7 9 2761.010 2765.670 42.856 4.321 o
0 7 10 2604.970 2635.190 41.112 4.669 o
0 7 11 288.814 297.454 10.257 65.171 o
0 7 12 6140.030 6164.510 90.734 1.207 o
0 7 13 1487.790 1514.150 26.699 10.010 o
0 7 14 90.362 107.793 5.732 206.725 o
0 7 15 102.663 106.180 6.866 178.400 o
0 7 16 7141.950 7279.340 107.370 0.913 o
0 7 17 520.945 494.437 14.037 35.319 o
0 7 18 111.494 129.054 7.901 150.536 o
0 7 19 1452.120 1458.680 28.846 9.897 o
0 7 20 3856.180 3934.470 65.587 2.391 o
0 7 21 49.278 60.483 9.179 209.370 o
0 7 22 649.463 566.069 18.722 25.944 o
0 8 0 2026.370 1943.250 39.869 6.149 o
0 8 1 5639.280 5586.410 75.804 1.482 o
0 8 2 101.279 96.769 5.841 199.102 o
0 8 3 4255.490 4236.460 62.003 2.255 o
0 8 4 5877.290 5833.920 89.053 1.285 o
0 8 5 1166.810 1190.840 23.567 13.330 o
0 8 6 565.400 542.393 15.835 31.037 o
0 8 7 4845.800 4893.850 72.856 1.778 o
0 8 8 338.606 312.529 10.204 58.874 o
0 8 9 14.945 17.886 5.748 595.739 o
0 8 10 2041.720 2094.840 35.912 6.351 o
0 8 11 2569.190 2563.020 43.148 4.636 o
0 8 12 542.670 536.349 14.633 33.094 o
0 8 13 2321.740 2472.140 42.470 5.051 o
0 8 14 1653.510 1704.880 32.729 8.136 o
0 8 15 2005.500 2055.860 38.157 6.248 o
0 8 16 214.885 207.661 10.270 83.611 o
0 8 17 1431.970 1418.940 33.532 9.195 o
0 8 18 2483.100 2664.150 67.525 3.326 o
0 8 19 971.485 1000.980 27.971 14.031 o
0 8 20 29.471 21.872 8.212 311.127 o
0 8 21 1952.850 1891.550 48.741 5.460 o
0 9 1 6821.680 6965.390 102.216 0.991 o
0 9 2 5.048 -13.616 7.346 535.641 o
0 9 3 2678.420 2797.800 46.308 4.210 o
0 9 4 588.532 523.583 17.002 29.503 o
0 9 5 6943.830 7075.840 118.581 0.874 o
0 9 6 289.525 273.178 10.536 65.789 o
0 9 7 301.446 321.420 15.810 48.259 o
0 9 8 12.872 -1.012 7.402 477.376 o
0 9 9 5488.740 5671.090 97.092 1.276 o
0 9 10 78.542 62.676 7.714 209.193 o
0 9 11 668.251 728.205 18.348 24.148 o
0 9 12 1.063 -10.126 6.182 795.035 o
0 9 13 4282.930 4238.060 68.054 2.123 o
0 9 14 2.315 -7.277 7.389 550.316 o
0 9 15 2298.470 2361.680 49.491 4.659 o
0 9 16 30.624 25.412 8.848 274.802 o
0 9 17 1766.330 1859.690 41.599 6.544 o
0 9 18 60.686 54.214 9.888 184.191 o
0 9 19 1837.890 1811.340 38.725 6.775 o
0 10 0 2688.620 2738.840 64.158 3.334 o
0 10 1 1323.090 1384.240 28.381 10.726 o
0 10 2 54.348 34.784 6.935 293.411 o
0 10 3 4446.240 4676.350 74.233 1.892 o
0 10 4 791.828 739.772 18.430 21.778 o
0 10 5 509.998 560.480 20.238 27.890 o
0 10 6 69.958 54.221 7.003 243.635 o
0 10 7 3833.050 3924.540 63.477 2.454 o
0 10 8 685.587 665.743 18.136 24.571 o
0 10 9 139.433 209.418 10.617 98.819 o
0 10 10 508.693 470.556 15.743 34.261 o
0 10 11 4589.780 4722.230 79.392 1.764 o
0 10 12 17.046 11.788 8.180 364.345 o
0 10 13 297.538 294.414 13.940 54.281 o
0 10 14 837.776 791.235 24.410 17.647 o
0 10 15 1348.430 1326.200 34.252 9.531 o
0 10 16 0.109 3.555 9.811 317.664 o
0 10 17 1141.920 1137.250 32.545 11.208 o
0 11 1 164.068 115.932 12.397 92.320 o
0 11 2 2653.270 2763.120 55.434 3.773 o
0 11 3 319.118 304.626 11.735 57.542 o
0 11 4 409.494 404.128 13.551 43.414 o
0 11 5 1310.610 1306.560 26.868 11.307 o
0 11 6 2071.150 2114.340 36.864 6.187 o
0 11 7 1.073 8.565 7.076 571.612 o
0 11 8 1511.580 1502.450 33.929 8.712 o
0 11 9 1533.220 1558.600 32.472 8.786 o
0 11 10 519.131 518.917 18.796 29.697 o
0 11 11 59.890 59.472 9.840 183.596 o
0 11 12 1969.090 1901.180 38.669 6.418 o
0 11 13 682.229 664.778 22.077 21.895 o
0 11 14 113.950 135.974 11.709 108.610 o
0 11 15 383.713 350.409 15.643 42.709 o
0 12 0 1869.590 1807.660 67.488 4.043 o
0 12 1 76.886 46.059 13.295 120.600 o
0 12 2 156.585 172.080 16.436 66.021 o
0 12 3 1.334 -17.936 12.282 204.458 o
0 12 4 3025.840 3028.590 62.297 3.118 o
0 12 5 5.855 -21.453 8.469 406.591 o
0 12 6 1334.270 1375.640 29.197 10.523 o
0 12 7 64.221 64.864 9.905 176.266 o
0 12 8 1196.720 1189.960 30.456 11.343 o
0 12 9 1.448 -0.248 8.589 414.557 o
0 12 10 2134.730 2193.250 48.383 5.040 o
0 12 11 3.162 11.783 8.760 369.929 o
0 13 1 386.957 302.767 17.599 40.173 o
0 13 2 2593.880 2566.580 57.974 3.767 o
0 13 3 50.792 12.698 12.172 160.032 o
0 13 4 589.506 647.697 24.407 21.828 o
0 13 5 733.910 696.645 27.620 17.599 o
0 13 6 1039.740 969.696 29.425 13.173 o
1 0 2 93908.800 96946.800 2584.000 0.003 o
1 0 4 3620.940 3959.000 71.721 2.326 o
1 0 6 83412.900 86509.300 1776.060 0.006 o
1 0 8 964.688 1089.890 21.117 16.171 o
1 0 10 7759.850 8208.550 173.435 0.551 o
1 0 12 19862.700 19086.300 434.445 0.098 o
1 0 14 613.097 668.015 16.081 27.728 o
1 0 16 7971.190 7966.880 168.470 0.565 o
1 0 18 67.582 72.670 5.402 274.281 o
1 0 20 12425.900 12757.600 295.896 0.215 o
1 0 22 26.889 48.019 9.532 235.811 o
1 0 24 1942.410 1875.960 56.184 4.821 o
1 0 26 1743.900 1668.140 49.566 5.856 o
1 1 0 47056.500 46122.900 704.391 0.027 o
1 1 1 9918.820 10333.700 444.793 0.131 o
1 1 2 36.320 40.116 1.222 663.967 o
1 1 3 11789.700 11590.200 156.850 0.411 o
1 1 4 55614.600 54774.200 716.874 0.022 o
1 1 5 2689.720 2500.410 40.335 4.692 o
1 1 6 2772.170 2707.000 34.978 4.747 o
1 1 7 4120.590 3981.460 58.008 2.447 o
1 1 8 32366.400 31384.700 1641.300 0.010 o
1 1 9 1109.920 1143.910 16.883 15.826 o
1 1 10 11419.000 11729.900 173.210 0.391 o
1 1 11 5313.450 5173.540 68.981 1.678 o
1 1 12 1974.740 2160.960 35.347 6.473 o
1 1 13 3239.280 3091.880 45.682 3.597 o
1 1 14 13783.700 13409.200 198.250 0.294 o
1 1 15 2609.690 2515.240 39.702 4.820 o
1 1 16 283.043 304.158 8.943 69.146 o
1 1 17 1759.840 1746.470 29.302 8.208 o
1 1 18 7547.160 7710.650 116.239 0.815 o
1 1 19 1058.440 1073.690 20.414 15.597 o
1 1 20 76.720 80.128 5.697 244.360 o
1 1 21 1473.170 1466.560 27.078 10.110 o
1 1 22 3364.360 3401.640 57.812 2.975 o
1 1 23 456.963 466.493 17.585 33.910 o
1 1 24 767.474 801.010 21.963 19.712 o
1 1 25 915.776 902.319 22.599 17.040 o
1 1 26 922.780 872.311 24.749 16.215 o
1 2 0 3882.360 3913.900 49.621 2.776 o
1 2 1 1961.970 1760.650 20.963 8.467 o
1 2 2 2096.360 1981.530 25.937 7.274 o
1 2 3 13410.800 13626.800 281.700 0.215 o
1 2 4 3156.830 2942.740 35.719 4.130 o
1 2 5 37470.900 36338.900 441.213 0.051 o
1 2 6 6272.790 6048.380 104.441 1.085 o
1 2 7 9164.290 8587.930 129.811 0.631 o
1 2 8 4618.650 4393.600 60.558 2.121 o
1 2 9 15966.600 15766.200 268.928 0.195 o
1 2 10 1521.810 1536.550 23.514 10.341 o
1 2 11 1555.160 1520.220 23.582 10.215 o
1 2 12 3607.810 3425.180 50.376 3.058 o
1 2 13 18716.200 18666.900 281.105 0.159 o
1 2 14 1822.600 1841.220 29.849 7.814 o
1 2 15 2678.690 2680.210 40.670 4.578 o
1 2 16 1889.080 1927.820 29.305 7.569 o
1 2 17 2613.930 2610.330 48.132 4.270 o
1 2 18 29.683 20.831 5.168 527.823 o
1 2 19 6606.200 6664.550 106.320 1.001 o
1 2 20 527.633 533.994 14.906 33.377 o
1 2 21 2213.490 2208.610 39.292 5.646 o
1 2 22 77.676 64.502 7.654 210.445 o
1 2 23 1553.830 1527.690 32.682 8.735 o
1 2 24 338.973 303.128 13.087 52.578 o
1 2 25 11.405 16.713 8.449 356.299 o
1 2 26 396.989 383.769 14.659 42.819 o
1 3 0 1735.700 1997.760 24.606 8.447 o
1 3 1 44845.300 44689.800 634.689 0.031 o
1 3 2 10.760 11.648 0.980 2186.860 o
1 3 3 33639.700 28169.300 1009.330 0.023 o
1 3 4 39.798 53.630 1.854 544.656 o
1 3 5 1926.710 2111.460 30.585 7.102 o
1 3 6 33.226 36.922 1.598 705.238 o
1 3 7 43037.700 44043.600 2233.510 0.006 o
1 3 8 17.135 28.724 3.154 883.565 o
1 3 9 538.911 552.456 10.832 36.714 o
1 3 10 69.538 48.200 2.998 367.057 o
1 3 11 28816.000 27220.800 417.729 0.073 o
1 3 12 25.504 36.837 3.906 615.400 o
1 3 13 1759.990 1694.010 28.057 8.450 o
1 3 14 87.877 74.509 4.876 247.853 o
1 3 15 13824.400 14017.400 208.172 0.278 o
1 3 16 0.571 -3.237 3.937 1946.990 o
1 3 17 3182.480 3132.460 54.574 3.285 o
1 3 18 2.059 10.915 5.408 881.196 o
1 3 19 3261.920 3257.660 57.433 3.090 o
1 3 20 3.255 -6.857 5.665 895.475 o
1 3 21 5186.110 5227.080 89.225 1.449 o
1 3 22 88.699 88.759 7.939 181.476 o
1 3 23 45.554 25.021 9.765 218.696 o
1 3 24 8.516 -1.023 7.651 475.421 o
1 3 25 3227.170 3179.880 58.281 3.104 o
1 4 0 1866.930 1741.780 21.855 8.740 o
1 4 1 13122.300 12991.300 170.833 0.342 o
1 4 2 855.966 909.415 12.775 21.991 o
1 4 3 1999.960 2028.710 27.006 7.368 o
1 4 4 2649.610 2478.940 30.718 5.311 o
1 4 5 21069.800 20676.500 254.816 0.149 o
1 4 6 8968.450 8512.410 116.746 0.689 o
1 4 7 584.235 658.410 11.141 32.647 o
1 4 8 4732.310 4569.290 66.066 1.961 o
1 4 9 17794.600 17155.800 263.767 0.179 o
1 4 10 975.019 993.229 17.947 17.718 o
1 4 11 108.584 140.491 5.784 172.826 o
1 4 12 7031.870 6988.310 109.658 0.923 o
1 4 13 18540.500 18096.700 293.244 0.156 o
1 4 14 2452.850 2312.790 39.208 5.204 o
1 4 15 609.122 608.209 14.522 29.925 o
1 4 16 386.790 390.026 11.613 48.627 o
1 4 17 3973.620 3999.260 62.760 2.397 o
1 4 18 15.014 8.079 5.737 645.286 o
1 4 19 2723.550 2730.120 47.125 4.155 o
1 4 20 3519.800 3569.800 60.608 2.758 o
1 4 21 336.282 319.542 12.309 53.920 o
1 4 22 142.907 126.729 9.063 123.481 o
1 4 23 2800.350 2803.520 56.687 3.582 o
1 4 24 306.477 265.087 12.554 58.567 o
1 4 25 37.685 50.296 8.561 250.860 o
1 5 0 23920.800 23337.900 308.519 0.113 o
1 5 1 3258.590 3083.960 43.330 3.674 o
1 5 2 155.741 150.302 5.652 139.769 o
1 5 3 5197.560 5002.120 62.766 1.811 o
1 5 4 6968.660 6955.580 84.359 1.091 o
1 5 5 854.199 817.619 12.775 22.842 o
1 5 6 8082.150 7742.510 99.910 0.849 o
1 5 7 2796.380 2815.010 40.478 4.376 o
1 5 8 11217.000 11094.200 157.800 0.432 o
1 5 9 19.976 22.207 2.626 977.731 o
1 5 10 7291.870 7181.720 103.430 0.927 o
1 5 11 4003.920 3816.080 64.405 2.383 o
1 5 12 5905.450 5628.030 93.197 1.257 o
1 5 13 94.985 81.730 5.861 214.553 o
1 5 14 7283.690 7401.570 116.747 0.844 o
1 5 15 2627.970 2692.860 44.001 4.444 o
1 5 16 406.333 411.018 12.219 45.584 o
1 5 17 1609.530 1637.980 29.190 8.897 o
1 5 18 2971.270 2996.350 53.854 3.511 o
1 5 19 598.320 604.707 16.882 28.253 o
1 5 20 33.267 32.444 6.963 352.175 o
1 5 21 1433.920 1439.000 31.438 9.534 o
1 5 22 2547.430 2582.310 49.438 4.277 o
1 5 23 5.831 -0.660 7.516 507.929 o
1 5 24 891.630 849.446 22.864 17.466 o
1 6 0 2020.670 2034.000 26.113 7.389 o
1 6 1 1332.570 1211.110 16.328 13.749 o
1 6 2 23452.200 22816.100 281.327 0.123 o
1 6 3 622.276 500.527 9.098 35.754 o
1 6 4 1207.770 1179.540 18.727 14.323 o
1 6 5 2209.020 2125.110 31.150 6.398 o
1 6 6 20439.800 20175.500 286.013 0.143 o
1 6 7 28.136 34.338 3.839 608.205 o
1 6 8 5894.040 5871.530 88.982 1.280 o
1 6 9 212.084 220.161 7.065 97.388 o
1 6 10 4941.370 4969.890 70.290 1.781 o
1 6 11 257.149 229.233 7.482 84.262 o
1 6 12 7620.240 7581.360 114.303 0.824 o
1 6 13 1213.970 1198.580 27.083 12.083 o
1 6 14 2896.900 2956.880 49.693 3.769 o
1 6 15 202.388 200.553 8.450 96.034 o
1 6 16 5606.690 5783.800 89.171 1.330 o
1 6 17 326.315 324.662 11.125 57.357 o
1 6 18 13.535 26.431 6.949 445.688 o
1 6 19 21.369 21.161 6.677 442.734 o
1 6 20 4374.550 4440.180 78.604 1.868 o
1 6 21 94.925 91.745 8.851 161.049 o
1 6 22 370.763 329.308 14.230 46.831 o
1 6 23 10.089 2.775 7.382 487.919 o
1 7 0 14978.400 14607.000 176.358 0.287 o
1 7 1 4438.670 4351.460 57.731 2.246 o
1 7 2 208.780 231.135 9.376 86.559 o
1 7 3 2710.030 2628.260 36.950 4.775 o
1 7 4 17216.300 16828.300 221.990 0.210 o
1 7 5 42.422 43.276 4.451 435.477 o
1 7 6 989.861 1100.180 27.840 13.593 o
1 7 7 5475.770 5406.880 79.439 1.492 o
1 7 8 5576.100 5605.680 82.491 1.420 o
1 7 9 1.339 -2.097 4.633 1378.150 o
1 7 10 3469.700 3484.220 53.256 3.035 o
1 7 11 1569.210 1602.820 26.924 9.456 o
1 7 12 1753.290 1843.540 30.974 7.873 o
1 7 13 140.514 145.597 7.083 137.725 o
1 7 14 3851.900 3916.860 62.492 2.472 o
1 7 15 654.500 637.316 15.636 27.419 o
1 7 16 76.860 105.397 7.261 196.675 o
1 7 17 158.983 147.816 8.192 119.877 o
1 7 18 3946.700 4031.860 62.582 2.405 o
1 7 19 1035.010 1060.890 23.529 14.838 o
1 7 20 136.868 152.884 10.004 112.770 o
1 7 21 1029.070 1059.780 27.488 13.577 o
1 7 22 1976.870 1940.170 40.195 6.211 o
1 8 0 25.731 9.249 5.371 584.464 o
1 8 1 6563.610 6572.780 89.036 1.135 o
1 8 2 4379.660 4181.430 55.850 2.340 o
1 8 3 4636.650 4546.500 62.422 2.056 o
1 8 4 132.108 124.022 6.418 155.055 o
1 8 5 11157.900 11292.100 168.843 0.411 o
1 8 6 807.368 803.687 16.316 22.122 o
1 8 7 795.604 820.297 16.718 21.973 o
1 8 8 644.693 633.369 15.524 27.802 o
1 8 9 3411.620 3460.930 53.158 3.081 o
1 8 10 1768.960 1817.650 31.980 7.741 o
1 8 11 91.606 108.662 7.065 184.107 o
1 8 12 442.119 425.957 14.884 39.088 o
1 8 13 4016.150 4040.950 68.411 2.244 o
1 8 14 8.576 14.934 6.861 518.637 o
1 8 15 1270.350 1277.920 27.050 11.555 o
1 8 16 1700.660 1758.670 33.062 7.877 o
1 8 17 1919.780 1889.890 35.610 6.856 o
1 8 18 0.078 -2.934 7.676 526.559 o
1 8 19 2763.080 2953.110 53.647 3.697 o
1 8 20 375.717 311.251 13.636 48.312 o
1 8 21 913.130 904.275 23.686 16.599 o
1 9 0 239.716 226.397 9.736 79.481 o
1 9 1 5862.400 6089.540 86.931 1.287 o
1 9 2 11.422 -19.302 7.501 475.094 o
1 9 3 8083.690 8509.290 141.350 0.647 o
1 9 4 18.806 -1.045 5.974 612.461 o
1 9 5 2363.740 2512.070 46.475 4.700 o
1 9 6 9.605 -12.064 5.796 752.746 o
1 9 7 6172.640 6415.280 99.254 1.116 o
1 9 8 67.868 77.578 7.455 218.903 o
1 9 9 146.597 174.511 9.506 109.687 o
1 9 10 49.083 38.705 7.398 282.881 o
1 9 11 5473.570 5644.130 97.270 1.279 o
1 9 12 0.886 -18.991 5.981 851.487 o
1 9 13 667.322 767.488 20.770 22.176 o
1 9 14 63.546 57.052 8.497 211.938 o
1 9 15 2703.740 2607.350 51.938 3.978 o
1 9 16 15.629 5.471 8.221 377.568 o
1 9 17 1495.390 1550.930 34.925 8.522 o
1 9 18 36.600 46.815 8.832 246.033 o
1 9 19 1525.720 1540.690 32.846 8.780 o
1 10 0 60.577 43.885 8.858 214.192 o
1 10 1 4150.560 4352.190 69.320 2.124 o
1 10 2 2863.340 2916.220 48.816 3.855 o
1 10 3 2107.020 2217.570 41.382 5.638 o
1 10 4 213.276 199.771 9.048 90.545 o
1 10 5 4317.550 4440.850 74.466 1.958 o
1 10 6 1762.890 1834.490 33.397 7.560 o
1 10 7 71.956 92.704 8.038 193.486 o
1 10 8 54.872 44.752 8.037 244.865 o
1 10 9 6384.980 6592.470 107.404 1.020 o
1 10 10 333.434 321.186 13.079 52.312 o
1 10 11 3.566 35.496 8.144 372.614 o
1 10 12 996.940 987.971 29.413 13.398 o
1 10 13 2699.710 2676.520 55.422 3.771 o
1 10 14 85.098 83.217 11.167 136.498 o
1 10 15 818.846 913.453 26.673 16.161 o
1 10 16 1312.910 1315.800 39.770 8.591 o
1 10 17 1575.480 1590.310 40.202 7.438 o
1 11 0 2635.540 2760.410 59.286 3.595 o
1 11 1 186.589 160.580 11.781 86.302 o
1 11 2 12.088 11.662 8.438 363.183 o
1 11 3 615.119 613.383 19.364 25.654 o
1 11 4 3027.010 3060.100 51.519 3.544 o
1 11 5 433.003 409.048 13.180 42.544 o
1 11 6 300.455 277.374 11.100 62.615 o
1 11 7 1963.590 2007.870 39.791 6.213 o
1 11 8 1814.830 1872.550 37.419 6.909 o
1 11 9 40.310 63.279 10.374 187.617 o
1 11 10 1384.370 1356.380 29.802 10.220 o
1 11 11 996.984 976.248 34.743 11.705 o
1 11 12 683.591 682.496 24.318 20.259 o
1 11 13 11.511 14.592 9.674 285.960 o
1 11 14 2024.190 1969.240 53.097 4.932 o
1 12 0 157.201 157.538 15.701 70.404 o
1 12 1 48.541 -3.462 12.352 162.158 o
1 12 2 3432.310 3469.800 79.992 2.266 o
1 12 3 1.211 -37.412 10.194 296.144 o
1 12 4 108.716 106.786 10.445 128.683 o
1 12 5 1.570 -26.316 7.911 486.532 o
1 12 6 2635.780 2618.090 49.375 4.175 o
1 12 7 8.929 -7.250 10.043 287.609 o
1 12 8 1626.240 1707.120 37.888 7.493 o
1 12 9 18.182 17.882 9.376 283.368 o
1 12 10 1908.040 1931.570 38.411 6.537 o
1 12 11 0.015 -3.974 9.160 370.073 o
1 13 0 2566.900 2443.670 55.825 3.957 o
1 13 1 234.005 173.780 15.552 60.929 o
1 13 2 9.122 37.929 12.423 175.675 o
1 13 3 246.373 185.376 14.397 63.247 o
1 13 4 2176.350 2042.940 45.877 5.288 o
1 13 5 104.782 58.669 13.449 107.151 o
2 0 0 162131.000 174501.000 6502.880 0.001 o
2 0 2 1274.190 1307.670 18.738 13.325 o
2 0 4 133676.000 137724.000 4501.980 0.001 o
2 0 6 3849.260 4639.480 90.133 1.766 o
2 0 8 39904.600 39378.400 1996.060 0.007 o
2 0 10 8835.760 9128.610 164.901 0.524 o
2 0 12 8556.540 8847.810 185.732 0.478 o
2 0 14 6790.310 6860.230 144.663 0.748 o
2 0 16 52.319 65.714 5.057 329.424 o
2 0 18 15731.400 16222.200 340.138 0.153 o
2 0 20 3.763 12.131 7.801 452.071 o
2 0 22 5936.120 5950.070 130.196 0.926 o
2 0 24 1158.150 1157.710 40.375 9.205 o
2 0 26 2850.290 2896.720 86.084 2.381 o
2 1 0 8065.930 8694.620 155.913 0.590 o
2 1 1 2367.570 2486.080 39.476 5.184 o
2 1 2 21202.500 21855.700 280.980 0.136 o
2 1 3 8255.480 8259.320 101.631 0.806 o
2 1 4 2759.720 2826.200 50.733 3.893 o
2 1 5 11468.600 11778.200 200.057 0.346 o
2 1 6 44302.500 44645.200 2263.860 0.005 o
2 1 7 5327.330 5088.360 85.826 1.476 o
2 1 8 3367.170 3761.240 50.365 3.104 o
2 1 9 1169.670 1246.910 19.207 14.239 o
2 1 10 8429.800 8688.610 118.944 0.709 o
2 1 11 57.982 63.629 2.784 387.083 o
2 1 12 10014.200 9984.350 132.204 0.551 o
2 1 13 4575.720 4529.680 61.168 2.101 o
2 1 14 4684.320 4632.490 67.434 1.944 o
2 1 15 338.160 330.047 8.325 62.075 o
2 1 16 6365.720 6470.050 97.567 1.102 o
2 1 17 745.841 769.049 17.317 22.958 o
2 1 18 25.524 28.427 4.295 617.664 o
2 1 19 1513.760 1520.050 25.902 10.020 o
2 1 20 6671.010 6837.450 109.792 0.963 o
2 1 21 1810.540 1861.900 34.541 7.266 o
2 1 22 57.480 52.010 7.209 260.340 o
2 1 23 861.742 863.853 21.178 18.500 o
2 1 24 2275.930 2337.970 46.124 4.939 o
2 1 25 173.386 172.089 11.483 89.628 o
2 2 0 1293.160 1247.390 16.368 13.905 o
2 2 1 43255.000 43479.000 543.005 0.036 o
2 2 2 2897.060 2995.350 37.364 4.312 o
2 2 3 27701.100 24607.900 1249.770 0.017 o
2 2 4 6324.300 6064.910 85.888 1.228 o
2 2 5 19055.300 18151.800 311.750 0.145 o
2 2 6 4519.360 4601.710 66.829 2.010 o
2 2 7 18583.600 18669.400 314.309 0.145 o
2 2 8 6401.840 6033.510 80.019 1.268 o
2 2 9 1233.420 1243.750 19.368 13.718 o
2 2 10 8072.830 8045.010 133.196 0.692 o
2 2 11 12710.000 13030.600 177.908 0.341 o
2 2 12 5468.590 5004.400 72.664 1.616 o
2 2 13 140.795 119.784 4.509 167.893 o
2 2 14 3874.310 3755.590 53.486 2.726 o
2 2 15 7778.490 7708.720 111.174 0.822 o
2 2 16 939.551 893.984 17.521 18.927 o
2 2 17 5148.890 5219.810 83.817 1.523 o
2 2 18 2088.770 2098.350 40.531 5.840 o
2 2 19 5167.830 5126.410 82.877 1.540 o
2 2 20 0.431 -9.657 5.127 1166.450 o
2 2 21 2022.000 2044.300 39.365 6.112 o
2 2 22 787.173 777.631 20.834 20.222 o
2 2 23 473.100 470.786 21.375 28.727 o
2 2 24 103.593 84.371 10.291 138.307 o
2 2 25 2669.490 2644.850 49.847 4.104 o
2 3 0 658.039 628.182 10.945 30.844 o
2 3 1 1777.930 1785.910 22.224 8.942 o
2 3 2 465.969 533.877 8.611 43.013 o
2 3 3 20395.600 21394.000 409.706 0.101 o
2 3 4 127.951 170.245 3.693 164.532 o
2 3 5 40044.300 35811.200 1815.730 0.008 o
2 3 6 1676.860 1726.030 26.332 8.907 o
2 3 7 7188.700 7157.040 145.805 0.711 o
2 3 8 462.822 451.613 8.347 46.026 o
2 3 9 18257.100 18255.000 293.754 0.157 o
2 3 10 2366.660 2206.910 38.921 5.432 o
2 3 11 25.037 55.655 4.082 525.514 o
2 3 12 39.677 45.356 4.174 459.745 o
2 3 13 19122.500 19036.100 280.716 0.156 o
2 3 14 170.690 192.479 7.255 113.454 o
2 3 15 97.913 121.094 5.949 188.693 o
2 3 16 16.079 17.384 4.884 711.491 o
2 3 17 6828.980 6884.090 114.874 0.914 o
2 3 18 157.766 132.643 7.983 125.127 o
2 3 19 2794.080 2806.540 50.480 3.884 o
2 3 20 203.503 196.532 11.436 81.302 o
2 3 21 2527.080 2555.130 47.047 4.454 o
2 3 22 18.166 4.323 7.044 471.557 o
2 3 23 2271.350 2249.190 45.636 5.038 o
2 3 24 24.635 18.005 8.314 323.377 o
2 3 25 98.646 78.271 9.018 160.645 o
2 4 0 4581.820 4612.610 59.768 2.109 o
2 4 1 22465.500 22766.500 348.190 0.109 o
2 4 2 3.511 8.987 1.395 3729.180 o
2 4 3 13070.000 12966.500 170.406 0.344 o
2 4 4 3582.250 3583.150 48.233 3.088 o
2 4 5 5025.970 5006.060 68.560 1.778 o
2 4 6 46.441 60.690 3.440 421.446 o
2 4 7 13574.300 13105.400 161.842 0.343 o
2 4 8 1422.650 1420.710 21.278 11.524 o
2 4 9 932.429 981.739 17.923 18.304 o
2 4 10 4364.840 4174.300 66.296 2.141 o
2 4 11 22008.800 21455.100 346.204 0.113 o
2 4 12 1573.330 1556.360 27.505 9.440 o
2 4 13 43.555 69.378 5.095 348.917 o
2 4 14 1086.120 1122.250 20.686 15.047 o
2 4 15 8915.990 8939.880 134.671 0.619 o
2 4 16 468.612 446.574 12.630 40.451 o
2 4 17 505.560 502.329 13.623 36.253 o
2 4 18 2647.360 2712.310 46.584 4.270 o
2 4 19 4063.760 4185.660 72.852 2.107 o
2 4 20 56.687 58.700 7.561 245.353 o
2 4 21 1906.240 1857.730 37.221 6.746 o
2 4 22 386.239 341.414 15.185 43.669 o
2 4 23 416.063 385.494 15.946 39.642 o
2 4 24 503.536 486.721 22.674 26.418 o
2 5 0 4565.300 4179.610 56.125 2.260 o
2 5 1 3981.860 3706.980 50.376 2.760 o
2 5 2 6002.030 5947.720 79.423 1.346 o
2 5 3 5029.420 4694.530 59.172 1.956 o
2 5 4 615.433 563.743 10.415 33.783 o
2 5 5 3144.970 3004.090 39.641 3.955 o
2 5 6 15491.200 15220.900 194.457 0.259 o
2 5 7 743.579 761.617 12.611 25.761 o
2 5 8 1275.580 1291.820 20.051 13.085 o
2 5 9 3917.040 3883.040 59.442 2.525 o
2 5 10 6042.810 5819.000 92.024 1.234 o
2 5 11 493.193 453.793 10.608 41.522 o
2 5 12 8735.580 8871.650 138.733 0.615 o
2 5 13 1223.360 1257.380 22.757 12.926 o
2 5 14 5596.110 5623.480 86.846 1.369 o
2 5 15 101.284 118.923 7.057 171.672 o
2 5 16 6521.810 6640.240 101.423 1.046 o
2 5 17 2754.130 2806.060 48.138 4.037 o
2 5 18 12.238 29.776 6.395 496.187 o
2 5 19 418.132 376.918 12.873 44.830 o
2 5 20 2489.250 2475.030 44.218 4.718 o
2 5 21 712.038 736.693 21.094 21.495 o
2 5 22 45.020 37.765 8.489 251.595 o
2 5 23 728.756 681.066 22.266 20.928 o
2 5 24 1310.300 1202.890 30.560 10.735 o
2 6 0 21395.800 20492.600 245.939 0.151 o
2 6 1 294.055 282.088 6.457 75.593 o
2 6 2 137.144 166.572 5.070 149.984 o
2 6 3 338.585 295.148 6.539 67.782 o
2 6 4 20558.600 19940.400 253.993 0.155 o
2 6 5 871.507 768.354 13.448 22.681 o
2 6 6 28.492 79.803 4.730 401.227 o
2 6 7 363.138 332.493 11.672 52.520 o
2 6 8 14416.600 14197.700 188.191 0.288 o
2 6 9 911.009 834.213 14.388 21.049 o
2 6 10 6012.030 6093.980 85.707 1.275 o
2 6 11 705.976 688.361 17.151 24.604 o
2 6 12 6053.580 6027.560 88.180 1.251 o
2 6 13 118.989 110.219 6.941 163.067 o
2 6 14 7546.820 7633.600 121.149 0.793 o
2 6 15 25.462 18.213 5.526 533.564 o
2 6 16 410.913 418.724 12.693 44.298 o
2 6 17 75.650 62.324 7.178 225.132 o
2 6 18 4640.360 4510.080 71.433 1.908 o
2 6 19 278.235 263.309 14.447 55.934 o
2 6 20 7.391 18.080 7.413 456.241 o
2 6 21 205.727 196.162 10.796 84.041 o
2 6 22 2610.340 2528.100 48.419 4.300 o
2 6 23 209.623 211.413 10.813 81.742 o
2 7 0 300.936 315.250 7.289 70.032 o
2 7 1 56.762 50.014 3.833 385.233 o
2 7 2 19113.400 18575.100 245.201 0.173 o
2 7 3 473.585 471.111 9.117 43.868 o
2 7 4 269.238 261.175 9.824 71.552 o
2 7 5 2992.900 2948.160 43.073 3.984 o
2 7 6 13750.900 13567.300 193.863 0.298 o
2 7 7 898.262 888.244 16.854 19.801 o
2 7 8 1322.320 1373.310 22.741 11.948 o
2 7 9 2673.930 2611.350 39.186 4.708 o
2 7 10 5748.190 5907.750 90.700 1.283 o
2 7 11 248.234 240.564 9.584 77.338 o
2 7 12 3169.920 3235.200 52.097 3.352 o
2 7 13 2821.860 2907.350 47.658 3.951 o
2 7 14 928.599 981.235 20.761 17.235 o
2 7 15 63.600 55.779 6.420 269.855 o
2 7 16 5143.970 5321.050 80.256 1.558 o
2 7 17 370.131 361.019 11.880 50.426 o
2 7 18 7.551 27.051 6.669 506.528 o
2 7 19 677.122 677.542 20.301 23.099 o
2 7 20 2594.810 2595.740 47.571 4.330 o
2 7 21 192.103 180.361 12.141 81.358 o
2 7 22 109.371 107.168 9.389 140.460 o
2 8 0 4634.410 4429.590 59.156 2.133 o
2 8 1 5449.340 5463.780 77.339 1.516 o
2 8 2 42.619 33.103 3.623 511.891 o
2 8 3 3374.640 3386.820 49.161 3.262 o
2 8 4 3460.480 3446.170 54.498 3.013 o
2 8 5 5284.810 5371.970 82.726 1.495 o
2 8 6 72.273 66.230 6.039 255.123 o
2 8 7 4331.090 4471.970 67.644 2.076 o
2 8 8 3539.840 3557.890 54.732 2.927 o
2 8 9 424.831 438.308 12.890 42.627 o
2 8 10 318.703 298.460 10.529 60.934 o
2 8 11 4165.320 4251.160 67.376 2.175 o
2 8 12 606.986 589.764 15.302 29.590 o
2 8 13 53.467 59.637 6.476 284.682 o
2 8 14 2366.300 2453.800 44.172 4.887 o
2 8 15 1903.670 1866.880 34.331 7.059 o
2 8 16 74.070 75.371 8.673 187.409 o
2 8 17 935.667 993.143 25.208 15.366 o
2 8 18 868.051 886.365 22.387 17.738 o
2 8 19 1285.830 1282.520 29.671 10.864 o
2 8 20 0.926 -4.795 7.640 525.506 o
2 9 0 6.591 -25.198 6.057 740.524 o
2 9 1 3313.590 3460.840 61.751 2.857 o
2 9 2 347.373 321.355 10.744 56.376 o
2 9 3 7803.460 7944.240 115.659 0.790 o
2 9 4 28.868 4.008 5.139 607.692 o
2 9 5 4453.590 4659.010 80.695 1.784 o
2 9 6 167.700 170.442 8.567 109.948 o
2 9 7 2360.420 2464.600 43.743 4.917 o
2 9 8 143.687 141.369 9.217 118.911 o
2 9 9 6949.430 7108.560 114.724 0.895 o
2 9 10 114.099 117.721 8.873 141.134 o
2 9 11 8.650 30.569 7.290 429.701 o
2 9 12 36.404 22.228 6.754 370.938 o
2 9 13 4194.590 4332.410 80.222 1.901 o
2 9 14 8.805 -4.304 8.447 396.268 o
2 9 15 401.341 439.485 26.312 25.187 o
2 9 16 0.203 -3.724 8.080 474.512 o
2 9 17 2154.030 2109.580 42.924 5.518 o
2 9 18 237.348 243.312 12.132 69.246 o
2 10 0 1388.980 1320.520 26.703 10.910 o
2 10 1 5578.370 5757.620 89.025 1.338 o
2 10 2 9.493 -10.553 8.719 371.567 o
2 10 3 1312.570 1362.810 27.021 11.119 o
2 10 4 1393.870 1426.090 28.983 10.188 o
2 10 5 1643.230 1694.730 31.618 8.339 o
2 10 6 8.923 7.874 6.280 624.837 o
2 10 7 4787.160 5016.860 83.067 1.629 o
2 10 8 1030.280 1045.290 24.463 14.627 o
2 10 9 208.030 242.266 11.443 76.486 o
2 10 10 177.958 164.092 10.382 96.171 o
2 10 11 3868.290 3869.900 69.641 2.301 o
2 10 12 191.477 175.454 10.937 88.406 o
2 10 13 93.901 115.798 11.907 117.010 o
2 10 14 427.328 391.961 17.247 36.960 o
2 10 15 2230.550 2201.720 47.051 5.015 o
2 10 16 35.068 47.907 9.736 218.393 o
2 11 0 406.163 391.409 17.952 36.758 o
2 11 1 211.950 192.554 12.478 75.282 o
2 11 2 2997.760 3076.630 54.650 3.429 o
2 11 3 1179.930 1211.070 27.495 12.138 o
2 11 4 0.239 -0.029 6.910 647.893 o
2 11 5 460.942 407.474 13.104 41.197 o
2 11 6 2872.420 2894.380 52.125 3.703 o
2 11 7 46.352 55.836 9.217 214.544 o
2 11 8 657.295 670.221 20.459 23.411 o
2 11 9 1864.930 1924.150 39.541 6.511 o
2 11 10 1310.980 1266.500 30.884 10.514 o
2 11 11 43.089 58.836 9.260 215.483 o
2 11 12 1172.520 1158.730 31.247 11.342 o
2 11 13 1110.390 1053.100 28.297 12.810 o
2 11 14 526.541 519.408 24.461 23.920 o
2 12 0 2338.860 2352.320 55.474 4.224 o
2 12 1 54.058 10.734 13.729 131.468 o
2 12 2 160.200 166.708 16.020 67.855 o
2 12 3 0.383 -35.382 10.646 273.310 o
2 12 4 2394.460 2275.060 42.264 5.100 o
2 12 5 0.108 -25.903 9.531 341.575 o
2 12 6 375.616 390.688 16.289 40.918 o
2 12 7 0.490 -5.355 9.650 332.112 o
2 12 8 2260.330 2161.440 45.730 5.103 o
2 12 9 1.823 -22.389 8.016 472.595 o
2 12 10 952.294 947.840 24.410 15.728 o
2 13 0 243.300 222.844 15.993 56.128 o
2 13 1 77.671 37.128 12.784 128.774 o
2 13 2 2824.830 2865.370 63.079 3.257 o
2 13 3 278.094 236.165 15.326 54.565 o
2 13 4 28.497 38.435 12.946 150.862 o
2 13 5 509.145 425.784 20.399 29.481 o
3 0 0 13933.900 16138.800 356.123 0.154 o
3 0 2 67899.100 74225.000 1406.570 0.009 o
3 0 4 643.336 724.680 14.103 27.713 o
3 0 6 66691.200 65369.700 1405.440 0.010 o
3 0 8 199.727 184.002 7.074 106.158 o
3 0 10 25196.700 25274.100 427.231 0.081 o
3 0 12 4360.950 4436.130 88.687 1.699 o
3 0 14 3476.850 3568.810 71.778 2.455 o
3 0 16 6372.900 6479.300 176.590 0.623 o
3 0 18 360.841 389.152 21.824 32.503 o
3 0 20 5249.440 5313.990 116.598 1.135 o
3 0 22 109.455 126.275 13.745 94.125 o
3 0 24 3290.670 3326.250 85.861 2.180 o
3 1 0 50433.700 54464.500 657.636 0.026 o
3 1 1 7041.090 7405.810 75.300 1.109 o
3 1 2 6352.180 6441.600 77.406 1.264 o
3 1 3 10946.000 11252.200 201.980 0.358 o
3 1 4 60781.500 60998.600 842.606 0.017 o
3 1 5 13054.700 12164.500 231.167 0.276 o
3 1 6 2469.230 2679.840 39.212 4.926 o
3 1 7 610.302 655.302 9.914 32.678 o
3 1 8 18312.400 18366.800 264.282 0.171 o
3 1 9 3404.830 3372.830 45.628 3.364 o
3 1 10 6318.340 6321.620 94.454 1.142 o
3 1 11 9978.390 9739.050 124.748 0.578 o
3 1 12 15235.700 15263.300 194.630 0.262 o
3 1 13 81.197 74.716 3.605 284.674 o
3 1 14 3600.140 3722.530 53.005 2.897 o
3 1 15 476.057 489.828 11.293 40.660 o
3 1 16 1367.960 1406.430 24.301 11.283 o
3 1 17 1232.380 1222.120 21.626 13.262 o
3 1 18 8270.260 8176.540 128.977 0.694 o
3 1 19 1673.560 1659.140 30.995 8.388 o
3 1 20 153.241 146.611 8.654 118.786 o
3 1 21 464.155 443.650 14.523 38.178 o
3 1 22 2504.450 2506.060 50.430 4.300 o
3 1 23 453.264 465.839 19.704 31.339 o
3 1 24 401.666 386.688 15.519 41.025 o
3 1 25 800.419 792.135 23.603 18.475 o
3 2 0 12015.900 11682.500 209.976 0.322 o
3 2 1 5387.850 5497.460 72.495 1.581 o
3 2 2 995.299 960.688 16.341 18.243 o
3 2 3 17526.000 17472.800 362.130 0.132 o
3 2 4 6395.760 6725.860 88.691 1.150 o
3 2 5 20061.900 19278.600 436.105 0.097 o
3 2 6 4713.640 4687.900 66.883 1.936 o
3 2 7 14974.400 14464.100 201.686 0.265 o
3 2 8 3282.000 3184.200 42.678 3.636 o
3 2 9 11061.000 10783.800 137.694 0.482 o
3 2 10 2858.740 2871.750 39.320 4.332 o
3 2 11 2747.290 2600.200 38.875 4.641 o
3 2 12 3689.410 3653.960 51.786 2.900 o
3 2 13 10844.500 10801.100 160.584 0.442 o
3 2 14 3622.740 3561.370 52.919 2.932 o
3 2 15 665.158 686.122 13.629 27.976 o
3 2 16 2262.570 2286.540 43.019 5.221 o
3 2 17 4380.510 4435.730 72.467 1.977 o
3 2 18 555.817 562.881 19.439 27.523 o
3 2 19 1559.240 1583.430 29.631 9.106 o
3 2 20 809.025 833.630 20.836 19.533 o
3 2 21 1363.440 1338.580 29.637 10.384 o
3 2 22 0.026 -13.497 6.860 659.648 o
3 2 23 1664.480 1653.250 38.107 7.435 o
3 2 24 246.959 207.450 11.292 73.683 o
3 2 25 715.751 745.360 22.742 20.357 o
3 3 0 1.678 32.469 1.395 1910.980 o
3 3 1 33642.400 31995.900 1146.940 0.019 o
3 3 2 2615.980 2679.630 38.881 4.755 o
3 3 3 12315.400 12009.600 213.297 0.310 o
3 3 4 1325.310 1329.430 19.051 12.829 o
3 3 5 30077.500 26786.300 961.359 0.026 o
3 3 6 420.774 383.019 7.981 52.099 o
3 3 7 15856.400 15697.900 213.495 0.236 o
3 3 8 116.512 121.172 3.773 195.290 o
3 3 9 1558.190 1573.130 24.258 9.978 o
3 3 10 3.981 9.553 2.264 2564.900 o
3 3 11 29943.400 29943.100 469.072 0.063 o
3 3 12 101.308 133.254 6.011 179.258 o
3 3 13 46.166 69.697 4.860 349.228 o
3 3 14 1987.850 1923.240 31.863 7.053 o
3 3 15 6568.520 6640.900 100.441 1.048 o
3 3 16 10.610 10.999 4.550 925.313 o
3 3 17 1088.860 1124.160 22.622 14.430 o
3 3 18 359.523 350.269 11.527 52.387 o
3 3 19 5575.200 5656.470 95.838 1.277 o
3 3 20 0.494 -11.299 5.523 1005.350 o
3 3 21 1269.980 1271.410 27.848 11.389 o
3 3 22 0.012 -11.389 8.675 412.611 o
3 3 23 428.959 373.722 14.425 41.752 o
3 3 24 4.132 -3.182 7.558 514.054 o
3 4 0 8075.470 7862.050 100.505 0.842 o
3 4 1 674.773 719.613 11.001 28.948 o
3 4 2 4218.090 4235.120 56.873 2.375 o
3 4 3 14681.000 14820.500 195.146 0.273 o
3 4 4 10.864 22.523 2.012 1429.320 o
3 4 5 7162.670 6840.110 87.013 1.057 o
3 4 6 5691.530 5646.330 66.861 1.560 o
3 4 7 1758.720 1737.730 23.235 8.983 o
3 4 8 259.581 264.896 6.098 84.447 o
3 4 9 15409.000 14779.800 209.571 0.250 o
3 4 10 3979.870 3749.400 60.140 2.510 o
3 4 11 40.125 83.908 5.337 328.073 o
3 4 12 1932.890 1888.650 31.190 7.302 o
3 4 13 11304.300 11104.100 165.522 0.415 o
3 4 14 1406.830 1407.600 24.806 10.980 o
3 4 15 52.470 67.592 6.186 287.940 o
3 4 16 1303.820 1343.540 24.576 11.748 o
3 4 17 4014.300 4147.990 68.338 2.227 o
3 4 18 916.908 902.164 20.735 17.818 o
3 4 19 564.126 593.754 16.688 29.500 o
3 4 20 1066.460 1065.120 27.335 13.351 o
3 4 21 1412.920 1388.430 29.438 10.099 o
3 4 22 29.236 15.526 7.490 362.271 o
3 4 23 1324.630 1287.380 31.456 10.284 o
3 4 24 960.985 976.789 24.723 15.402 o
3 5 0 10327.300 10098.200 125.976 0.551 o
3 5 1 5998.990 5615.390 87.725 1.295 o
3 5 2 504.325 535.714 10.067 39.434 o
3 5 3 932.758 839.453 14.066 20.794 o
3 5 4 16475.000 16059.900 198.596 0.238 o
3 5 5 1827.240 1791.000 23.264 8.639 o
3 5 6 116.002 114.163 4.081 196.455 o
3 5 7 8183.240 7870.000 98.611 0.841 o
3 5 8 8274.530 7878.720 98.431 0.834 o
3 5 9 554.399 503.581 10.022 37.867 o
3 5 10 3914.950 3891.100 59.721 2.517 o
3 5 11 1912.590 1840.570 30.187 7.527 o
3 5 12 8527.070 8408.780 131.978 0.662 o
3 5 13 1.665 -1.538 4.385 1511.030 o
3 5 14 1924.470 2000.440 34.218 6.868 o
3 5 15 2528.070 2533.660 41.645 4.795 o
3 5 16 2061.690 2084.820 35.605 6.350 o
3 5 17 138.479 145.597 7.959 131.068 o
3 5 18 4468.730 4529.780 74.698 1.899 o
3 5 19 741.248 758.920 19.233 21.987 o
3 5 20 804.746 834.093 23.277 18.342 o
3 5 21 990.282 1024.120 24.877 14.896 o
3 5 22 1652.800 1596.900 32.343 8.358 o
3 5 23 358.616 343.459 13.928 47.781 o
3 6 0 8420.640 8281.240 106.941 0.771 o
3 6 1 440.786 344.650 7.730 52.376 o
3 6 2 23327.700 22739.700 309.740 0.116 o
3 6 3 4.017 12.368 2.905 1873.280 o
3 6 4 287.242 319.000 9.691 65.583 o
3 6 5 185.773 178.989 5.142 121.925 o
3 6 6 18895.700 18766.400 247.722 0.173 o
3 6 7 30.744 22.806 3.714 652.822 o
3 6 8 602.360 660.147 11.782 31.521 o
3 6 9 0.440 3.975 3.677 2009.640 o
3 6 10 10458.800 10311.900 142.922 0.501 o
3 6 11 20.847 23.760 4.318 692.594 o
3 6 12 2457.370 2501.960 40.662 4.970 o
3 6 13 618.203 615.174 15.335 28.894 o
3 6 14 4549.130 4617.140 71.993 1.910 o
3 6 15 0.042 4.677 5.456 980.676 o
3 6 16 4149.630 4220.670 69.981 2.132 o
3 6 17 74.641 74.660 6.999 222.362 o
3 6 18 596.109 618.087 17.448 27.650 o
3 6 19 143.273 128.394 9.659 117.787 o
3 6 20 3399.310 3427.720 65.800 2.695 o
3 6 21 0.991 -0.251 7.505 543.737 o
3 6 22 0.222 1.510 7.007 622.616 o
3 7 0 13084.200 12876.100 170.852 0.344 o
3 7 1 2589.180 2528.940 34.785 5.131 o
3 7 2 1021.260 1068.550 17.131 17.051 o
3 7 3 2013.330 1931.080 27.298 7.434 o
3 7 4 14651.600 14212.600 188.278 0.284 o
3 7 5 3689.130 3637.240 50.694 2.935 o
3 7 6 167.772 225.718 8.892 99.550 o
3 7 7 814.284 766.851 15.285 22.855 o
3 7 8 9520.940 9389.120 130.374 0.592 o
3 7 9 186.625 188.596 7.661 106.415 o
3 7 10 139.222 153.874 7.093 136.189 o
3 7 11 3548.830 3580.990 52.752 2.975 o
3 7 12 3715.200 3745.220 59.581 2.648 o
3 7 13 2.502 1.118 5.329 1007.240 o
3 7 14 2429.830 2493.720 42.399 4.898 o
3 7 15 499.841 456.632 13.527 37.589 o
3 7 16 930.624 978.710 20.645 17.273 o
3 7 17 27.145 26.635 6.476 417.623 o
3 7 18 3067.160 3216.590 52.331 3.423 o
3 7 19 1545.330 1606.680 34.997 8.272 o
3 7 20 6.310 13.895 7.639 450.562 o
3 7 21 67.080 51.435 8.680 206.672 o
3 8 0 186.133 192.010 5.845 115.722 o
3 8 1 1588.880 1545.700 23.882 9.962 o
3 8 2 4311.610 4288.990 57.386 2.315 o
3 8 3 10219.200 10162.200 131.549 0.541 o
3 8 4 112.134 114.502 6.322 174.186 o
3 8 5 6546.100 6637.150 97.146 1.074 o
3 8 6 2256.570 2254.160 38.118 5.631 o
3 8 7 4601.240 4751.050 71.584 1.883 o
3 8 8 7.148 16.951 5.356 754.592 o
3 8 9 4241.740 4335.380 68.449 2.113 o
3 8 10 1478.020 1492.320 27.662 9.930 o
3 8 11 336.166 365.254 11.586 53.586 o
3 8 12 111.727 97.073 7.694 163.534 o
3 8 13 2631.810 2666.510 46.964 4.289 o
3 8 14 674.181 708.774 19.062 23.727 o
3 8 15 4.141 1.616 6.982 589.373 o
3 8 16 1231.780 1299.240 27.498 11.600 o
3 8 17 3558.900 3688.520 66.748 2.536 o
3 8 18 107.116 95.927 10.693 129.016 o
3 8 19 1004.970 1042.230 27.204 13.904 o
3 8 20 1000.010 1024.230 27.197 14.008 o
3 9 0 16.346 -3.157 6.212 601.373 o
3 9 1 9860.130 10097.600 141.204 0.532 o
3 9 2 112.801 91.201 5.977 188.356 o
3 9 3 4104.390 4168.510 60.501 2.359 o
3 9 4 198.819 193.533 8.511 97.572 o
3 9 5 4550.010 4800.500 72.283 1.879 o
3 9 6 186.585 172.748 8.880 101.774 o
3 9 7 3615.220 3819.710 64.466 2.545 o
3 9 8 15.897 16.667 7.394 419.439 o
3 9 9 1839.070 1992.290 37.425 6.724 o
3 9 10 10.874 -12.026 7.045 532.622 o
3 9 11 3960.870 4043.940 68.422 2.263 o
3 9 12 19.742 12.849 6.941 449.433 o
3 9 13 1.356 28.158 7.804 424.121 o
3 9 14 115.042 98.602 9.562 137.693 o
3 9 15 3445.360 3575.540 69.653 2.527 o
3 9 16 144.711 139.138 11.343 101.892 o
3 9 17 384.363 345.207 15.370 43.322 o
3 9 18 7.916 -5.424 7.842 457.990 o
3 10 0 381.828 361.740 13.323 46.809 o
3 10 1 634.130 632.482 16.661 27.186 o
3 10 2 2314.960 2326.990 40.787 5.283 o
3 10 3 4045.260 4126.930 72.784 2.124 o
3 10 4 0.975 -10.999 5.983 849.271 o
3 10 5 2048.230 2142.580 37.815 6.117 o
3 10 6 2059.510 2119.390 36.381 6.249 o
3 10 7 1418.160 1477.340 28.884 9.994 o
3 10 8 4.048 3.316 6.966 585.171 o
3 10 9 3444.930 3614.560 62.304 2.734 o
3 10 10 1119.980 1125.720 25.819 13.243 o
3 10 11 36.502 59.989 9.348 220.466 o
3 10 12 215.236 189.803 13.566 70.180 o
3 10 13 2946.390 2909.970 60.762 3.265 o
3 10 14 284.320 279.932 15.245 52.476 o
3 10 15 107.850 121.602 11.744 112.673 o
3 10 16 631.989 583.790 20.208 24.922 o
3 11 0 3109.580 3374.480 70.176 2.702 o
3 11 1 978.835 932.260 25.406 15.181 o
3 11 2 362.661 372.805 14.332 45.759 o
3 11 3 83.452 58.294 9.037 179.667 o
3 11 4 2805.710 2818.730 48.681 3.957 o
3 11 5 269.873 227.237 10.984 70.004 o
3 11 6 10.365 29.170 11.081 217.603 o
3 11 7 1085.650 1126.040 26.858 13.165 o
3 11 8 1990.740 1879.640 53.219 5.016 o
3 11 9 75.053 71.845 10.105 161.784 o
3 11 10 306.418 284.532 14.019 53.739 o
3 11 11 574.146 508.154 18.782 28.380 o
3 11 12 1846.780 1863.420 41.835 6.357 o
3 11 13 19.640 37.491 8.980 278.832 o
3 12 0 1577.140 1634.350 49.333 6.180 o
3 12 1 33.921 1.153 12.801 162.193 o
3 12 2 2880.550 2955.960 67.058 3.034 o
3 12 3 0.952 -19.057 9.247 359.984 o
3 12 4 164.992 168.897 12.822 83.824 o
3 12 5 16.991 -4.523 9.831 281.770 o
3 12 6 2862.300 2796.640 54.664 3.632 o
3 12 7 13.958 -8.199 10.349 262.656 o
3 12 8 427.493 448.279 22.442 28.934 o
3 12 9 29.976 12.721 8.304 316.748 o
3 12 10 1941.630 1868.550 41.983 6.161 o
3 13 0 1978.030 1973.910 48.064 5.428 o
3 13 1 573.082 510.795 21.435 25.853 o
3 13 2 386.302 383.576 17.797 38.011 o
3 13 3 84.772 53.880 11.956 133.064 o
3 13 4 1640.330 1473.570 39.619 7.506 o
4 0 0 17571.200 20280.100 386.077 0.118 o
4 0 2 370.392 529.082 14.959 39.940 o
4 0 4 102013.000 110033.000 2093.610 0.004 o
4 0 6 6355.410 6784.870 123.006 0.907 o
4 0 10 2336.990 2447.770 46.710 4.754 o
4 0 12 17227.000 16505.400 355.709 0.138 o
4 0 14 1777.890 1842.300 43.105 6.367 o
4 0 16 2224.430 2360.960 60.156 4.025 o
4 0 18 5699.330 5697.890 123.888 1.006 o
4 0 20 894.996 900.133 30.712 13.923 o
4 0 22 5644.180 5678.900 137.623 0.906 o
4 0 24 182.692 206.549 18.587 53.271 o
4 1 0 10294.300 10846.100 128.816 0.530 o
4 1 1 6399.170 7016.930 79.824 1.195 o
4 1 2 45508.900 48915.900 654.872 0.029 o
4 1 3 15771.200 15948.200 319.004 0.165 o
4 1 4 6491.340 6545.730 106.710 1.017 o
4 1 5 2797.610 3087.060 44.331 4.047 o
4 1 6 35564.100 32115.400 1628.270 0.010 o
4 1 7 5163.250 5049.540 77.396 1.620 o
4 1 8 2076.780 1998.810 30.261 6.908 o
4 1 9 5685.830 5629.490 77.902 1.447 o
4 1 10 14415.300 15032.000 205.110 0.265 o
4 1 11 6499.980 6279.060 87.042 1.179 o
4 1 12 131.732 159.026 4.470 160.455 o
4 1 13 3694.850 3611.650 53.231 2.868 o
4 1 14 6450.290 6255.490 90.334 1.161 o
4 1 15 266.560 248.130 7.839 79.475 o
4 1 16 5797.270 5591.490 108.849 1.129 o
4 1 17 1801.020 1811.000 32.808 7.562 o
4 1 18 2028.380 2010.890 36.287 6.427 o
4 1 19 64.377 45.085 7.254 253.016 o
4 1 20 2805.170 2808.380 48.512 3.970 o
4 1 21 890.587 917.208 22.426 17.303 o
4 1 22 25.842 24.391 8.308 312.154 o
4 1 23 699.898 728.501 22.691 20.737 o
4 1 24 3255.480 3312.730 63.906 2.855 o
4 2 0 7080.040 7383.170 129.549 0.792 o
4 2 1 23066.400 22333.300 1133.720 0.021 o
4 2 2 8493.540 8520.080 128.948 0.672 o
4 2 3 18611.400 19587.800 635.022 0.059 o
4 2 4 4802.180 4627.690 69.775 1.873 o
4 2 5 42576.600 39928.300 2024.620 0.007 o
4 2 6 683.762 708.306 13.301 27.430 o
4 2 7 9244.350 9304.160 143.629 0.567 o
4 2 8 4752.260 4850.340 75.744 1.764 o
4 2 9 7012.440 6604.290 87.948 1.084 o
4 2 10 1620.050 1566.730 29.535 8.933 o
4 2 11 15092.400 14705.200 200.917 0.262 o
4 2 12 4285.840 4149.470 62.736 2.245 o
4 2 13 2829.820 2730.520 43.139 4.252 o
4 2 14 2001.290 2045.380 32.023 6.862 o
4 2 15 7576.600 7631.580 110.258 0.845 o
4 2 16 2848.970 2841.970 47.776 3.951 o
4 2 17 242.028 232.174 10.062 77.298 o
4 2 18 2176.880 2211.290 42.675 5.427 o
4 2 19 6102.300 6127.870 98.237 1.151 o
4 2 20 697.472 707.611 19.212 23.205 o
4 2 21 986.204 982.847 23.907 15.457 o
4 2 22 1054.660 1030.560 26.284 13.892 o
4 2 23 1301.950 1286.510 32.574 10.142 o
4 2 24 0.119 -11.932 7.865 501.304 o
4 3 0 338.701 319.482 6.363 66.484 o
4 3 1 2048.590 2226.380 31.312 6.618 o
4 3 2 785.095 802.925 12.202 24.608 o
4 3 3 50163.000 49452.500 616.693 0.028 o
4 3 4 590.354 658.309 11.160 32.423 o
4 3 5 5489.070 5472.960 78.229 1.497 o
4 3 6 1165.880 1212.790 17.960 14.724 o
4 3 7 9181.980 9456.210 135.752 0.590 o
4 3 8 1637.410 1608.730 24.503 9.535 o
4 3 9 15551.100 15782.000 215.027 0.238 o
4 3 10 6.142 23.441 3.522 1164.400 o
4 3 11 5006.820 4726.990 68.620 1.820 o
4 3 12 684.272 650.147 13.507 28.030 o
4 3 13 14257.100 14485.300 214.399 0.263 o
4 3 14 122.162 115.152 6.011 169.582 o
4 3 15 5.301 20.383 4.649 913.854 o
4 3 16 9.366 2.294 5.306 850.073 o
4 3 17 11659.100 11859.700 185.466 0.364 o
4 3 18 5.061 -0.668 5.432 925.861 o
4 3 19 114.607 113.654 7.596 157.049 o
4 3 20 4.368 -2.643 5.680 868.903 o
4 3 21 2156.890 2077.190 41.130 5.692 o
4 3 22 77.138 54.933 9.599 175.703 o
4 3 23 1498.770 1481.310 33.792 8.812 o
4 3 24 7.053 2.865 8.370 404.256 o
4 4 0 856.806 882.325 13.865 21.760 o
4 4 1 47871.600 42556.300 2158.530 0.006 o
4 4 2 2264.810 2446.560 33.632 5.792 o
4 4 3 2618.780 2725.980 36.184 4.872 o
4 4 4 9885.610 10037.500 128.347 0.566 o
4 4 5 12743.000 12823.400 163.844 0.361 o
4 4 6 360.305 376.059 7.963 57.938 o
4 4 7 4357.230 4390.660 55.541 2.312 o
4 4 8 2285.330 2247.490 35.423 5.796 o
4 4 9 2481.660 2538.120 37.913 5.087 o
4 4 10 2863.390 2774.050 43.215 4.191 o
4 4 11 13339.700 13231.500 204.899 0.295 o
4 4 12 3248.930 3155.630 49.498 3.422 o
4 4 13 800.588 841.223 16.783 21.682 o
4 4 14 754.877 733.809 16.200 23.777 o
4 4 15 10457.100 10615.100 158.816 0.460 o
4 4 16 705.449 721.395 16.443 24.742 o
4 4 17 13.197 19.584 6.331 531.264 o
4 4 18 1541.420 1549.710 29.893 9.191 o
4 4 19 5385.810 5470.410 89.133 1.393 o
4 4 20 537.608 548.340 25.105 22.912 o
4 4 21 441.736 401.045 17.832 35.342 o
4 4 22 426.883 373.961 15.379 40.311 o
4 4 23 1306.970 1312.480 29.488 10.733 o
4 5 0 12960.500 12346.800 162.932 0.363 o
4 5 1 496.876 490.822 9.236 41.838 o
4 5 2 17972.800 17559.900 239.564 0.189 o
4 5 3 4608.110 4560.010 63.848 2.039 o
4 5 4 2746.730 2780.240 37.297 4.615 o
4 5 5 1513.860 1430.530 19.227 11.341 o
4 5 6 10932.000 11200.000 143.821 0.467 o
4 5 7 4628.480 4615.410 58.881 2.107 o
4 5 8 1558.750 1484.500 23.599 10.277 o
4 5 9 2155.190 2112.830 32.221 6.433 o
4 5 10 9465.520 9349.750 133.609 0.586 o
4 5 11 144.151 137.468 5.811 148.791 o
4 5 12 1493.090 1529.120 27.658 9.791 o
4 5 13 1997.610 2094.050 35.622 6.469 o
4 5 14 4630.910 4794.520 74.395 1.823 o
4 5 15 579.067 574.534 14.774 31.122 o
4 5 16 4806.460 4913.550 80.415 1.674 o
4 5 17 2044.510 2163.940 41.129 5.806 o
4 5 18 2425.450 2552.950 45.125 4.690 o
4 5 19 88.736 84.307 7.984 182.644 o
4 5 20 1516.370 1425.980 30.146 9.474 o
4 5 21 1068.990 1039.450 25.127 14.129 o
4 5 22 30.257 32.002 8.332 291.558 o
4 5 23 337.089 311.646 13.203 52.117 o
4 6 0 13201.800 13139.500 173.687 0.335 o
4 6 1 141.900 155.719 5.174 149.623 o
4 6 2 4530.400 4591.090 67.804 1.991 o
4 6 3 16.156 14.434 3.148 1086.310 o
4 6 4 17757.700 17511.800 239.527 0.191 o
4 6 5 216.090 219.371 6.606 98.350 o
4 6 6 266.057 308.862 7.142 76.304 o
4 6 7 424.143 392.684 8.024 51.371 o
4 6 8 11725.500 11735.500 151.211 0.421 o
4 6 9 1101.060 999.465 19.121 15.954 o
4 6 10 1046.690 1118.200 19.912 15.659 o
4 6 11 296.201 288.181 9.606 66.632 o
4 6 12 9721.330 9923.850 156.037 0.503 o
4 6 13 51.930 40.822 6.304 316.980 o
4 6 14 2716.840 2784.240 48.044 4.088 o
4 6 15 76.127 81.243 7.367 208.596 o
4 6 16 1462.670 1483.600 27.686 10.010 o
4 6 17 30.842 24.579 6.485 405.274 o
4 6 18 2782.770 2757.410 50.935 3.893 o
4 6 19 41.715 38.490 8.176 268.083 o
4 6 20 383.954 394.368 14.153 44.148 o
4 6 21 35.966 25.930 7.744 313.001 o
4 6 22 2207.600 2121.030 51.200 4.778 o
4 7 0 3563.740 3641.140 50.526 3.014 o
4 7 1 7.081 2.072 3.382 1733.770 o
4 7 2 8114.370 7998.090 103.721 0.819 o
4 7 3 4525.290 4354.180 59.744 2.176 o
4 7 4 874.684 944.902 17.580 19.426 o
4 7 5 1628.370 1607.180 23.608 9.703 o
4 7 6 12441.800 12491.500 166.269 0.369 o
4 7 7 617.036 606.377 12.678 31.220 o
4 7 8 7.063 41.224 4.726 698.454 o
4 7 9 2846.160 2745.630 47.409 4.016 o
4 7 10 7716.950 7715.860 113.057 0.817 o
4 7 11 892.683 889.589 20.369 18.336 o
4 7 12 1207.480 1267.070 24.250 12.629 o
4 7 13 1687.030 1690.120 30.438 8.374 o
4 7 14 1731.920 1731.330 30.566 8.154 o
4 7 15 108.303 116.091 7.600 160.464 o
4 7 16 1285.550 1274.450 24.673 12.030 o
4 7 17 1837.480 1899.050 33.897 7.229 o
4 7 18 289.356 265.599 11.282 64.063 o
4 7 19 70.362 55.918 7.975 217.078 o
4 7 20 2111.180 2099.150 40.962 5.763 o
4 8 0 2301.820 2249.320 31.849 6.035 o
4 8 1 4178.780 4181.670 56.136 2.419 o
4 8 2 938.556 940.790 15.772 19.314 o
4 8 3 2269.340 2326.020 34.072 5.858 o
4 8 4 2333.190 2354.150 35.707 5.603 o
4 8 5 7320.930 7309.550 99.283 0.941 o
4 8 6 16.530 25.361 6.398 482.974 o
4 8 7 4577.030 4568.910 70.972 1.926 o
4 8 8 3648.340 3797.070 60.532 2.642 o
4 8 9 2709.430 2895.770 47.768 4.056 o
4 8 10 5.262 5.357 5.661 809.130 o
4 8 11 4212.230 4255.650 65.226 2.202 o
4 8 12 825.228 785.734 19.290 20.440 o
4 8 13 554.501 581.459 18.410 28.300 o
4 8 14 775.900 808.022 20.644 20.270 o
4 8 15 1806.520 1733.900 42.353 6.502 o
4 8 16 321.942 309.962 14.807 49.591 o
4 8 17 141.941 166.966 10.418 105.587 o
4 8 18 367.259 319.907 14.320 47.188 o
4 8 19 1803.520 1797.200 38.245 6.922 o
4 9 0 360.639 341.916 10.568 54.598 o
4 9 1 204.238 235.047 7.941 93.634 o
4 9 2 152.745 162.578 7.901 121.622 o
4 9 3 7342.490 7400.280 104.158 0.908 o
4 9 4 13.441 -6.247 5.466 764.915 o
4 9 5 2398.330 2536.490 41.155 4.993 o
4 9 6 7.613 5.106 6.139 678.215 o
4 9 7 6234.030 6527.920 105.510 1.054 o
4 9 8 41.673 24.824 7.493 311.914 o
4 9 9 5120.080 5317.590 87.580 1.472 o
4 9 10 0.457 -13.212 6.751 676.128 o
4 9 11 1436.450 1474.590 30.550 9.618 o
4 9 12 261.780 253.763 11.610 67.168 o
4 9 13 3630.920 3643.640 79.037 2.196 o
4 9 14 0.314 -3.882 8.591 419.419 o
4 9 15 7.781 31.727 8.363 349.620 o
4 9 16 92.855 88.303 9.793 149.837 o
4 9 17 2154.350 2065.840 42.053 5.626 o
4 10 0 1015.900 973.841 22.857 15.613 o
4 10 1 4987.590 5167.170 81.591 1.590 o
4 10 2 180.222 162.972 10.427 95.461 o
4 10 3 69.763 75.695 7.122 225.361 o
4 10 4 1461.140 1481.580 28.547 9.866 o
4 10 5 2588.790 2577.760 42.162 4.662 o
4 10 6 141.919 150.291 8.779 121.517 o
4 10 7 1854.990 1952.250 35.488 6.945 o
4 10 8 1247.320 1247.100 25.837 12.058 o
4 10 9 2087.670 2169.780 46.071 5.308 o
4 10 10 10.177 16.138 8.180 381.160 o
4 10 11 2677.430 2667.070 52.228 3.959 o
4 10 12 1132.630 1134.680 36.386 10.273 o
4 10 13 6.565 42.357 9.661 268.846 o
4 10 14 401.032 381.733 17.304 38.215 o
4 10 15 2346.300 2301.320 49.093 4.666 o
4 11 0 1085.340 1129.790 29.770 12.296 o
4 11 1 46.072 38.789 9.701 211.628 o
4 11 2 2188.420 2200.650 44.151 5.299 o
4 11 3 834.302 826.071 22.276 18.536 o
4 11 4 457.792 496.724 16.779 34.374 o
4 11 5 319.364 257.408 17.140 46.037 o
4 11 6 2757.110 2736.770 51.890 3.877 o
4 11 7 663.208 657.584 19.261 24.290 o
4 11 8 12.037 14.562 7.812 406.215 o
4 11 9 612.749 566.146 17.306 28.009 o
4 11 10 2427.800 2400.020 47.288 4.637 o
4 11 11 93.325 53.574 10.087 155.962 o
4 11 12 620.439 644.819 24.185 21.537 o
4 11 13 1190.480 1192.360 28.510 11.867 o
4 12 0 1980.510 2132.300 55.025 4.732 o
4 12 1 19.648 10.454 12.557 174.910 o
4 12 2 1541.960 1681.510 42.412 7.099 o
4 12 3 20.115 -11.895 9.536 290.218 o
4 12 4 2201.590 2190.510 60.043 4.125 o
4 12 5 15.216 13.509 11.283 214.404 o
4 12 6 13.548 63.177 10.301 218.233 o
4 12 7 9.862 -14.694 9.353 325.722 o
4 12 8 2133.860 1937.030 40.755 5.880 o
4 12 9 95.600 95.818 12.418 114.615 o
4 13 0 1359.360 1403.750 39.182 8.429 o
4 13 1 18.936 -2.089 11.822 200.517 o
4 13 2 1681.840 1633.020 39.389 7.245 o
4 13 3 423.619 353.793 19.351 34.669 o
5 0 0 2742.820 2871.140 49.261 3.961 o
5 0 2 49679.800 54028.800 1064.570 0.016 o
5 0 4 7770.290 7668.490 147.974 0.658 o
5 0 6 30368.400 32861.700 1669.330 0.010 o
5 0 8 69.250 63.205 3.743 325.042 o
5 0 10 38870.700 35967.000 1526.340 0.011 o
5 0 12 114.947 115.326 7.001 163.416 o
5 0 14 5899.980 6155.870 141.724 0.842 o
5 0 16 5663.370 5892.490 127.171 0.974 o
5 0 18 1813.810 1776.620 48.666 5.759 o
5 0 20 1838.240 1797.440 50.248 5.546 o
5 0 22 15.918 13.830 13.230 160.691 o
5 0 24 4104.630 4153.220 117.361 1.335 o
5 1 0 13324.900 13864.000 234.281 0.259 o
5 1 1 11536.600 12305.300 151.556 0.417 o
5 1 2 17197.600 18196.400 412.317 0.114 o
5 1 3 7960.570 9056.190 127.868 0.691 o
5 1 4 26096.200 22539.300 2035.330 0.007 o
5 1 5 2543.130 2377.930 37.724 5.126 o
5 1 6 3069.040 2930.900 42.577 3.941 o
5 1 7 1578.920 1609.240 27.641 9.296 o
5 1 8 32461.700 33648.700 985.776 0.024 o
5 1 9 10746.500 10679.300 151.712 0.465 o
5 1 10 818.674 742.805 12.745 24.274 o
5 1 11 5188.300 5139.520 69.196 1.711 o
5 1 12 10398.700 10447.300 143.587 0.499 o
5 1 13 508.903 509.286 9.700 40.237 o
5 1 14 2377.820 2369.040 42.172 5.065 o
5 1 15 1406.370 1404.710 24.642 11.022 o
5 1 16 4779.370 4867.120 78.224 1.718 o
5 1 17 0.541 -8.921 4.531 1481.660 o
5 1 18 3654.190 3787.150 62.668 2.583 o
5 1 19 1135.980 1160.370 25.393 13.141 o
5 1 20 439.098 406.180 15.142 39.312 o
5 1 21 337.424 305.108 15.851 46.341 o
5 1 22 2848.140 2824.450 59.059 3.432 o
5 1 23 946.073 924.894 25.767 15.354 o
5 1 24 46.566 33.272 9.832 210.578 o
5 2 0 10231.200 10145.300 148.438 0.499 o
5 2 1 3487.760 3904.120 57.319 2.785 o
5 2 2 2589.470 2398.790 42.081 4.776 o
5 2 3 40193.300 40642.300 531.593 0.040 o
5 2 4 7204.390 7369.100 108.789 0.896 o
5 2 5 4932.800 5111.920 104.181 1.321 o
5 2 6 2997.050 3182.020 59.377 3.204 o
5 2 7 8096.800 7898.050 135.224 0.687 o
5 2 8 62.426 67.311 4.181 326.539 o
5 2 9 13554.300 13638.000 201.259 0.292 o
5 2 10 5177.130 5294.990 76.393 1.602 o
5 2 11 6766.690 6636.530 95.522 1.060 o
5 2 12 1550.500 1528.760 24.555 10.062 o
5 2 13 3089.560 3313.680 49.559 3.479 o
5 2 14 2228.460 2222.900 34.519 5.991 o
5 2 15 70.039 71.562 5.643 264.405 o
5 2 16 2658.480 2714.200 44.368 4.379 o
5 2 17 7319.440 7324.850 122.138 0.816 o
5 2 18 1174.430 1165.200 24.977 12.984 o
5 2 19 48.439 55.516 7.626 259.820 o
5 2 20 760.414 723.806 19.447 21.832 o
5 2 21 1344.330 1309.800 30.559 10.340 o
5 2 22 159.786 156.877 11.393 95.178 o
5 2 23 1045.940 1054.830 27.172 13.579 o
5 2 24 319.010 263.596 13.313 55.403 o
5 3 0 5.412 9.133 1.124 3367.530 o
5 3 1 41980.400 40572.000 604.911 0.035 o
5 3 2 356.816 384.373 6.585 60.117 o
5 3 3 2024.820 2234.000 35.443 6.290 o
5 3 4 12.415 24.501 1.807 1351.270 o
5 3 5 21311.300 20489.900 268.752 0.144 o
5 3 6 148.818 116.287 4.033 166.781 o
5 3 7 4026.020 4045.910 60.894 2.408 o
5 3 8 172.433 164.732 6.244 124.390 o
5 3 9 9052.900 9133.470 120.987 0.652 o
5 3 10 16.446 8.101 2.305 1432.060 o
5 3 11 11634.700 11678.200 173.126 0.386 o
5 3 12 407.030 415.500 9.140 50.227 o
5 3 13 312.971 356.658 10.280 59.065 o
5 3 14 645.553 629.556 13.942 29.042 o
5 3 15 8878.710 8910.910 133.947 0.624 o
5 3 16 24.505 29.041 5.723 485.172 o
5 3 17 2.702 9.930 5.193 938.703 o
5 3 18 33.423 21.431 5.830 447.647 o
5 3 19 4836.800 4830.580 78.938 1.698 o
5 3 20 3.633 -5.756 6.876 618.989 o
5 3 21 627.244 572.616 19.686 25.565 o
5 3 22 77.541 69.102 9.926 164.056 o
5 3 23 1930.110 1851.140 39.501 6.458 o
5 4 0 2879.460 2870.010 36.531 4.440 o
5 4 1 348.207 413.892 7.720 57.667 o
5 4 2 7902.490 7895.950 108.340 0.818 o
5 4 3 25121.800 25030.700 339.431 0.099 o
5 4 4 7410.950 7347.050 94.423 0.958 o
5 4 5 1073.490 1136.500 15.156 16.704 o
5 4 6 2493.010 2392.960 32.025 5.556 o
5 4 7 5440.910 5575.710 77.360 1.506 o
5 4 8 661.376 597.550 10.758 31.353 o
5 4 9 6192.060 6138.020 85.063 1.249 o
5 4 10 4100.370 3822.610 58.519 2.479 o
5 4 11 1033.380 1102.140 19.679 15.935 o
5 4 12 10.820 5.840 4.246 1071.010 o
5 4 13 4719.620 4720.180 72.823 1.835 o
5 4 14 1744.220 1771.350 31.029 7.997 o
5 4 15 9.914 22.595 5.172 710.751 o
5 4 16 2947.390 3034.550 51.627 3.610 o
5 4 17 5529.950 5552.310 94.488 1.306 o
5 4 18 1508.340 1499.060 28.042 9.725 o
5 4 19 22.597 28.275 6.703 417.751 o
5 4 20 500.151 481.870 15.214 35.002 o
5 4 21 2113.670 2068.690 43.401 5.571 o
5 4 22 90.017 92.001 9.141 160.007 o
5 4 23 261.277 236.851 12.738 64.448 o
5 5 0 13133.000 13079.400 172.616 0.339 o
5 5 1 7609.790 7517.690 111.918 0.839 o
5 5 2 5711.340 5676.720 78.818 1.428 o
5 5 3 734.758 748.921 12.339 26.261 o
5 5 4 8073.380 8082.640 111.613 0.784 o
5 5 5 7671.770 7471.930 93.697 0.930 o
5 5 6 3448.490 3214.810 43.065 3.476 o
5 5 7 4241.860 3999.300 49.856 2.565 o
5 5 8 10090.000 9565.230 119.347 0.591 o
5 5 9 1032.010 1010.670 16.002 17.618 o
5 5 10 468.264 469.715 10.491 42.596 o
5 5 11 1186.590 1176.010 21.048 13.911 o
5 5 12 6847.190 6749.490 98.942 1.021 o
5 5 13 484.956 469.056 11.876 40.027 o
5 5 14 2994.080 3031.930 48.444 3.711 o
5 5 15 1557.420 1572.000 28.920 9.247 o
5 5 16 3584.230 3628.570 55.511 2.859 o
5 5 17 2.097 -3.774 5.069 1134.850 o
5 5 18 1510.700 1478.480 26.581 10.008 o
5 5 19 1224.360 1247.040 27.307 11.830 o
5 5 20 1170.320 1185.860 25.950 12.681 o
5 5 21 65.980 53.682 9.399 190.196 o
5 5 22 2402.240 2315.460 44.797 4.886 o
5 6 0 10107.500 9818.990 130.504 0.555 o
5 6 1 122.891 120.155 4.264 184.969 o
5 6 2 12330.900 11929.000 170.021 0.372 o
5 6 3 307.101 319.020 7.949 67.395 o
5 6 4 5795.540 5577.800 78.192 1.428 o
5 6 5 3273.390 3153.770 42.669 3.657 o
5 6 6 11248.900 11199.100 144.294 0.456 o
5 6 7 805.953 749.761 12.686 24.494 o
5 6 8 59.702 67.373 3.059 366.335 o
5 6 9 69.918 71.059 5.382 271.759 o
5 6 10 13473.100 13646.000 194.706 0.301 o
5 6 11 18.406 10.842 5.153 681.094 o
5 6 12 354.464 384.864 11.974 50.525 o
5 6 13 29.933 24.969 5.498 483.597 o
5 6 14 5428.770 5514.830 94.365 1.326 o
5 6 15 292.679 275.849 10.985 63.934 o
5 6 16 2867.100 2959.490 48.757 3.836 o
5 6 17 330.989 345.152 14.542 48.314 o
5 6 18 1639.340 1660.700 34.727 7.960 o
5 6 19 102.761 90.160 8.169 165.999 o
5 6 20 2225.830 2127.110 44.859 5.242 o
5 6 21 2.909 -4.699 6.736 651.205 o
5 7 0 5388.720 5508.990 74.797 1.553 o
5 7 1 2168.630 2105.030 30.487 6.560 o
5 7 2 3390.620 3355.040 48.272 3.292 o
5 7 3 12.902 25.704 3.412 963.589 o
5 7 4 10521.500 10358.700 143.089 0.498 o
5 7 5 1772.450 1765.640 26.556 8.481 o
5 7 6 443.931 476.177 10.549 43.741 o
5 7 7 116.671 122.808 6.050 170.435 o
5 7 8 9148.630 9098.290 127.223 0.627 o
5 7 9 986.947 1006.490 20.096 16.734 o
5 7 10 18.399 44.182 6.480 417.236 o
5 7 11 1822.060 1864.740 30.931 7.656 o
5 7 12 6092.190 6271.730 96.800 1.155 o
5 7 13 191.071 183.074 8.573 100.797 o
5 7 14 625.227 638.304 16.581 27.397 o
5 7 15 1954.150 2031.450 36.446 6.542 o
5 7 16 1674.960 1657.600 31.111 8.369 o
5 7 17 94.823 102.223 8.654 160.371 o
5 7 18 1625.490 1675.590 40.307 7.204 o
5 7 19 693.095 642.283 18.348 24.506 o
5 7 20 266.147 249.847 12.802 62.916 o
5 8 0 2080.810 2094.390 31.018 6.719 o
5 8 1 7.614 14.802 3.774 1183.990 o
5 8 2 1796.440 1764.190 26.042 8.466 o
5 8 3 9486.260 9526.550 132.516 0.584 o
5 8 4 42.410 54.565 5.708 350.259 o
5 8 5 1138.000 1167.720 20.562 14.457 o
5 8 6 4762.760 4846.870 70.055 1.849 o
5 8 7 4219.590 4319.260 68.088 2.131 o
5 8 8 315.378 339.516 11.313 57.251 o
5 8 9 4542.900 4687.970 74.122 1.866 o
5 8 10 1603.380 1581.530 29.193 9.019 o
5 8 11 2720.450 2864.860 47.349 4.081 o
5 8 12 331.452 331.321 11.616 55.423 o
5 8 13 2199.030 2174.460 39.963 5.642 o
5 8 14 1420.220 1458.110 28.770 10.047 o
5 8 15 743.461 806.605 20.953 20.576 o
5 8 16 50.852 40.803 8.258 247.361 o
5 8 17 2998.320 2994.540 54.488 3.465 o
5 8 18 222.007 208.601 12.296 73.285 o
5 9 0 47.322 34.965 6.998 307.230 o
5 9 1 9192.080 9384.810 147.344 0.557 o
5 9 2 332.325 301.943 9.099 62.663 o
5 9 3 253.644 271.175 8.898 76.257 o
5 9 4 14.350 -2.195 4.154 1081.660 o
5 9 5 6136.580 6249.800 92.705 1.185 o
5 9 6 0.454 -24.518 5.762 925.351 o
5 9 7 2364.680 2516.170 45.023 4.793 o
5 9 8 0.255 7.133 7.029 592.148 o
5 9 9 2353.650 2419.250 44.356 4.913 o
5 9 10 0.910 -11.575 6.876 646.904 o
5 9 11 1966.030 1949.560 38.360 6.408 o
5 9 12 81.128 81.747 10.004 156.054 o
5 9 13 1500.920 1566.040 36.200 8.276 o
5 9 14 9.300 4.722 8.901 350.824 o
5 9 15 2595.510 2599.990 51.423 4.108 o
5 9 16 6.375 -7.580 8.018 447.734 o
5 9 17 28.196 59.199 9.417 229.870 o
5 10 0 308.513 270.555 11.391 61.289 o
5 10 1 49.844 61.249 7.052 271.027 o
5 10 2 1476.220 1455.180 29.331 9.719 o
5 10 3 4009.150 4070.280 68.526 2.239 o
5 10 4 70.832 61.816 7.302 229.050 o
5 10 5 387.266 450.987 17.414 37.144 o
5 10 6 999.912 996.348 22.301 15.857 o
5 10 7 2603.970 2708.310 46.370 4.329 o
5 10 8 21.229 15.390 7.287 407.348 o
5 10 9 587.860 583.420 19.853 26.163 o
5 10 10 1779.490 1832.960 35.108 7.311 o
5 10 11 630.420 657.408 21.777 23.040 o
5 10 12 3.220 11.015 8.954 356.418 o
5 10 13 2687.900 2770.920 59.451 3.545 o
5 10 14 439.467 391.050 16.905 36.987 o
5 10 15 256.017 252.994 14.092 59.643 o
5 11 0 1209.360 1214.750 29.507 11.453 o
5 11 1 1484.930 1519.350 33.868 8.782 o
5 11 2 1801.790 1883.980 37.459 6.921 o
5 11 3 33.704 30.762 8.031 298.954 o
5 11 4 2725.970 2760.690 54.487 3.763 o
5 11 5 841.652 793.670 23.141 18.214 o
5 11 6 136.420 154.745 11.826 98.411 o
5 11 7 203.043 186.668 10.980 84.599 o
5 11 8 2371.010 2323.190 44.520 4.941 o
5 11 9 83.589 61.821 8.793 182.600 o
5 11 10 0.980 29.657 8.360 376.420 o
5 11 11 375.719 322.308 13.996 47.206 o
5 11 12 1770.230 1709.860 38.425 7.074 o
5 12 0 3775.720 4096.400 87.017 1.910 o
5 12 1 21.811 -11.769 12.944 167.903 o
5 12 2 1723.920 1761.920 37.980 7.176 o
5 12 3 108.177 100.317 12.851 105.552 o
5 12 4 1313.160 1334.080 33.623 9.779 o
5 12 5 29.519 13.338 10.739 215.213 o
5 12 6 3363.110 3308.500 68.368 2.660 o
5 12 7 4.723 -4.455 10.637 265.642 o
5 12 8 66.665 103.935 11.946 130.012 o
5 13 0 824.246 873.121 29.875 14.884 o
5 13 1 738.886 726.260 25.669 18.468 o
5 13 2 1018.230 1026.290 37.884 10.582 o
6 0 0 14079.800 16364.100 554.307 0.081 o
6 0 2 18759.200 18711.400 548.723 0.074 o
6 0 4 15457.300 15993.500 307.519 0.174 o
6 0 6 1598.670 1722.050 49.496 6.052 o
6 0 8 24636.500 25090.600 450.379 0.078 o
6 0 10 6903.120 6529.020 128.636 0.840 o
6 0 12 18224.000 18618.200 358.801 0.129 o
6 0 14 642.923 730.762 23.738 20.872 o
6 0 16 8489.010 8419.790 197.683 0.454 o
6 0 18 628.508 621.791 24.616 21.278 o
6 0 20 877.435 901.130 35.585 12.253 o
6 0 22 4728.130 4931.240 135.893 1.022 o
6 1 0 10255.500 10453.000 125.216 0.548 o
6 1 1 79.739 116.711 2.989 256.254 o
6 1 2 6874.080 6628.470 90.455 1.082 o
6 1 3 9046.820 9350.510 123.020 0.640 o
6 1 4 21499.800 22867.700 366.924 0.107 o
6 1 5 1174.800 1226.710 18.762 14.391 o
6 1 6 16721.700 17088.400 251.339 0.195 o
6 1 7 5482.430 5530.770 82.629 1.443 o
6 1 8 438.541 446.612 8.489 47.670 o
6 1 9 3225.680 3309.500 46.716 3.484 o
6 1 10 12193.300 12591.000 172.252 0.364 o
6 1 11 8204.590 7915.690 109.400 0.790 o
6 1 12 1164.710 1045.640 17.061 15.723 o
6 1 13 1969.600 1970.120 29.640 7.266 o
6 1 14 6681.720 6640.510 110.087 0.969 o
6 1 15 407.264 361.123 11.998 47.531 o
6 1 16 948.749 942.417 21.264 17.028 o
6 1 17 1584.840 1558.420 30.767 8.881 o
6 1 18 3780.720 3806.790 70.006 2.337 o
6 1 19 2.439 4.170 7.034 585.051 o
6 1 20 2219.460 2274.610 45.508 5.099 o
6 1 21 749.902 755.726 24.790 18.657 o
6 1 22 445.909 419.110 17.201 35.729 o
6 1 23 294.941 275.214 14.425 54.018 o
6 2 0 6997.420 7130.440 106.603 0.938 o
6 2 1 40557.600 39394.400 1997.840 0.007 o
6 2 2 15207.500 15624.800 204.891 0.251 o
6 2 3 390.140 371.198 6.459 57.528 o
6 2 4 3693.100 3768.550 61.929 2.590 o
6 2 5 18734.700 19452.900 329.236 0.136 o
6 2 6 3974.680 4062.250 70.418 2.210 o
6 2 7 6266.400 6603.360 102.910 1.066 o
6 2 8 2518.810 2504.740 42.671 4.761 o
6 2 9 21511.700 21756.000 333.996 0.118 o
6 2 10 1082.280 1012.600 17.248 16.660 o
6 2 11 6130.330 6162.990 85.705 1.251 o
6 2 12 3059.180 3095.770 48.343 3.636 o
6 2 13 1659.260 1655.590 26.800 9.034 o
6 2 14 417.298 403.643 10.829 47.333 o
6 2 15 6476.880 6485.650 94.514 1.111 o
6 2 16 3178.930 3215.010 56.349 3.194 o
6 2 17 1309.770 1288.210 25.162 11.741 o
6 2 18 1392.430 1446.800 29.801 9.993 o
6 2 19 2417.370 2442.120 45.346 4.752 o
6 2 20 1390.780 1440.020 35.591 8.924 o
6 2 21 736.895 729.053 26.440 18.044 o
6 2 22 899.468 898.539 25.048 16.185 o
6 2 23 2345.090 2351.230 47.875 4.722 o
6 3 0 31.262 37.038 2.142 697.442 o
6 3 1 3483.410 3761.710 50.456 3.028 o
6 3 2 24.138 33.036 2.045 844.841 o
6 3 3 55783.800 42286.700 2144.240 0.006 o
6 3 4 414.883 419.478 7.855 51.267 o
6 3 5 82.462 107.267 3.655 250.541 o
6 3 6 1583.320 1659.140 27.778 9.165 o
6 3 7 12153.000 12100.100 200.042 0.330 o
6 3 8 1683.790 1581.790 27.714 8.949 o
6 3 9 5537.260 5743.270 79.916 1.443 o
6 3 10 35.785 46.948 4.548 454.702 o
6 3 11 6975.750 6823.640 105.306 0.963 o
6 3 12 145.212 150.488 7.561 130.189 o
6 3 13 5998.940 6058.110 88.195 1.257 o
6 3 14 54.291 58.994 5.270 325.748 o
6 3 15 710.802 724.781 16.197 24.753 o
6 3 16 3.901 -4.759 5.234 1018.230 o
6 3 17 6881.460 7018.120 107.140 0.951 o
6 3 18 92.116 104.622 7.275 182.206 o
6 3 19 0.067 11.145 6.820 608.827 o
6 3 20 48.479 40.437 7.927 262.936 o
6 3 21 3169.810 3093.200 60.014 3.101 o
6 3 22 90.275 74.936 9.459 160.782 o
6 3 23 379.451 317.856 14.208 46.684 o
6 4 0 3899.150 3847.340 50.454 2.765 o
6 4 1 42820.700 41929.500 4345.620 0.002 o
6 4 2 13220.800 13368.700 182.440 0.322 o
6 4 3 1733.610 1779.180 24.240 8.877 o
6 4 4 3362.080 3586.830 45.784 3.312 o
6 4 5 21186.800 20818.800 302.245 0.132 o
6 4 6 485.446 512.900 8.801 42.307 o
6 4 7 2049.950 2101.180 30.518 6.827 o
6 4 8 4347.350 4284.490 60.146 2.248 o
6 4 9 8468.500 8229.680 113.490 0.743 o
6 4 10 255.572 229.178 6.426 88.111 o
6 4 11 4908.420 4891.710 68.954 1.819 o
6 4 12 844.155 815.945 16.988 21.082 o
6 4 13 680.136 714.593 15.676 25.869 o
6 4 14 1277.390 1278.480 23.602 12.313 o
6 4 15 5339.300 5315.930 78.892 1.535 o
6 4 16 2061.030 2044.320 37.727 6.194 o
6 4 17 253.955 251.189 9.881 74.453 o
6 4 18 141.325 132.495 8.240 130.295 o
6 4 19 3989.050 3894.780 83.794 1.946 o
6 4 20 146.389 147.074 10.631 105.651 o
6 4 21 24.960 14.081 6.820 430.656 o
6 4 22 876.620 846.744 24.099 17.083 o
6 5 0 17844.600 17423.800 229.349 0.197 o
6 5 1 927.664 975.961 16.692 18.874 o
6 5 2 12588.800 12279.000 168.158 0.365 o
6 5 3 5051.900 5019.180 65.567 1.811 o
6 5 4 16796.700 16342.500 208.689 0.225 o
6 5 5 607.869 581.504 10.513 33.660 o
6 5 6 7702.930 7789.310 94.924 0.905 o
6 5 7 5226.200 5103.970 67.124 1.732 o
6 5 8 385.923 367.558 8.370 55.206 o
6 5 9 1991.340 1897.470 26.470 7.622 o
6 5 10 7877.700 7599.140 105.404 0.846 o
6 5 11 1273.670 1300.000 25.512 11.831 o
6 5 12 207.390 213.856 7.601 97.079 o
6 5 13 2342.500 2369.140 37.512 5.447 o
6 5 14 4329.460 4303.340 64.594 2.164 o
6 5 15 513.973 515.473 13.851 35.389 o
6 5 16 1477.310 1512.080 25.707 10.232 o
6 5 17 766.130 753.796 17.082 22.866 o
6 5 18 2354.780 2378.310 48.583 4.647 o
6 5 19 27.166 27.711 7.165 368.788 o
6 5 20 945.124 877.947 21.135 17.469 o
6 5 21 911.675 903.389 23.386 16.744 o
6 6 0 5782.520 5626.810 75.885 1.449 o
6 6 1 1471.010 1394.070 20.966 11.386 o
6 6 2 12007.600 11958.600 164.265 0.388 o
6 6 3 148.244 156.245 6.061 139.177 o
6 6 4 6902.700 6975.200 97.045 1.015 o
6 6 5 630.241 603.264 11.377 31.842 o
6 6 6 2763.530 2778.620 38.044 4.557 o
6 6 7 514.668 502.608 10.704 39.079 o
6 6 8 11087.300 11169.200 144.234 0.462 o
6 6 9 0.110 13.325 3.550 1724.900 o
6 6 10 279.392 301.804 9.824 67.320 o
6 6 11 395.352 398.989 11.838 47.330 o
6 6 12 6442.670 6599.470 105.621 1.027 o
6 6 13 1798.320 1818.960 32.616 7.582 o
6 6 14 658.296 711.622 16.783 25.621 o
6 6 15 14.923 17.484 6.191 542.567 o
6 6 16 3819.090 3964.790 63.416 2.453 o
6 6 17 3.215 -5.263 6.425 708.458 o
6 6 18 1041.650 988.041 25.222 14.507 o
6 6 19 23.408 19.530 7.403 381.731 o
6 6 20 878.325 858.180 22.224 17.856 o
6 7 0 7753.230 7539.440 101.171 0.880 o
6 7 1 15.399 22.268 3.198 987.702 o
6 7 2 4053.710 4016.400 55.378 2.528 o
6 7 3 8279.910 8000.210 104.048 0.804 o
6 7 4 1300.250 1407.880 22.785 11.967 o
6 7 5 28.968 25.874 3.951 631.353 o
6 7 6 5911.240 5884.890 80.278 1.359 o
6 7 7 1436.450 1443.330 22.980 11.079 o
6 7 8 1406.130 1449.870 26.398 10.576 o
6 7 9 820.231 794.201 16.514 21.883 o
6 7 10 7031.420 7091.390 108.153 0.928 o
6 7 11 535.290 521.426 15.162 33.055 o
6 7 12 10.034 33.180 5.861 558.175 o
6 7 13 752.644 767.963 18.274 22.287 o
6 7 14 3994.740 4177.350 67.563 2.246 o
6 7 15 108.184 120.972 7.887 155.338 o
6 7 16 449.421 442.395 13.885 39.785 o
6 7 17 1488.580 1507.540 28.781 9.661 o
6 7 18 951.219 937.835 24.205 15.863 o
6 7 19 1.294 0.053 7.911 488.047 o
6 8 0 345.747 334.562 8.783 60.052 o
6 8 1 6147.510 6232.690 84.946 1.250 o
6 8 2 261.583 272.576 7.834 78.198 o
6 8 3 73.702 91.111 6.157 230.763 o
6 8 4 2122.560 2119.620 32.511 6.469 o
6 8 5 6545.690 6461.500 91.104 1.129 o
6 8 6 1258.730 1316.590 23.893 12.243 o
6 8 7 2742.880 2809.000 44.478 4.234 o
6 8 8 1969.290 2006.530 35.101 6.672 o
6 8 9 4339.230 4452.610 70.504 2.023 o
6 8 10 14.360 24.329 6.335 506.255 o
6 8 11 2006.720 2067.540 36.127 6.429 o
6 8 12 2539.110 2757.350 51.255 4.097 o
6 8 13 917.131 946.455 22.566 16.811 o
6 8 14 3.572 -2.648 9.419 339.170 o
6 8 15 2299.260 2400.990 46.947 4.812 o
6 8 16 644.148 610.652 18.753 25.550 o
6 8 17 140.654 173.991 12.141 92.734 o
6 8 18 378.301 361.574 15.276 43.377 o
6 9 0 403.449 396.392 13.233 44.524 o
6 9 1 71.143 88.392 6.367 231.785 o
6 9 2 0.030 -14.496 4.330 1654.350 o
6 9 3 6644.130 6727.700 89.310 1.113 o
6 9 4 59.774 52.654 5.284 318.922 o
6 9 5 559.643 593.197 16.076 30.212 o
6 9 6 3.472 2.942 7.016 584.120 o
6 9 7 7307.930 7610.660 116.974 0.833 o
6 9 8 189.126 188.118 10.274 91.163 o
6 9 9 1912.230 2039.670 38.474 6.414 o
6 9 10 2.451 -0.623 7.094 594.062 o
6 9 11 2549.350 2565.180 47.955 4.371 o
6 9 12 4.294 -9.303 10.990 250.034 o
6 9 13 2796.970 2950.890 64.651 3.181 o
6 9 14 62.481 61.581 10.357 170.081 o
6 9 15 222.216 234.781 12.694 69.728 o
6 9 16 1.571 -8.355 8.087 465.961 o
6 10 0 769.940 753.462 18.104 22.214 o
6 10 1 4391.850 4377.260 67.191 2.080 o
6 10 2 79.593 92.913 8.492 178.078 o
6 10 3 155.314 183.102 9.752 103.872 o
6 10 4 393.476 358.021 13.958 45.015 o
6 10 5 4786.560 4925.890 75.138 1.755 o
6 10 6 19.558 2.829 6.440 533.325 o
6 10 7 138.702 130.528 8.859 126.299 o
6 10 8 1255.430 1273.820 26.435 11.792 o
6 10 9 1377.100 1287.770 28.037 10.771 o
6 10 10 84.581 85.940 9.870 154.549 o
6 10 11 1399.040 1415.500 34.706 9.101 o
6 10 12 1137.500 1202.760 31.056 11.458 o
6 10 13 513.629 583.101 20.803 26.972 o
6 10 14 142.376 137.514 11.548 101.217 o
6 11 0 2674.770 2775.470 50.252 4.017 o
6 11 1 20.094 12.115 8.259 348.506 o
6 11 2 1396.950 1456.810 31.375 9.655 o
6 11 3 1178.440 1190.750 29.421 11.701 o
6 11 4 883.668 883.815 25.147 16.363 o
6 11 5 32.239 34.037 9.522 238.564 o
6 11 6 1971.470 1933.540 44.711 5.783 o
6 11 7 1493.550 1539.810 35.726 8.414 o
6 11 8 278.748 278.915 13.931 56.668 o
6 11 9 376.792 334.141 13.373 47.977 o
6 11 10 2648.930 2624.510 53.701 3.925 o
6 11 11 63.948 31.968 9.308 205.597 o
6 12 0 831.233 951.296 31.672 13.815 o
6 12 1 16.384 2.490 9.963 274.043 o
6 12 2 2281.620 2268.000 44.244 5.115 o
6 12 3 66.563 52.425 12.041 141.230 o
6 12 4 1928.860 1996.250 42.897 5.979 o
6 12 5 35.267 34.050 10.936 192.211 o
6 12 6 929.396 997.038 29.518 13.790 o
6 12 7 1.922 -13.362 10.673 269.033 o
6 12 8 1838.220 1651.190 41.707 6.596 o
6 13 0 2177.200 2185.700 48.112 5.012 o
7 0 0 37108.400 39757.200 832.324 0.028 o
7 0 2 9991.630 11154.700 214.685 0.355 o
7 0 4 12134.600 11913.600 248.060 0.270 o
7 0 6 27510.700 26751.300 554.311 0.058 o
7 0 8 294.190 353.530 9.321 63.582 o
7 0 10 16396.200 16368.100 374.630 0.134 o
7 0 12 15.901 30.337 4.383 704.640 o
7 0 14 13695.700 13755.400 413.394 0.131 o
7 0 16 28.469 31.279 9.434 249.716 o
7 0 18 1447.810 1440.470 47.480 6.837 o
7 0 20 1053.450 1045.590 46.511 8.359 o
7 0 22 1349.340 1330.500 47.427 7.158 o
7 1 0 14382.600 16159.400 219.256 0.246 o
7 1 1 16663.100 18411.700 259.090 0.185 o
7 1 2 33030.300 32397.500 1642.550 0.010 o
7 1 3 30.402 78.299 2.890 482.811 o
7 1 4 9294.500 9660.380 131.763 0.592 o
7 1 5 2252.110 2204.020 33.887 6.015 o
7 1 6 3825.110 3958.930 57.244 2.604 o
7 1 7 1738.490 1681.650 25.658 8.855 o
7 1 8 27001.800 26851.500 378.617 0.084 o
7 1 9 13921.200 13507.000 191.630 0.298 o
7 1 10 803.353 911.438 16.792 21.068 o
7 1 11 1531.810 1450.340 23.298 10.532 o
7 1 12 8545.640 8754.840 136.193 0.637 o
7 1 13 1865.310 1859.700 29.483 7.709 o
7 1 14 600.118 609.313 15.383 29.437 o
7 1 15 2726.600 2753.020 55.428 3.719 o
7 1 16 5700.530 5686.150 100.894 1.208 o
7 1 17 901.844 884.775 22.907 17.148 o
7 1 18 241.391 247.980 11.435 70.952 o
7 1 19 450.171 424.185 15.550 37.798 o
7 1 20 1103.430 1075.010 32.793 11.486 o
7 1 21 2.681 6.582 10.137 288.838 o
7 1 22 1944.540 1967.550 44.382 5.831 o
7 1 23 797.145 809.321 25.453 17.472 o
7 2 0 15224.300 15749.900 193.940 0.259 o
7 2 1 968.397 744.602 13.720 21.117 o
7 2 2 8664.820 9211.520 130.267 0.639 o
7 2 3 16899.200 17326.100 244.235 0.196 o
7 2 4 7560.540 7463.850 110.584 0.852 o
7 2 5 197.693 191.717 5.307 114.074 o
7 2 6 6394.260 6273.630 93.498 1.143 o
7 2 7 25729.800 24663.400 361.763 0.093 o
7 2 8 529.140 603.188 11.263 35.660 o
7 2 9 4676.140 4643.500 67.527 1.943 o
7 2 10 1266.920 1272.840 20.892 13.021 o
7 2 11 7128.660 6950.120 100.129 0.974 o
7 2 12 2.404 3.402 3.456 2041.230 o
7 2 13 5769.250 5784.530 84.393 1.351 o
7 2 14 2229.370 2243.610 34.850 5.944 o
7 2 15 3724.490 3685.530 57.841 2.705 o
7 2 16 520.355 523.263 17.096 31.431 o
7 2 17 2793.500 2842.690 51.470 3.821 o
7 2 18 1059.940 1051.200 27.719 13.321 o
7 2 19 9.020 18.491 7.506 437.885 o
7 2 20 749.012 758.834 23.498 19.375 o
7 2 21 1990.000 1923.190 40.911 6.132 o
7 2 22 337.739 314.534 14.953 47.993 o
7 3 0 1470.550 1514.740 24.105 10.534 o
7 3 1 60003.000 59426.600 762.215 0.019 o
7 3 2 68.910 91.900 3.580 293.355 o
7 3 3 3078.640 2895.710 39.204 4.092 o
7 3 4 326.179 333.826 8.882 62.033 o
7 3 5 20502.300 20306.500 337.406 0.124 o
7 3 6 483.719 477.180 9.691 42.456 o
7 3 7 660.811 658.171 12.269 29.411 o
7 3 8 682.634 661.627 13.288 28.070 o
7 3 9 17866.700 17543.900 258.767 0.180 o
7 3 10 475.051 448.139 9.227 44.346 o
7 3 11 1730.140 1687.420 25.573 8.886 o
7 3 12 61.551 71.114 4.624 311.050 o
7 3 13 2926.650 2968.720 45.755 3.916 o
7 3 14 24.978 17.682 4.088 709.342 o
7 3 15 8206.140 8243.580 124.754 0.713 o
7 3 16 17.519 14.317 5.413 633.452 o
7 3 17 945.597 950.916 21.056 17.098 o
7 3 18 76.614 62.135 6.745 234.138 o
7 3 19 3424.470 3306.340 72.817 2.499 o
7 3 20 84.446 78.772 10.061 153.995 o
7 3 21 36.232 36.107 8.360 273.679 o
7 3 22 61.906 49.546 8.385 221.462 o
7 4 0 7080.810 6993.120 92.889 1.021 o
7 4 1 1740.560 1727.680 23.624 9.022 o
7 4 2 2523.830 2576.940 35.382 5.155 o
7 4 3 24401.800 24185.400 307.530 0.110 o
7 4 4 7938.600 7809.630 107.357 0.824 o
7 4 5 289.010 349.795 7.002 69.916 o
7 4 6 6260.530 5972.090 85.031 1.252 o
7 4 7 14120.000 13962.900 201.587 0.281 o
7 4 8 2079.460 2035.700 29.998 6.882 o
7 4 9 348.807 373.158 8.689 57.927 o
7 4 10 1829.130 1835.510 26.943 8.141 o
7 4 11 3634.350 3553.120 49.287 3.034 o
7 4 12 37.394 30.934 4.188 517.805 o
7 4 13 3675.290 3766.710 56.835 2.737 o
7 4 14 3042.310 3053.100 49.133 3.634 o
7 4 15 464.677 446.676 12.767 40.465 o
7 4 16 235.757 215.162 8.555 86.100 o
7 4 17 3520.830 3543.050 61.073 2.751 o
7 4 18 975.657 970.797 20.277 16.973 o
7 4 19 76.778 74.898 8.279 192.819 o
7 4 20 592.925 566.587 18.870 27.109 o
7 4 21 2098.620 2074.460 43.636 5.570 o
7 5 0 10895.200 10832.200 148.731 0.464 o
7 5 1 4063.030 4271.320 57.980 2.410 o
7 5 2 19869.400 19516.400 257.008 0.160 o
7 5 3 297.833 314.403 6.667 71.958 o
7 5 4 4010.500 4023.440 55.010 2.555 o
7 5 5 11158.500 10864.100 131.450 0.490 o
7 5 6 5245.570 5070.740 66.456 1.740 o
7 5 7 313.259 301.729 9.969 62.773 o
7 5 8 9466.520 9400.520 130.014 0.595 o
7 5 9 1624.630 1656.700 28.502 8.912 o
7 5 10 2182.500 2177.180 33.998 6.163 o
7 5 11 1913.290 1958.810 32.505 7.123 o
7 5 12 4851.850 4960.270 79.932 1.665 o
7 5 13 1522.330 1551.140 27.930 9.583 o
7 5 14 888.250 894.785 17.318 19.697 o
7 5 15 1232.290 1223.670 21.724 13.233 o
7 5 16 4644.780 4642.890 72.532 1.870 o
7 5 17 126.239 121.375 7.299 150.527 o
7 5 18 675.323 624.923 17.867 25.404 o
7 5 19 995.843 979.806 23.686 15.467 o
7 5 20 1399.680 1333.750 31.576 9.850 o
7 5 21 9.831 19.200 9.077 317.217 o
7 6 0 17620.100 17295.300 228.025 0.200 o
7 6 1 136.101 138.587 4.657 163.187 o
7 6 2 4366.620 4377.470 59.829 2.229 o
7 6 3 4.979 20.323 3.996 1107.050 o
7 6 4 7278.730 6980.160 97.323 0.974 o
7 6 5 370.710 343.702 8.164 58.167 o
7 6 6 8777.970 8763.690 113.629 0.705 o
7 6 7 187.045 197.891 8.010 102.941 o
7 6 8 2398.780 2410.250 34.892 5.507 o
7 6 9 467.524 431.385 10.992 43.092 o
7 6 10 7008.850 6996.940 102.055 0.971 o
7 6 11 56.904 59.895 6.729 269.239 o
7 6 12 91.251 93.953 6.901 194.114 o
7 6 13 14.028 19.608 5.875 579.848 o
7 6 14 5603.920 5666.710 81.401 1.421 o
7 6 15 1.413 -5.716 5.686 928.328 o
7 6 16 471.588 491.691 14.571 36.746 o
7 6 17 11.177 7.388 7.536 452.299 o
7 6 18 3048.520 3105.970 55.020 3.368 o
7 6 19 38.737 21.521 9.250 247.901 o
7 6 20 1423.080 1402.550 31.852 9.569 o
7 7 0 101.575 130.352 5.215 190.150 o
7 7 1 6305.130 6139.620 80.471 1.271 o
7 7 2 5010.340 5028.200 68.757 1.776 o
7 7 3 164.871 172.929 5.642 129.644 o
7 7 4 5256.990 5286.580 72.390 1.636 o
7 7 5 888.608 879.008 16.425 20.190 o
7 7 6 1947.050 1978.960 30.776 7.196 o
7 7 7 317.222 303.991 9.080 64.374 o
7 7 8 6000.150 5981.510 82.090 1.319 o
7 7 9 2357.500 2447.840 39.126 5.250 o
7 7 10 96.111 112.967 6.879 180.953 o
7 7 11 52.640 43.228 6.265 313.556 o
7 7 12 4176.990 4249.160 67.309 2.173 o
7 7 13 681.494 673.030 18.162 24.562 o
7 7 14 16.436 35.253 6.606 438.020 o
7 7 15 1045.520 1021.420 23.129 15.049 o
7 7 16 2658.620 2758.740 50.776 4.012 o
7 7 17 484.205 521.443 20.784 28.453 o
7 7 18 630.152 620.941 18.847 25.666 o
7 7 19 666.736 661.046 19.841 23.767 o
7 8 0 2043.380 2035.560 33.123 6.673 o
7 8 1 2845.490 2838.970 40.901 4.288 o
7 8 2 821.776 842.359 16.823 21.309 o
7 8 3 6001.770 6055.640 85.576 1.281 o
7 8 4 726.604 730.448 14.877 25.182 o
7 8 5 286.764 305.886 8.620 69.386 o
7 8 6 1302.550 1348.380 23.578 11.959 o
7 8 7 5703.320 5837.390 86.703 1.335 o
7 8 8 199.616 188.245 8.264 99.366 o
7 8 9 1281.110 1327.480 26.430 11.506 o
7 8 10 2861.020 2979.680 51.897 3.689 o
7 8 11 4413.330 4584.070 76.018 1.883 o
7 8 12 15.526 45.676 7.790 339.734 o
7 8 13 1431.070 1481.400 34.132 8.981 o
7 8 14 590.380 552.201 20.140 26.199 o
7 8 15 2138.470 2330.450 50.090 4.820 o
7 8 16 37.591 32.948 9.257 240.555 o
7 8 17 1908.750 1857.020 37.084 6.757 o
7 9 0 180.757 165.747 11.574 88.175 o
7 9 1 3774.740 3863.690 59.254 2.600 o
7 9 2 28.572 23.132 5.810 471.167 o
7 9 3 230.066 253.040 8.121 85.055 o
7 9 4 511.055 509.476 13.227 36.328 o
7 9 5 5376.860 5497.970 82.374 1.469 o
7 9 6 33.610 17.279 7.189 363.075 o
7 9 7 297.628 348.794 12.192 56.345 o
7 9 8 40.165 30.736 7.231 320.564 o
7 9 9 5030.390 5157.000 81.922 1.578 o
7 9 10 31.812 31.940 7.747 315.818 o
7 9 11 1245.180 1280.550 33.100 10.277 o
7 9 12 24.193 35.965 10.062 229.961 o
7 9 13 2016.350 2172.100 49.653 5.103 o
7 9 14 0.075 -18.562 9.057 378.338 o
7 9 15 1149.470 1101.260 27.979 12.512 o
7 10 0 1134.040 1163.870 24.523 13.388 o
7 10 1 907.540 948.946 21.291 17.427 o
7 10 2 248.239 234.899 10.570 74.129 o
7 10 3 4314.740 4410.600 71.327 2.022 o
7 10 4 371.537 364.435 18.747 37.459 o
7 10 5 11.814 41.768 6.676 439.026 o
7 10 6 715.534 710.596 17.919 23.691 o
7 10 7 2308.430 2272.120 40.200 5.376 o
7 10 8 168.048 138.286 9.658 107.502 o
7 10 9 96.187 82.353 8.705 165.697 o
7 10 10 1208.480 1185.300 26.790 12.229 o
7 10 11 2165.470 2208.680 47.252 5.080 o
7 10 12 30.202 26.906 10.656 209.079 o
7 10 13 724.724 733.772 23.829 19.662 o
7 11 0 187.547 201.966 10.254 90.053 o
7 11 1 371.941 348.647 15.169 44.316 o
7 11 2 2604.000 2715.960 54.549 3.879 o
7 11 3 44.331 45.250 9.779 207.758 o
7 11 4 1210.270 1181.920 30.902 11.184 o
7 11 5 1000.080 1016.320 34.749 11.587 o
7 11 6 1364.060 1432.060 35.627 9.021 o
7 11 7 45.818 64.072 10.530 178.900 o
7 11 8 2344.060 2271.100 46.330 4.880 o
7 11 9 536.442 448.612 19.457 29.477 o
7 11 10 109.491 110.711 10.892 122.671 o
7 11 11 228.291 218.563 13.383 67.285 o
7 12 0 3533.800 3719.360 83.921 2.097 o
7 12 1 12.353 -5.894 9.570 306.176 o
7 12 2 819.084 916.036 26.845 16.070 o
7 12 3 56.901 64.953 11.305 155.337 o
7 12 4 3074.900 3192.720 61.142 3.086 o
7 12 5 0.073 -7.192 10.546 279.098 o
7 12 6 1651.730 1683.020 42.237 6.883 o
7 12 7 0.464 6.896 11.378 234.265 o
8 0 0 1271.850 1648.940 30.921 9.858 o
8 0 2 56579.200 59405.400 1459.990 0.010 o
8 0 4 3884.280 4045.340 94.351 1.747 o
8 0 6 5668.950 5623.730 118.921 1.053 o
[truncated: 94,590 more chars]
